# Supplementary material for: Gastric cancer actionable genomic alterations across diverse populations worldwide and pharmacogenomics strategies based on precision oncology
Source: Front Pharmacol. 2024 May 2;15:1373007. doi: 10.3389/fphar.2024.1373007 (PMC11096557; doi:10.3389/fphar.2024.1373007)
Supplement: Supplementary file 1 [file Table1.XLSX]

## Sheet: ST_1
Supplementary Table 1. Estimated age-standardized incidence rates worldwide in 2022, both sexes, all ages
Cancer label	Population	ASR (World) per 100 000
Stomach	Mongolia	35.5
Stomach	Japan	27.6
Stomach	Korea, Republic of	27
Stomach	Tajikistan	19.4
Stomach	Iran, Islamic Republic of	19.4
Stomach	Azerbaijan	16.6
Stomach	Kyrgyzstan	16.5
Stomach	Bhutan	15.9
Stomach	Belarus	15.3
Stomach	Peru	14.3
Stomach	Mali	14.3
Stomach	Chile	14.2
Stomach	Costa Rica	14
Stomach	Korea, Democratic People Republic of	13.9
Stomach	China	13.7
Stomach	Kazakhstan	13.7
Stomach	Russian Federation	13.7
Stomach	Viet Nam	13.4
Stomach	Estonia	13.1
Stomach	Colombia	12.9
Stomach	Portugal	12.8
Stomach	Ecuador	12.8
Stomach	Albania	12.6
Stomach	France, Guadeloupe	12.3
Stomach	Guatemala	12.2
Stomach	Latvia	12.1
Stomach	Armenia	12.1
Stomach	Turkmenistan	12.1
Stomach	Myanmar	11.8
Stomach	Samoa	11.7
Stomach	Türkiye	11.7
Stomach	Lithuania	11.7
Stomach	Lao People's Democratic Republic	11.3
Stomach	Sao Tome and Principe	11.1
Stomach	Afghanistan	11
Stomach	France, Martinique	10.8
Stomach	Brunei Darussalam	10.4
Stomach	Zimbabwe	10.3
Stomach	Uzbekistan	10.2
Stomach	Haiti	9.9
Stomach	France, La Réunion	9.8
Stomach	Georgia	9.7
Stomach	Bosnia Herzegovina	9.6
Stomach	Moldova	9.6
Stomach	North Macedonia	9.5
Stomach	Ukraine	9.5
Stomach	Croatia	9.4
Stomach	Uruguay	9.2
Stomach	Nicaragua	9.1
Stomach	Bulgaria	9
Stomach	Romania	8.9
Stomach	Panama	8.8
Stomach	Bolivia	8.7
Stomach	Saint Lucia	8.6
Stomach	Honduras	8.6
Stomach	French Guyana	8.6
Stomach	Slovenia	8.4
Stomach	New Caledonia	8.4
Stomach	El Salvador	8.2
Stomach	Oman	8.2
Stomach	Rwanda	8.2
Stomach	Poland	8.1
Stomach	Papua New Guinea	8.1
Stomach	Singapore	8
Stomach	Bahamas	7.7
Stomach	Brazil	7.6
Stomach	Venezuela	7.5
Stomach	Hungary	7.5
Stomach	Senegal	7.2
Stomach	Kenya	7.2
Stomach	Serbia	7.1
Stomach	Jamaica	6.9
Stomach	Italy	6.8
Stomach	French Polynesia	6.8
Stomach	Argentina	6.7
Stomach	Slovakia	6.6
Stomach	Nepal	6.5
Stomach	Germany	6.4
Stomach	Paraguay	6.4
Stomach	Mexico	6.3
Stomach	Greece	6.3
Stomach	Dominican Republic	6.2
Stomach	Algeria	6.1
Stomach	Guam	6.1
Stomach	Cyprus	6.1
Stomach	Spain	6
Stomach	Benin	5.9
Stomach	Yemen	5.9
Stomach	Israel	5.8
Stomach	Mauritius	5.7
Stomach	Cuba	5.6
Stomach	Bangladesh	5.5
Stomach	Morocco	5.5
Stomach	Malta	5.4
Stomach	Austria	5.4
Stomach	Togo	5.4
Stomach	Guinea-Bissau	5.4
Stomach	Belgium	5.4
Stomach	Burundi	5.3
Stomach	Denmark	5.3
Stomach	Jordan	5.3
Stomach	Ireland	5.3
Stomach	Australia	5.3
Stomach	Mauritania	5.2
Stomach	Cape Verde	5.1
Stomach	Switzerland	5.1
Stomach	Iraq	5
Stomach	Barbados	5
Stomach	New Zealand	5
Stomach	Gaza Strip and West Bank	5
Stomach	Somalia	5
Stomach	France (metropolitan)	4.9
Stomach	Belize	4.8
Stomach	Czechia	4.8
Stomach	Ghana	4.8
Stomach	Syrian Arab Republic	4.8
Stomach	Côte d'Ivoire	4.8
Stomach	Guinea	4.7
Stomach	Canada	4.7
Stomach	Luxembourg	4.6
Stomach	Suriname	4.6
Stomach	Liberia	4.5
Stomach	Angola	4.5
Stomach	India	4.5
Stomach	Guyana	4.5
Stomach	Madagascar	4.4
Stomach	The Netherlands	4.3
Stomach	Norway	4.2
Stomach	Tanzania, United Republic of	4.2
Stomach	Philippines	4.2
Stomach	Fiji	4.1
Stomach	Malaysia	4.1
Stomach	Cambodia	4.1
Stomach	United States of America	4.1
Stomach	South Sudan	4
Stomach	Finland	4
Stomach	Trinidad and Tobago	4
Stomach	Montenegro	3.9
Stomach	Burkina Faso	3.9
Stomach	Zambia	3.9
Stomach	Congo, Democratic People Republic of	3.9
Stomach	United Arab Emirates	3.9
Stomach	Libya	3.8
Stomach	Sweden	3.6
Stomach	Egypt	3.6
Stomach	United Kingdom	3.6
Stomach	South Africa	3.6
Stomach	Central African Republic	3.5
Stomach	Pakistan	3.5
Stomach	Qatar	3.5
Stomach	Tunisia	3.5
Stomach	Vanuatu	3.5
Stomach	Cameroon	3.5
Stomach	Congo, Republic of	3.4
Stomach	Bahrain	3.3
Stomach	Ethiopia	3.3
Stomach	Thailand	3.3
Stomach	Iceland	3.3
Stomach	Uganda	3.3
Stomach	Timor-Leste	3.2
Stomach	Malawi	3.2
Stomach	Niger	3.1
Stomach	Lebanon	3.1
Stomach	Eritrea	3
Stomach	Chad	3
Stomach	Djibouti	2.9
Stomach	The Republic of the Gambia	2.8
Stomach	Puerto Rico	2.8
Stomach	Saudi Arabia	2.7
Stomach	Equatorial Guinea	2.7
Stomach	Sierra Leone	2.6
Stomach	Sri Lanka	2.6
Stomach	Kuwait	2.5
Stomach	Namibia	2.5
Stomach	Solomon Islands	2.4
Stomach	Gabon	2.4
Stomach	Sudan	2.4
Stomach	Comoros	2.1
Stomach	Nigeria	1.8
Stomach	Lesotho	1.7
Stomach	Indonesia	1.3
Stomach	Eswatini	1.3
Stomach	Botswana	1.3
Stomach	Mozambique	0.81
Stomach	Maldives	0.67

## Sheet: ST_2
Supplementary Table 2. Estimated age-standardized mortality rates worldwide in 2022, both sexes, all ages
Cancer label	Population	ASR (World) per 100 000
Stomach	Mongolia	31.5
Stomach	Tajikistan	16.7
Stomach	Iran, Islamic Republic of	15.4
Stomach	Bhutan	14.2
Stomach	Kyrgyzstan	14
Stomach	Mali	13.5
Stomach	Azerbaijan	12.8
Stomach	Korea, Democratic People Republic of	11.4
Stomach	Belarus	11.3
Stomach	Sao Tome and Principe	11.1
Stomach	Chile	11.1
Stomach	Viet Nam	10.9
Stomach	Guatemala	10.7
Stomach	Peru	10.6
Stomach	Samoa	10.3
Stomach	Myanmar	10.2
Stomach	Ecuador	10.2
Stomach	Afghanistan	10
Stomach	Albania	9.9
Stomach	Colombia	9.9
Stomach	Turkmenistan	9.7
Stomach	Lao People's Democratic Republic	9.7
Stomach	Costa Rica	9.5
Stomach	China	9.4
Stomach	Türkiye	9.3
Stomach	Kazakhstan	9.3
Stomach	Russian Federation	9.2
Stomach	Armenia	9.1
Stomach	Zimbabwe	9.1
Stomach	France, Guadeloupe	8.9
Stomach	Lithuania	8.8
Stomach	Estonia	8.8
Stomach	Haiti	8.5
Stomach	Latvia	8.3
Stomach	Brunei Darussalam	8.1
Stomach	Honduras	8
Stomach	Portugal	8
Stomach	Nicaragua	7.8
Stomach	Moldova	7.8
Stomach	Uzbekistan	7.8
Stomach	France, Martinique	7.7
Stomach	Rwanda	7.4
Stomach	Bosnia Herzegovina	7.3
Stomach	Japan	7.2
Stomach	North Macedonia	7.2
Stomach	Georgia	7.2
Stomach	Oman	7.2
Stomach	Romania	7.1
Stomach	El Salvador	7
Stomach	Ukraine	6.9
Stomach	Bolivia	6.7
Stomach	Papua New Guinea	6.6
Stomach	Panama	6.6
Stomach	Korea, Republic of	6.5
Stomach	Bahamas	6.5
Stomach	Senegal	6.4
Stomach	France, La Réunion	6.3
Stomach	French Guyana	6.3
Stomach	Kenya	6.2
Stomach	New Caledonia	6.1
Stomach	Uruguay	6.1
Stomach	Bulgaria	6.1
Stomach	Poland	6
Stomach	Nepal	6
Stomach	Saint Lucia	5.9
Stomach	Brazil	5.9
Stomach	Jamaica	5.8
Stomach	Venezuela	5.8
Stomach	Croatia	5.8
Stomach	Singapore	5.5
Stomach	Hungary	5.4
Stomach	Yemen	5.2
Stomach	Serbia	5.1
Stomach	Benin	5.1
Stomach	Slovakia	5.1
Stomach	Slovenia	5
Stomach	Argentina	5
Stomach	Togo	5
Stomach	Algeria	4.9
Stomach	French Polynesia	4.9
Stomach	Burundi	4.9
Stomach	Bangladesh	4.8
Stomach	Paraguay	4.8
Stomach	Mauritania	4.8
Stomach	Guinea-Bissau	4.8
Stomach	Morocco	4.8
Stomach	Mexico	4.7
Stomach	Somalia	4.7
Stomach	Dominican Republic	4.7
Stomach	Jordan	4.6
Stomach	Cyprus	4.5
Stomach	Italy	4.5
Stomach	Cape Verde	4.4
Stomach	Côte d'Ivoire	4.3
Stomach	Syrian Arab Republic	4.3
Stomach	Ghana	4.3
Stomach	Belize	4.3
Stomach	Guinea	4.3
Stomach	Iraq	4.3
Stomach	Guam	4.1
Stomach	Liberia	4.1
Stomach	Mauritius	4.1
Stomach	India	4.1
Stomach	Madagascar	4
Stomach	Angola	4
Stomach	Gaza Strip and West Bank	4
Stomach	Greece	3.8
Stomach	Spain	3.8
Stomach	Barbados	3.7
Stomach	Cuba	3.7
Stomach	Burkina Faso	3.7
Stomach	South Sudan	3.7
Stomach	Tanzania, United Republic of	3.7
Stomach	Malta	3.6
Stomach	Germany	3.6
Stomach	Suriname	3.5
Stomach	Cambodia	3.5
Stomach	Libya	3.5
Stomach	Vanuatu	3.5
Stomach	Israel	3.5
Stomach	Philippines	3.5
Stomach	Congo, Democratic People Republic of	3.4
Stomach	Zambia	3.4
Stomach	Czechia	3.4
Stomach	United Arab Emirates	3.4
Stomach	Denmark	3.3
Stomach	Malaysia	3.3
Stomach	Montenegro	3.3
Stomach	Central African Republic	3.2
Stomach	Congo, Republic of	3.1
Stomach	South Africa	3.1
Stomach	Ethiopia	3.1
Stomach	Ireland	3.1
Stomach	Qatar	3.1
Stomach	Guyana	3.1
Stomach	Pakistan	3.1
Stomach	Niger	3
Stomach	Austria	3
Stomach	Trinidad and Tobago	3
Stomach	Tunisia	3
Stomach	Cameroon	3
Stomach	Fiji	3
Stomach	Eritrea	2.9
Stomach	Malawi	2.9
Stomach	Djibouti	2.9
Stomach	France (metropolitan)	2.9
Stomach	New Zealand	2.9
Stomach	Bahrain	2.9
Stomach	Uganda	2.9
Stomach	Timor-Leste	2.8
Stomach	Switzerland	2.8
Stomach	Lebanon	2.8
Stomach	Chad	2.7
Stomach	Egypt	2.7
Stomach	Luxembourg	2.6
Stomach	Finland	2.5
Stomach	The Netherlands	2.4
Stomach	Puerto Rico	2.4
Stomach	The Republic of the Gambia	2.4
Stomach	Equatorial Guinea	2.4
Stomach	Thailand	2.4
Stomach	Canada	2.4
Stomach	Norway	2.3
Stomach	Sierra Leone	2.3
Stomach	United Kingdom	2.3
Stomach	Kuwait	2.3
Stomach	Australia	2.3
Stomach	Belgium	2.3
Stomach	Gabon	2.2
Stomach	Namibia	2.2
Stomach	Saudi Arabia	2.2
Stomach	Solomon Islands	2.2
Stomach	Comoros	2.1
Stomach	Sudan	2.1
Stomach	Sweden	2
Stomach	Sri Lanka	1.9
Stomach	Iceland	1.7
Stomach	United States of America	1.6
Stomach	Nigeria	1.6
Stomach	Lesotho	1.5
Stomach	Eswatini	1.3
Stomach	Indonesia	1.1
Stomach	Botswana	1.1
Stomach	Mozambique	0.76
Stomach	Maldives	0.67

## Sheet: ST_3
Supplementary Table 3. Stomach cancer driver genes
Driver genes	Oncogene	Tumor suppressor gene	Cell cycle	DNA repair	Kinome	Metastasis	Cancer immunotherapy gene	RNA binding protein	TOTAL	Essential
ATM	0	1	0	1	1	1	0	0	4	1
MYH9	0	1	0	0	0	1	1	1	4	1
TOP2A	0	0	1	0	0	1	1	1	4	0
TP53	1	1	0	1	0	1	0	0	4	1
BMPR1A	1	1	0	0	1	0	0	0	3	1
CASP8	0	1	0	0	0	1	1	0	3	1
CDKN2A	0	1	0	0	0	1	0	1	3	1
ERBB2	1	0	0	0	1	1	0	0	3	1
ERBB3	1	0	0	0	1	1	0	0	3	1
KIT	1	0	0	0	1	1	0	0	3	1
NTRK3	1	0	0	0	1	1	0	0	3	1
RHOA	1	1	0	0	0	1	0	0	3	0
TET1	1	1	0	0	0	1	0	0	3	0
ACVR2A	0	1	0	0	1	0	0	0	2	1
ARID1A	0	1	0	0	0	1	0	0	2	1
ARID2	0	1	0	0	0	0	1	0	2	1
BCL9	1	0	0	0	0	1	0	0	2	0
BCLAF1	0	0	1	0	0	0	0	1	2	1
CDH1	0	1	0	0	0	1	0	0	2	1
CDH11	0	1	0	0	0	1	0	0	2	0
CDK12	0	1	0	0	1	0	0	0	2	1
CTNNB1	1	0	0	0	0	1	0	0	2	1
FBXW7	0	1	0	0	0	1	0	0	2	1
FHIT	0	1	0	0	0	1	0	0	2	0
KDM6A	1	1	0	0	0	0	0	0	2	1
KMT2C	0	1	0	0	0	0	0	1	2	0
KMT2D	1	1	0	0	0	0	0	0	2	0
KRAS	1	0	0	0	0	1	0	0	2	0
MAP2K7	0	0	0	0	1	1	0	0	2	0
NRG1	0	1	0	0	0	1	0	0	2	0
PIK3CA	1	0	0	0	0	1	0	0	2	1
PIK3R1	0	1	0	0	0	1	0	0	2	1
PTEN	0	1	0	0	0	1	0	0	2	1
RB1	0	1	0	0	0	1	0	0	2	0
SMAD4	0	1	0	0	0	1	0	0	2	1
APC	0	0	0	0	0	1	0	0	1	1
ARHGEF10L	0	1	0	0	0	0	0	0	1	0
ARHGEF12	0	1	0	0	0	0	0	0	1	0
BCOR	0	1	0	0	0	0	0	0	1	1
BMPR2	0	0	0	0	1	0	0	0	1	1
CACNA1D	1	0	0	0	0	0	0	0	1	0
CLIP1	0	0	0	0	0	1	0	0	1	0
FAT1	0	1	0	0	0	0	0	0	1	1
FAT4	0	1	0	0	0	0	0	0	1	1
GRIN2A	0	1	0	0	0	0	0	0	1	0
LRP1B	0	1	0	0	0	0	0	0	1	0
PPP3CA	0	0	0	0	0	1	0	0	1	0
PRF1	0	1	0	0	0	0	0	0	1	1
PRKCB	0	0	0	0	1	0	0	0	1	1
PRRX1	0	0	0	0	0	1	0	0	1	1
RELA	0	0	0	0	0	1	0	0	1	0
RNF43	0	1	0	0	0	0	0	0	1	1
SDC4	0	0	0	0	0	1	0	0	1	0
CARS	0	0	0	0	0	0	0	0	0	0
DCSTAMP	0	0	0	0	0	0	0	0	0	0
FAT3	0	0	0	0	0	0	0	0	0	1
NIN	0	0	0	0	0	0	0	0	0	0
NSD1	0	0	0	0	0	0	0	0	0	1
SOHLH2	0	0	0	0	0	0	0	0	0	0
TRIM49C	0	0	0	0	0	0	0	0	0	0
TOTAL	15	33	2	2	11	33	4	5
PERCENTAGE	25	55	3.33333	3.33333	18.3333	55	6.66667	8.33333

## Sheet: ST_4
Supplementary Table 4. Genomic variants of gastric cancer driver genes and allele frequencies across human populations worldwide
Gene	CGI	Chromosome	Position	rsIDs	Reference	Alternate	Source	Transcript	HGVS Consequence	Transcript Consequence	VEP Annotation	Allele Count	Allele Number	Allele Frequency	CADD	Allele Count African/African American	Allele Number African/African American	Frequency African/African American	Allele Count Latino/Admixed American	Allele Number Latino/Admixed American	Frequency Latino/Admixed American	Allele Count Ashkenazi Jewish	Allele Number Ashkenazi Jewish	Frequency Ashkenazi Jewish	Allele Count East Asian	Allele Number East Asian	Frequency East Asian	Allele Count European (Finnish)	Allele Number European (Finnish)	Frequency European (Finnish)	Allele Count Middle Eastern	Allele Number Middle Eastern	Frequency Middle Eastern	Allele Count European (non-Finnish)	Allele Number European (non-Finnish)	Frequency European (non-Finnish)	Allele Count Amish	Allele Number Amish	Frequency Amish	Allele Count South Asian	Allele Number South Asian	Frequency South Asian
BCL9	chr1:147611763C>T	1	147611763	rs112678669	C	T	gnomAD Exomes	ENST00000234739.8	c.-74C>T	c.-74C>T	5_prime_UTR_variant	10	1308472	7.6425e-06	16.2	2	30274	6.60633e-05	0	44306	0	0	24984	0	0	39000	0	0	53194	0	1	5352	0.000186846	1	973200	1.02754e-06				0	82796	0
BCL9	chr1:147611765G>GT	1	147611765		G	GT	gnomAD Exomes	ENST00000234739.8	c.-69dup	c.-69dup	5_prime_UTR_variant	2	1342410	1.48986e-06	5.23	0	30936	0	0	44412	0	0	25232	0	0	39130	0	0	53240	0	0	5442	0	0	1003902	0				2	83618	2.39183e-05
BCL9	chr1:147611768T>A	1	147611768		T	A	gnomAD Exomes	ENST00000234739.8	c.-69T>A	c.-69T>A	5_prime_UTR_variant	1	626898	1.59516e-06	6.38	0	17678	0	0	43646	0	0	20830	0	1	36062	2.773e-05	0	53014	0	0	4056	0	0	349072	0				0	69554	0
BCL9	chr1:147611768T>G	1	147611768	rs1658014092	T	G	gnomAD Exomes	ENST00000234739.8	c.-69T>G	c.-69T>G	5_prime_UTR_variant	1	626898	1.59516e-06	6.44	0	17678	0	1	43646	2.29116e-05	0	20830	0	0	36062	0	0	53014	0	0	4056	0	0	349072	0				0	69554	0
BCL9	chr1:147611769C>A	1	147611769	rs1658014189	C	A	gnomAD Genomes	ENST00000234739.8	c.-68C>A	c.-68C>A	5_prime_UTR_variant	1	152224	6.56927e-06	12.8	0	41466	0	0	15288	0	0	3470	0	0	5182	0	0	10620	0	0	316	0	0	68042	0	0	912	0	1	4834	0.000206868
BCL9	chr1:147611770T>C	1	147611770	rs1367695202	T	C	gnomAD Genomes	ENST00000234739.8	c.-67T>C	c.-67T>C	5_prime_UTR_variant	1	152210	6.56987e-06	15.3	0	41454	0	1	15290	6.54022e-05	0	3470	0	0	5180	0	0	10624	0	0	316	0	0	68038	0	0	912	0	0	4832	0
BCL9	chr1:147611771G>T	1	147611771	rs368784082	G	T	gnomAD Exomes	ENST00000234739.8	c.-66G>T	c.-66G>T	5_prime_UTR_variant	16	1384226	1.15588e-05	17.8	0	31772	0	0	44504	0	0	25550	0	0	39330	0	0	53274	0	0	5520	0	14	1041942	1.34364e-05				0	84426	0
BCL9	chr1:147611773T>C	1	147611773	rs372705860	T	C	gnomAD Exomes,gnomAD Genomes	ENST00000234739.8	c.-64T>C	c.-64T>C	5_prime_UTR_variant	8	1547198	5.17064e-06	17.4	1	73440	1.36166e-05	0	59832	0	0	29108	0	0	44572	0	0	63922	0	0	5876	0	5	1119634	4.46575e-06	0	912	0	0	89528	0
BCL9	chr1:147611775C>A	1	147611775	rs1359892518	C	A	gnomAD Exomes,gnomAD Genomes	ENST00000234739.8	c.-62C>A	c.-62C>A	5_prime_UTR_variant	7	1551570	4.51156e-06	15.3	0	73520	0	0	59852	0	0	29132	0	0	44570	0	0	63930	0	0	5892	0	7	1123684	6.22951e-06	0	912	0	0	89592	0
BCL9	chr1:147611776A>T	1	147611776		A	T	gnomAD Exomes	ENST00000234739.8	c.-61A>T	c.-61A>T	5_prime_UTR_variant	1	627694	1.59313e-06	13.9	0	17678	0	0	43686	0	0	20900	0	1	36064	2.77285e-05	0	53076	0	0	4086	0	0	349478	0				0	69686	0
BCL9	chr1:147611778C>G	1	147611778		C	G	gnomAD Exomes	ENST00000234739.8	c.-59C>G	c.-59C>G	5_prime_UTR_variant	6	1408944	4.25851e-06	16.8	0	32260	0	0	44624	0	0	25716	0	0	39438	0	0	53340	0	0	5614	0	0	1064298	0				6	84998	7.05899e-05
BCL9	chr1:147611778C>T	1	147611778	rs950776984	C	T	gnomAD Exomes	ENST00000234739.8	c.-59C>T	c.-59C>T	5_prime_UTR_variant	1	1408944	7.09751e-07	17.1	0	32260	0	0	44624	0	0	25716	0	0	39438	0	0	53340	0	0	5614	0	1	1064298	9.39586e-07				0	84998	0
BCL9	chr1:147611779C>A	1	147611779		C	A	gnomAD Exomes	ENST00000234739.8	c.-58C>A	c.-58C>A	5_prime_UTR_variant	2	786636	2.54247e-06	17	0	14718	0	0	916	0	0	4864	0	0	3398	0	0	256	0	0	1528	0	2	719676	2.77903e-06				0	15478	0
BCL9	chr1:147611780C>T	1	147611780	rs375206787	C	T	gnomAD Exomes,gnomAD Genomes	ENST00000234739.8	c.-57C>T	c.-57C>T	5_prime_UTR_variant	129	1568694	8.2234e-05	17.6	7	73896	9.47277e-05	7	59890	0.000116881	0	29224	0	0	44650	0	1	63960	1.56348e-05	0	5946	0	105	1139246	9.21662e-05	0	912	0	2	89962	2.22316e-05
BCL9	chr1:147611781G>A	1	147611781	rs1016230475	G	A	gnomAD Exomes,gnomAD Genomes	ENST00000234739.8	c.-56G>A	c.-56G>A	5_prime_UTR_variant	26	1573216	1.65267e-05	18.6	1	73984	1.35164e-05	2	59926	3.33745e-05	0	29306	0	0	44682	0	0	63984	0	0	5972	0	22	1143188	1.92444e-05	0	912	0	0	90128	0
BCL9	chr1:147611781G>C	1	147611781	rs1016230475	G	C	gnomAD Exomes	ENST00000234739.8	c.-56G>C	c.-56G>C	5_prime_UTR_variant	6	1421034	4.22228e-06	18.3	0	32540	0	0	44642	0	0	25838	0	3	39508	7.5934e-05	0	53366	0	0	5656	0	3	1075146	2.79032e-06				0	85296	0
BCL9	chr1:147611781G>T	1	147611781	rs1016230475	G	T	gnomAD Exomes,gnomAD Genomes	ENST00000234739.8	c.-56G>T	c.-56G>T	5_prime_UTR_variant	2	1573214	1.27128e-06	18.4	1	73984	1.35164e-05	0	59926	0	0	29306	0	0	44682	0	0	63984	0	0	5972	0	1	1143188	8.74747e-07	0	912	0	0	90126	0
BCL9	chr1:147611782A>G	1	147611782		A	G	gnomAD Exomes	ENST00000234739.8	c.-55A>G	c.-55A>G	5_prime_UTR_variant	1	628262	1.59169e-06	18.5	0	17692	0	0	43726	0	0	20938	0	0	36066	0	0	53104	0	0	4118	0	1	349812	2.85868e-06				0	69736	0
BCL9	chr1:147611784A>G	1	147611784	rs963700462	A	G	gnomAD Exomes,gnomAD Genomes	ENST00000234739.8	c.-53A>G	c.-53A>G	5_prime_UTR_variant	170	1576124	0.00010786	18.6	1	74028	1.35084e-05	0	59928	0	0	29320	0	0	44696	0	0	64000	0	0	5994	0	169	1145752	0.000147501	0	912	0	0	90220	0
BCL9	chr1:147611789C>G	1	147611789	rs1658015492	C	G	gnomAD Genomes	ENST00000234739.8	c.-48C>G	c.-48C>G	5_prime_UTR_variant	1	152230	6.56901e-06	17.9	1	41468	2.4115e-05	0	15288	0	0	3472	0	0	5176	0	0	10628	0	0	316	0	0	68048	0	0	912	0	0	4832	0
BCL9	chr1:147611791C>CG	1	147611791		C	CG	gnomAD Exomes	ENST00000234739.8	c.-44dup	c.-44dup	5_prime_UTR_variant	1	1441834	6.93561e-07	17.6	0	32992	0	0	44684	0	0	25984	0	0	39622	0	0	53388	0	0	5726	0	1	1093982	9.14092e-07				0	85736	0
BCL9	chr1:147611791C>T	1	147611791	rs782326425	C	T	gnomAD Exomes,gnomAD Genomes	ENST00000234739.8	c.-46C>T	c.-46C>T	5_prime_UTR_variant	43	1593994	2.69763e-05	17.9	0	74444	0	4	59960	6.67111e-05	0	29452	0	8	44792	0.000178603	0	64010	0	1	6042	0.000165508	13	1162010	1.11875e-05	0	912	0	17	90560	0.000187721
BCL9	chr1:147611792G>A	1	147611792	rs374801374	G	A	gnomAD Exomes,gnomAD Genomes	ENST00000234739.8	c.-45G>A	c.-45G>A	5_prime_UTR_variant	66	1596058	4.13519e-05	18.3	51	74580	0.000683829	6	59992	0.000100013	1	29480	3.39213e-05	1	44790	2.23264e-05	0	64012	0	1	6026	0.000165948	1	1163754	8.59288e-07	0	912	0	2	90636	2.20663e-05
BCL9	chr1:147611792G>C	1	147611792	rs374801374	G	C	gnomAD Exomes	ENST00000234739.8	c.-45G>C	c.-45G>C	5_prime_UTR_variant	5	1443796	3.46309e-06	18	0	33026	0	0	44698	0	0	26012	0	0	39628	0	0	53394	0	0	5732	0	5	1095724	4.56319e-06				0	85816	0
BCL9	chr1:147611792G>T	1	147611792	rs374801374	G	T	gnomAD Exomes	ENST00000234739.8	c.-45G>T	c.-45G>T	5_prime_UTR_variant	2	1443796	1.38524e-06	17.9	0	33026	0	0	44698	0	0	26012	0	0	39628	0	0	53394	0	0	5732	0	2	1095724	1.82528e-06				0	85816	0
BCL9	chr1:147611795G>A	1	147611795	rs782239100	G	A	gnomAD Exomes	ENST00000234739.8	c.-42G>A	c.-42G>A	5_prime_UTR_variant	1	1448914	6.90172e-07	18.8	0	33150	0	0	44694	0	0	26036	0	0	39654	0	0	53404	0	0	5740	0	1	1100324	9.08823e-07				0	85928	0
BCL9	chr1:147611797G>T	1	147611797	rs927511210	G	T	gnomAD Exomes,gnomAD Genomes	ENST00000234739.8	c.-40G>T	c.-40G>T	5_prime_UTR_variant	6	780882	7.68362e-06	17.5	5	59148	8.45337e-05	1	59014	1.69451e-05	0	24450	0	0	41246	0	0	63766	0	0	4460	0	0	418094	0	0	912	0	0	74616	0
BCL9	chr1:147611799C>G	1	147611799	rs782351092	C	G	gnomAD Exomes	ENST00000234739.8	c.-38C>G	c.-38C>G	5_prime_UTR_variant	1	1452432	6.885e-07	17	0	33246	0	0	44710	0	0	26066	0	1	39670	2.5208e-05	0	53410	0	0	5746	0	0	1103434	0				0	86046	0
BCL9	chr1:147611801G>C	1	147611801	rs1192403650	G	C	gnomAD Genomes	ENST00000234739.8	c.-36G>C	c.-36G>C	5_prime_UTR_variant	1	152186	6.57091e-06	14.3	0	41446	0	0	15286	0	0	3470	0	1	5174	0.000193274	0	10630	0	0	316	0	0	68030	0	0	912	0	0	4832	0
BCL9	chr1:147611801G>T	1	147611801		G	T	gnomAD Exomes	ENST00000234739.8	c.-36G>T	c.-36G>T	5_prime_UTR_variant	1	826534	1.20987e-06	14.3	0	15628	0	0	974	0	0	5110	0	0	3602	0	0	274	0	0	1608	0	1	755900	1.32293e-06				0	16332	0
BCL9	chr1:147611802T>TC	1	147611802	rs1553202619	T	TC	gnomAD Exomes	ENST00000234739.8	c.-32dup	c.-32dup	5_prime_UTR_variant	4	1455580	2.74805e-06	16.5	0	33332	0	0	44710	0	0	26090	0	0	39674	0	0	53408	0	0	5748	0	4	1106286	3.6157e-06				0	86124	0
BCL9	chr1:147611805C>A	1	147611805	rs144244785	C	A	gnomAD Exomes,gnomAD Genomes	ENST00000234739.8	c.-32C>A	c.-32C>A	5_prime_UTR_variant	3	1609914	1.86345e-06	15.2	0	74816	0	0	59996	0	0	29582	0	0	44852	0	0	64038	0	0	6080	0	1	1176294	8.50128e-07	0	912	0	1	90976	1.09919e-05
BCL9	chr1:147611805C>G	1	147611805		C	G	gnomAD Exomes	ENST00000234739.8	c.-32C>G	c.-32C>G	5_prime_UTR_variant	4	1457756	2.74394e-06	15.3	0	33386	0	0	44712	0	0	26112	0	0	39678	0	0	53414	0	0	5764	0	4	1108268	3.60924e-06				0	86146	0
BCL9	chr1:147611805C>T	1	147611805	rs144244785	C	T	gnomAD Exomes,gnomAD Genomes	ENST00000234739.8	c.-32C>T	c.-32C>T	5_prime_UTR_variant	13	1610032	8.07437e-06	15.6	3	74938	4.00331e-05	0	60016	0	0	29582	0	2	44840	4.4603e-05	0	64038	0	0	6058	0	3	1176286	2.5504e-06	0	912	0	4	90972	4.39696e-05
BCL9	chr1:147611806G>A	1	147611806	rs782118578	G	A	gnomAD Exomes,gnomAD Genomes	ENST00000234739.8	c.-31G>A	c.-31G>A	5_prime_UTR_variant	42	1611426	2.60639e-05	15.9	0	74870	0	6	59986	0.000100023	0	29592	0	0	44852	0	0	64030	0	0	6084	0	33	1177690	2.8021e-05	0	912	0	0	91014	0
BCL9	chr1:147611809T>G	1	147611809	rs183558631	T	G	gnomAD Exomes,gnomAD Genomes	ENST00000234739.8	c.-28T>G	c.-28T>G	5_prime_UTR_variant	419	1612584	0.000259831	9.19	387	75014	0.00515904	4	60028	6.66356e-05	0	29600	0	0	44858	0	0	64042	0	1	6060	0.000165017	6	1178586	5.09085e-06	0	912	0	1	91042	1.09839e-05
BCL9	chr1:147611811T>C	1	147611811		T	C	gnomAD Exomes	ENST00000234739.8	c.-26T>C	c.-26T>C	5_prime_UTR_variant	1	628748	1.59046e-06	18.4	0	17694	0	0	43738	0	0	20984	0	0	36070	0	0	53142	0	0	4144	0	0	350086	0				1	69792	1.43283e-05
BCL9	chr1:147611811T>G	1	147611811	rs782016801	T	G	gnomAD Exomes	ENST00000234739.8	c.-26T>G	c.-26T>G	5_prime_UTR_variant	3	628748	4.77139e-06	18.1	0	17694	0	0	43738	0	0	20984	0	0	36070	0	0	53142	0	0	4144	0	3	350086	8.56932e-06				0	69792	0
BCL9	chr1:147611814C>G	1	147611814	rs1275644300	C	G	gnomAD Exomes,gnomAD Genomes	ENST00000234739.8	c.-23C>G	c.-23C>G	5_prime_UTR_variant	2	1613256	1.23973e-06	18.6	0	74912	0	0	60002	0	0	29602	0	0	44872	0	0	64040	0	0	6082	0	2	1179322	1.69589e-06	0	912	0	0	91050	0
BCL9	chr1:147611815T>C	1	147611815	rs200589355	T	C	gnomAD Exomes,gnomAD Genomes	ENST00000234739.8	c.-22T>C	c.-22T>C	5_prime_UTR_variant	7	1613598	4.33813e-06	16.1	0	75046	0	0	60026	0	0	29604	0	7	44866	0.00015602	0	64036	0	0	6060	0	0	1179504	0	0	912	0	0	91050	0
BCL9	chr1:147611816G>A	1	147611816	rs782735353	G	A	gnomAD Exomes,gnomAD Genomes	ENST00000234739.8	c.-21G>A	c.-21G>A	5_prime_UTR_variant	75	1613376	4.64864e-05	18	0	74908	0	3	60006	4.9995e-05	0	29608	0	0	44874	0	0	64038	0	0	6082	0	71	1179420	6.01991e-05	0	910	0	0	91060	0
BCL9	chr1:147611820G>A	1	147611820	rs1658017549	G	A	gnomAD Genomes	ENST00000234739.8	c.-17G>A	c.-17G>A	5_prime_UTR_variant	1	152190	6.57073e-06	18.5	0	41456	0	1	15280	6.5445e-05	0	3472	0	0	5186	0	0	10612	0	0	316	0	0	68036	0	0	912	0	0	4828	0
BCL9	chr1:147611821C>T	1	147611821		C	T	gnomAD Exomes	ENST00000234739.8	c.-16C>T	c.-16C>T	5_prime_UTR_variant	2	832798	2.40154e-06	18.4	0	15772	0	0	982	0	0	5152	0	0	3628	0	0	274	0	0	1620	0	2	761626	2.62596e-06				0	16450	0
BCL9	chr1:147611822T>C	1	147611822	rs1658017654	T	C	gnomAD Genomes	ENST00000234739.8	c.-15T>C	c.-15T>C	5_prime_UTR_variant	1	152124	6.57358e-06	17.7	0	41424	0	1	15284	6.54279e-05	0	3472	0	0	5176	0	0	10618	0	0	316	0	0	68008	0	0	912	0	0	4824	0
BCL9	chr1:147611824A>G	1	147611824	rs782520691	A	G	gnomAD Exomes,gnomAD Genomes	ENST00000234739.8	c.-13A>G	c.-13A>G	5_prime_UTR_variant	7	1613828	4.33751e-06	18.8	3	74942	4.0031e-05	0	60006	0	0	29606	0	3	44878	6.68479e-05	0	64046	0	0	6082	0	0	1179806	0	0	912	0	0	91070	0
BCL9	chr1:147611828T>A	1	147611828	rs376840804	T	A	gnomAD Exomes	ENST00000234739.8	c.-9T>A	c.-9T>A	5_prime_UTR_variant	1	628764	1.59042e-06	17.8	1	17692	5.65227e-05	0	43740	0	0	20984	0	0	36070	0	0	53142	0	0	4148	0	0	350100	0				0	69794	0
BCL9	chr1:147611830T>G	1	147611830	rs1346085017	T	G	gnomAD Exomes,gnomAD Genomes	ENST00000234739.8	c.-7T>G	c.-7T>G	5_prime_UTR_variant	5	780928	6.40264e-06	15.1	0	59134	0	5	59026	8.47084e-05	0	24456	0	0	41244	0	0	63760	0	0	4464	0	0	418134	0	0	912	0	0	74612	0
BCL9	chr1:147611832A>C	1	147611832	rs1302399272	A	C	gnomAD Exomes	ENST00000234739.8	c.-5A>C	c.-5A>C	5_prime_UTR_variant	1	628774	1.5904e-06	16.7	0	17694	0	0	43740	0	0	20984	0	0	36070	0	0	53142	0	0	4148	0	0	350102	0				1	69796	1.43275e-05
BCL9	chr1:147611833A>G	1	147611833	rs368773766	A	G	gnomAD Exomes,gnomAD Genomes	ENST00000234739.8	c.-4A>G	c.-4A>G	5_prime_UTR_variant	27	1614064	1.6728e-05	19.5	6	75038	7.99595e-05	4	60024	6.664e-05	0	29604	0	3	44864	6.68688e-05	0	64038	0	0	6062	0	12	1179942	1.017e-05	0	912	0	2	91072	2.19606e-05
BCL9	chr1:147611836A>G	1	147611836	rs1372125048	A	G	gnomAD Exomes,gnomAD Genomes	ENST00000234739.8	c.-1A>G	c.-1A>G	5_prime_UTR_variant	12	985244	1.21797e-05	19.9	0	57240	0	0	16264	0	0	8622	0	0	8810	0	0	10896	0	0	1936	0	11	829886	1.32548e-05	0	912	0	0	21288	0
BCL9	chr1:147611837A>G	1	147611837	rs781896489	A	G	gnomAD Exomes	ENST00000234739.8	p.Met1?	c.1A>G	start_lost	15	1461838	1.02611e-05	24.8	0	33478	0	0	44724	0	0	26134	0	0	39700	0	0	53420	0	0	5768	0	12	1111962	1.07917e-05				2	86256	2.31868e-05
BCL9	chr1:147611840C>T	1	147611840		C	T	gnomAD Exomes	ENST00000234739.8	p.His2Tyr	c.4C>T	missense_variant	1	628778	1.59039e-06	24.7	0	17694	0	0	43740	0	0	20984	0	0	36070	0	0	53144	0	0	4148	0	1	350104	2.85629e-06				0	69796	0
BCL9	chr1:147611841A>G	1	147611841	rs1553202635	A	G	gnomAD Exomes	ENST00000234739.8	p.His2Arg	c.5A>G	missense_variant	1	628780	1.59038e-06	25.4	0	17694	0	0	43740	0	0	20982	0	1	36070	2.77239e-05	0	53144	0	0	4148	0	0	350106	0				0	69798	0
BCL9	chr1:147611843T>C	1	147611843		T	C	gnomAD Exomes	ENST00000234739.8	p.Ser3Pro	c.7T>C	missense_variant	1	628778	1.59039e-06	20.5	0	17694	0	0	43738	0	0	20984	0	1	36070	2.77239e-05	0	53144	0	0	4148	0	0	350106	0				0	69796	0
BCL9	chr1:147611846A>G	1	147611846		A	G	gnomAD Exomes	ENST00000234739.8	p.Ser4Gly	c.10A>G	missense_variant	1	628776	1.59039e-06	23.8	0	17694	0	0	43740	0	0	20984	0	0	36070	0	0	53144	0	0	4148	0	0	350102	0				1	69796	1.43275e-05
BCL9	chr1:147611848T>G	1	147611848		T	G	gnomAD Exomes	ENST00000234739.8	p.Ser4Arg	c.12T>G	missense_variant	1	628776	1.59039e-06	22.7	0	17694	0	0	43740	0	0	20984	0	0	36070	0	0	53144	0	0	4148	0	1	350102	2.85631e-06				0	69798	0
BCL9	chr1:147611851C>T	1	147611851	rs41299583	C	T	gnomAD Exomes,gnomAD Genomes	ENST00000234739.8	p.Asn5Asn	c.15C>T	synonymous_variant	700	1614052	0.000433691	9.53	13	74916	0.000173528	30	60002	0.000499983	0	29608	0	0	44882	0	2	64038	3.12315e-05	0	6084	0	627	1180038	0.000531339	0	912	0	0	91082	0
BCL9	chr1:147611852C>A	1	147611852	rs782589783	C	A	gnomAD Exomes,gnomAD Genomes	ENST00000234739.8	p.Pro6Thr	c.16C>A	missense_variant	29	1613948	1.79684e-05	24.2	1	74862	1.33579e-05	4	59994	6.66733e-05	0	29606	0	0	44878	0	0	64026	0	0	6084	0	24	1180026	2.03385e-05	0	912	0	0	91072	0
BCL9	chr1:147611853C>T	1	147611853	rs1658019485	C	T	gnomAD Exomes	ENST00000234739.8	p.Pro6Leu	c.17C>T	missense_variant	3	1461890	2.05214e-06	25.8	0	33480	0	0	44724	0	0	26136	0	3	39700	7.55668e-05	0	53420	0	0	5768	0	0	1112008	0				0	86258	0
BCL9	chr1:147611853CT>C	1	147611853		CT	C	gnomAD Exomes	ENST00000234739.8	p.Val8Ter	c.18del	frameshift_variant	1	1461890	6.84046e-07	24.2	0	33480	0	0	44724	0	0	26136	0	0	39700	0	0	53420	0	0	5768	0	1	1112008	8.99274e-07				0	86258	0
BCL9	chr1:147611855A>C	1	147611855		A	C	gnomAD Exomes	ENST00000234739.8	p.Lys7Gln	c.19A>C	missense_variant	1	1461880	6.84051e-07	26.1	0	33478	0	0	44724	0	0	26136	0	0	39700	0	0	53420	0	0	5768	0	1	1112002	8.99279e-07				0	86258	0
BCL9	chr1:147611855A>G	1	147611855		A	G	gnomAD Exomes	ENST00000234739.8	p.Lys7Glu	c.19A>G	missense_variant	2	1461880	1.3681e-06	26.8	0	33478	0	0	44724	0	0	26136	0	0	39700	0	0	53420	0	0	5768	0	2	1112002	1.79856e-06				0	86258	0
BCL9	chr1:147611855A>T	1	147611855		A	T	gnomAD Exomes	ENST00000234739.8	p.Lys7Ter	c.19A>T	stop_gained	1	1461880	6.84051e-07	37	0	33478	0	0	44724	0	0	26136	0	0	39700	0	0	53420	0	0	5768	0	1	1112002	8.99279e-07				0	86258	0
BCL9	chr1:147611856A>C	1	147611856		A	C	gnomAD Exomes	ENST00000234739.8	p.Lys7Thr	c.20A>C	missense_variant	1	833100	1.20034e-06	26.4	0	15786	0	0	984	0	0	5152	0	0	3630	0	0	276	0	0	1620	0	1	761894	1.31252e-06				0	16460	0
BCL9	chr1:147611858G>C	1	147611858		G	C	gnomAD Exomes	ENST00000234739.8	p.Val8Leu	c.22G>C	missense_variant	2	1461882	1.3681e-06	19.8	0	33480	0	0	44724	0	0	26136	0	0	39700	0	0	53420	0	0	5766	0	2	1112002	1.79856e-06				0	86258	0
BCL9	chr1:147611859T>C	1	147611859		T	C	gnomAD Exomes	ENST00000234739.8	p.Val8Ala	c.23T>C	missense_variant	1	628784	1.59037e-06	23.3	0	17694	0	0	43740	0	0	20984	0	0	36070	0	0	53144	0	0	4148	0	1	350108	2.85626e-06				0	69798	0
BCL9	chr1:147611860G>A	1	147611860	rs1553202638	G	A	gnomAD Exomes	ENST00000234739.8	p.Val8Val	c.24G>A	synonymous_variant	8	1461878	5.47241e-06	10.3	0	33480	0	0	44724	0	0	26136	0	0	39700	0	0	53420	0	0	5766	0	7	1111998	6.29498e-06				0	86258	0
BCL9	chr1:147611863G>A	1	147611863	rs1658019893	G	A	gnomAD Exomes	ENST00000234739.8	p.Arg9Arg	c.27G>A	synonymous_variant	1	628782	1.59038e-06	12.3	0	17694	0	0	43740	0	0	20984	0	0	36070	0	0	53142	0	0	4148	0	0	350108	0				1	69798	1.43271e-05
BCL9	chr1:147611866C>T	1	147611866	rs1658020030	C	T	gnomAD Exomes,gnomAD Genomes	ENST00000234739.8	p.Ser10Ser	c.30C>T	synonymous_variant	2	780954	2.56097e-06	11.6	0	59126	0	1	59022	1.69428e-05	0	24456	0	0	41260	0	0	63756	0	0	4464	0	1	418144	2.39152e-06	0	912	0	0	74626	0
BCL9	chr1:147611867T>C	1	147611867	rs1658020297	T	C	gnomAD Exomes	ENST00000234739.8	p.Ser11Pro	c.31T>C	missense_variant	1	833104	1.20033e-06	27.9	0	15786	0	0	984	0	0	5152	0	0	3630	0	0	276	0	0	1620	0	1	761898	1.31251e-06				0	16460	0
BCL9	chr1:147611868C>T	1	147611868	rs1658020442	C	T	gnomAD Exomes	ENST00000234739.8	p.Ser11Phe	c.32C>T	missense_variant	1	628772	1.5904e-06	26.3	0	17694	0	0	43740	0	0	20984	0	1	36070	2.77239e-05	0	53144	0	0	4148	0	0	350106	0				0	69792	0
BCL9	chr1:147611870C>G	1	147611870		C	G	gnomAD Exomes	ENST00000234739.8	p.Pro12Ala	c.34C>G	missense_variant	1	628778	1.59039e-06	25	0	17694	0	0	43740	0	0	20984	0	0	36070	0	0	53144	0	0	4146	0	1	350108	2.85626e-06				0	69798	0
BCL9	chr1:147611871C>T	1	147611871	rs1658020582	C	T	gnomAD Exomes	ENST00000234739.8	p.Pro12Leu	c.35C>T	missense_variant	1	628774	1.5904e-06	27.3	0	17694	0	0	43740	0	0	20984	0	0	36070	0	0	53142	0	0	4148	0	0	350106	0				0	69798	0
BCL9	chr1:147611872A>G	1	147611872		A	G	gnomAD Exomes	ENST00000234739.8	p.Pro12Pro	c.36A>G	synonymous_variant	1	628778	1.59039e-06	2.26	0	17694	0	0	43740	0	0	20984	0	1	36070	2.77239e-05	0	53142	0	0	4148	0	0	350108	0				0	69798	0
BCL9	chr1:147611874C>T	1	147611874	rs1658020860	C	T	gnomAD Exomes,gnomAD Genomes	ENST00000234739.8	p.Ser13Leu	c.38C>T	missense_variant	3	780958	3.84144e-06	28.1	0	59148	0	0	59022	0	0	24456	0	0	41264	0	0	63768	0	0	4460	0	2	418118	4.78334e-06	0	912	0	1	74626	1.34002e-05
BCL9	chr1:147611877GA>G	1	147611877	rs1658021099	GA	G	gnomAD Exomes	ENST00000234739.8	p.Asn15ThrfsTer12	c.44del	frameshift_variant	3	1461850	2.05219e-06	25.5	0	33480	0	0	44724	0	0	26136	0	0	39700	0	0	53418	0	0	5768	0	3	1111978	2.6979e-06				0	86256	0
BCL9	chr1:147611879AAC>A	1	147611879		AAC	A	gnomAD Exomes	ENST00000234739.8	p.Gln17GlufsTer2	c.49_50del	frameshift_variant	2	628774	3.18079e-06	26.3	0	17694	0	0	43740	0	0	20984	0	0	36070	0	0	53142	0	0	4148	0	2	350108	5.71252e-06				0	69796	0
BCL9	chr1:147611880A>G	1	147611880		A	G	gnomAD Exomes	ENST00000234739.8	p.Asn15Ser	c.44A>G	missense_variant	1	628770	1.59041e-06	23.3	0	17694	0	0	43740	0	0	20984	0	0	36070	0	0	53142	0	0	4148	0	1	350100	2.85633e-06				0	69798	0
BCL9	chr1:147611881C>T	1	147611881		C	T	gnomAD Exomes	ENST00000234739.8	p.Asn15Asn	c.45C>T	synonymous_variant	6	1461800	4.10453e-06	9.75	0	33480	0	0	44724	0	0	26136	0	0	39700	0	0	53418	0	0	5768	0	5	1111932	4.49668e-06				0	86254	0
BCL9	chr1:147611882A>T	1	147611882	rs1658021310	A	T	gnomAD Genomes	ENST00000234739.8	p.Thr16Ser	c.46A>T	missense_variant	1	152226	6.56918e-06	20.3	0	41454	0	0	15282	0	0	3472	0	0	5198	0	0	10628	0	0	316	0	1	68038	1.46977e-05	0	912	0	0	4834	0
BCL9	chr1:147611883C>A	1	147611883	rs1177681545	C	A	gnomAD Exomes	ENST00000234739.8	p.Thr16Lys	c.47C>A	missense_variant	4	628774	6.36159e-06	23.4	0	17694	0	0	43740	0	0	20984	0	0	36070	0	0	53142	0	0	4146	0	4	350106	1.14251e-05				0	69798	0
BCL9	chr1:147611884A>G	1	147611884	rs782182406	A	G	gnomAD Exomes	ENST00000234739.8	p.Thr16Thr	c.48A>G	synonymous_variant	7	628772	1.11328e-05	10.1	0	17694	0	0	43740	0	0	20984	0	0	36070	0	1	53142	1.88175e-05	0	4146	0	5	350106	1.42814e-05				0	69798	0
BCL9	chr1:147611885C>G	1	147611885		C	G	gnomAD Exomes	ENST00000234739.8	p.Gln17Glu	c.49C>G	missense_variant	3	832998	3.60145e-06	24.3	0	15786	0	0	984	0	0	5152	0	0	3630	0	0	276	0	0	1620	0	3	761800	3.93804e-06				0	16456	0
BCL9	chr1:147611887G>C	1	147611887		G	C	gnomAD Exomes	ENST00000234739.8	p.Gln17His	c.51G>C	missense_variant	1	833014	1.20046e-06	29.2	0	15786	0	0	984	0	0	5152	0	0	3630	0	0	276	0	0	1620	0	1	761814	1.31266e-06				0	16460	0
BCL9	chr1:147611893A>G	1	147611893		A	G	gnomAD Exomes	ENST00000234739.8	c.53+4A>G	c.53+4A>G	intron_variant	1	628770	1.59041e-06	18.1	0	17694	0	0	43740	0	0	20984	0	0	36070	0	0	53140	0	0	4148	0	1	350102	2.85631e-06				0	69798	0
BCL9	chr1:147611894G>T	1	147611894		G	T	gnomAD Exomes	ENST00000234739.8	c.53+5G>T	c.53+5G>T	intron_variant	1	832722	1.20088e-06	19.4	0	15780	0	0	984	0	0	5150	0	0	3628	0	0	276	0	0	1618	0	0	761556	0				0	16450	0
BCL9	chr1:147611895G>C	1	147611895	rs1197830672	G	C	gnomAD Exomes,gnomAD Genomes	ENST00000234739.8	c.53+6G>C	c.53+6G>C	intron_variant	2	780972	2.56091e-06	10.6	2	59154	3.38101e-05	0	59024	0	0	24456	0	0	41260	0	0	63760	0	0	4462	0	0	418136	0	0	912	0	0	74618	0
BCL9	chr1:147611898T>G	1	147611898	rs1553202649	T	G	gnomAD Exomes	ENST00000234739.8	c.53+9T>G	c.53+9T>G	intron_variant	1	628744	1.59047e-06	0.058	0	17694	0	1	43740	2.28624e-05	0	20984	0	0	36070	0	0	53140	0	0	4142	0	0	350088	0				0	69794	0
BCL9	chr1:147611901G>A	1	147611901	rs1553202652	G	A	gnomAD Exomes	ENST00000234739.8	c.53+12G>A	c.53+12G>A	intron_variant	1	628734	1.5905e-06	9.36	0	17694	0	0	43730	0	0	20978	0	0	36070	0	0	53138	0	0	4144	0	1	350092	2.85639e-06				0	69796	0
BCL9	chr1:147611903T>A	1	147611903	rs1658023226	T	A	gnomAD Genomes	ENST00000234739.8	c.53+14T>A	c.53+14T>A	intron_variant	1	152216	6.56961e-06	6.15	1	41460	2.41196e-05	0	15274	0	0	3470	0	0	5192	0	0	10626	0	0	316	0	0	68040	0	0	912	0	0	4832	0
BCL9	chr1:147611906G>T	1	147611906	rs1553202653	G	T	gnomAD Exomes	ENST00000234739.8	c.53+17G>T	c.53+17G>T	intron_variant	1	628710	1.59056e-06	4.55	0	17694	0	1	43730	2.28676e-05	0	20978	0	0	36070	0	0	53138	0	0	4140	0	0	350078	0				0	69794	0
BCL9	chr1:147611908C>T	1	147611908	rs1553202655	C	T	gnomAD Exomes	ENST00000234739.8	c.53+19C>T	c.53+19C>T	intron_variant	1	1458800	6.85495e-07	8.74	0	33424	0	1	44710	2.23664e-05	0	26120	0	0	39690	0	0	53408	0	0	5754	0	0	1109222	0				0	86186	0
BCL9	chr1:147611909C>T	1	147611909	rs782501129	C	T	gnomAD Exomes	ENST00000234739.8	c.53+20C>T	c.53+20C>T	intron_variant	1	1458844	6.85474e-07	6.41	0	33428	0	0	44706	0	0	26112	0	0	39690	0	0	53410	0	0	5756	0	0	1109262	0				0	86190	0
BCL9	chr1:147611910T>C	1	147611910		T	C	gnomAD Exomes	ENST00000234739.8	c.53+21T>C	c.53+21T>C	intron_variant	1	1458192	6.85781e-07	5.96	0	33420	0	0	44712	0	0	26120	0	0	39686	0	0	53410	0	0	5756	0	1	1108656	9.01993e-07				0	86168	0
BCL9	chr1:147611910T>G	1	147611910	rs1553202658	T	G	gnomAD Exomes	ENST00000234739.8	c.53+21T>G	c.53+21T>G	intron_variant	1	1458192	6.85781e-07	5.62	0	33420	0	1	44712	2.23654e-05	0	26120	0	0	39686	0	0	53410	0	0	5756	0	0	1108656	0				0	86168	0
BCL9	chr1:147611911C>G	1	147611911		C	G	gnomAD Exomes	ENST00000234739.8	c.53+22C>G	c.53+22C>G	intron_variant	1	828350	1.20722e-06	2.5	0	15694	0	0	972	0	0	5126	0	0	3610	0	0	276	0	0	1614	0	1	757582	1.31999e-06				0	16338	0
BCL9	chr1:147611911C>T	1	147611911	rs1658024199	C	T	gnomAD Exomes	ENST00000234739.8	c.53+22C>T	c.53+22C>T	intron_variant	1	828350	1.20722e-06	2.95	1	15694	6.37186e-05	0	972	0	0	5126	0	0	3610	0	0	276	0	0	1614	0	0	757582	0				0	16338	0
BCL9	chr1:147611913T>TC	1	147611913		T	TC	gnomAD Exomes	ENST00000234739.8	c.53+26dup	c.53+26dup	intron_variant	1	1456100	6.86766e-07	0.396	0	33354	0	0	44708	0	0	26104	0	1	39680	2.52016e-05	0	53410	0	0	5758	0	0	1106768	0				0	86122	0
BCL9	chr1:147611914C>A	1	147611914	rs1484307608	C	A	gnomAD Genomes	ENST00000234739.8	c.53+25C>A	c.53+25C>A	intron_variant	1	152210	6.56987e-06	0.709	1	41448	2.41266e-05	0	15280	0	0	3472	0	0	5202	0	0	10628	0	0	316	0	0	68022	0	0	912	0	0	4836	0
BCL9	chr1:147611915C>T	1	147611915	rs782601982	C	T	gnomAD Exomes	ENST00000234739.8	c.53+26C>T	c.53+26C>T	intron_variant	2	1455452	1.37414e-06	7.62	0	33320	0	0	44702	0	0	26084	0	0	39674	0	0	53410	0	0	5756	0	2	1106226	1.80795e-06				0	86092	0
BCL9	chr1:147611917G>C	1	147611917		G	C	gnomAD Exomes	ENST00000234739.8	c.53+28G>C	c.53+28G>C	intron_variant	1	1453766	6.87869e-07	2.36	0	33276	0	0	44694	0	0	26068	0	0	39670	0	0	53408	0	0	5754	0	1	1104704	9.0522e-07				0	86066	0
BCL9	chr1:147611918C>A	1	147611918		C	A	gnomAD Exomes	ENST00000234739.8	c.53+29C>A	c.53+29C>A	intron_variant	1	1453790	6.87857e-07	7.01	0	33282	0	0	44694	0	0	26070	0	0	39670	0	1	53408	1.87238e-05	0	5752	0	0	1104730	0				0	86044	0
BCL9	chr1:147611924C>T	1	147611924	rs1195584820	C	T	gnomAD Exomes,gnomAD Genomes	ENST00000234739.8	c.53+35C>T	c.53+35C>T	intron_variant	2	1595252	1.25372e-06	3.8	0	74524	0	0	59936	0	0	29464	0	0	44810	0	0	64018	0	0	6048	0	2	1163024	1.71965e-06	0	910	0	0	90690	0
BCL9	chr1:147611925T>C	1	147611925	rs782270612	T	C	gnomAD Exomes	ENST00000234739.8	c.53+36T>C	c.53+36T>C	intron_variant	1	1438184	6.95321e-07	0.067	0	32992	0	1	44650	2.23964e-05	0	25964	0	0	39584	0	0	53408	0	0	5718	0	0	1090550	0				0	85744	0
BCL9	chr1:147611931A>G	1	147611931	rs1479813034	A	G	gnomAD Exomes,gnomAD Genomes	ENST00000234739.8	c.53+42A>G	c.53+42A>G	intron_variant	35	1571854	2.22667e-05	0.191	0	73970	0	0	59844	0	0	29330	0	35	44716	0.000782718	0	64020	0	0	6002	0	0	1141776	0	0	912	0	0	90198	0
BCL9	chr1:147611931A>T	1	147611931	rs1479813034	A	T	gnomAD Exomes	ENST00000234739.8	c.53+42A>T	c.53+42A>T	intron_variant	4	1419602	2.81769e-06	0.155	0	32502	0	0	44556	0	0	25860	0	4	39516	0.000101225	0	53394	0	0	5686	0	0	1073730	0				0	85364	0
BCL9	chr1:147611934C>T	1	147611934	rs782376030	C	T	gnomAD Exomes	ENST00000234739.8	c.53+45C>T	c.53+45C>T	intron_variant	8	1414284	5.65657e-06	0.092	0	32348	0	0	44338	0	0	25758	0	0	39486	0	0	53382	0	1	5662	0.000176616	0	1069294	0				7	85198	8.21616e-05
BCL9	chr1:147611934CCAT>C	1	147611934		CCAT	C	gnomAD Exomes	ENST00000234739.8	c.53+46_53+48del	c.53+46_53+48del	intron_variant	1	1413982	7.07223e-07	4.83	0	32344	0	0	44338	0	0	25756	0	0	39484	0	0	53382	0	0	5662	0	1	1069016	9.3544e-07				0	85192	0
BCL9	chr1:147611935C>T	1	147611935	rs372211545	C	T	gnomAD Exomes	ENST00000234739.8	c.53+46C>T	c.53+46C>T	intron_variant	22	1397504	1.57424e-05	7.33	0	32024	0	0	44352	0	0	25682	0	0	39410	0	0	53380	0	0	5622	0	22	1053920	2.08744e-05				0	84854	0
BCL9	chr1:147611936A>G	1	147611936		A	G	gnomAD Exomes	ENST00000234739.8	c.53+47A>G	c.53+47A>G	intron_variant	13	1401206	9.27772e-06	0.047	0	32064	0	0	44384	0	0	25722	0	0	39424	0	0	53390	0	0	5630	0	12	1057296	1.13497e-05				0	84936	0
BCL9	chr1:147611937T>C	1	147611937		T	C	gnomAD Exomes	ENST00000234739.8	c.53+48T>C	c.53+48T>C	intron_variant	2	1405374	1.42311e-06	0.045	0	32136	0	0	44342	0	0	25714	0	1	39450	2.53485e-05	0	53384	0	0	5638	0	1	1061232	9.42301e-07				0	85020	0
BCL9	chr1:147611938A>G	1	147611938	rs1658026461	A	G	gnomAD Exomes,gnomAD Genomes	ENST00000234739.8	c.53+49A>G	c.53+49A>G	intron_variant	3	1559176	1.92409e-06	1.34	0	73640	0	0	59562	0	0	29184	0	0	44658	0	0	64004	0	0	5944	0	3	1130742	2.65313e-06	0	912	0	0	89904	0
BCL9	chr1:147611940G>T	1	147611940	rs782284646	G	T	gnomAD Exomes,gnomAD Genomes	ENST00000234739.8	c.53+51G>T	c.53+51G>T	intron_variant	6	1540278	3.8954e-06	4.96	0	73160	0	0	59336	0	4	29006	0.000137903	0	44556	0	0	63986	0	0	5908	0	1	1113844	8.97792e-07	0	912	0	0	89558	0
BCL9	chr1:147611942ACAT>A	1	147611942		ACAT	A	gnomAD Exomes	ENST00000234739.8	c.53+57_53+59del	c.53+57_53+59del	intron_variant	1	624612	1.60099e-06	3.13	0	17408	0	0	42180	0	0	20580	0	0	36044	0	0	53088	0	0	4086	0	1	348884	2.86628e-06				0	69438	0
BCL9	chr1:147611943C>A	1	147611943	rs1658026981	C	A	gnomAD Genomes	ENST00000234739.8	c.53+54C>A	c.53+54C>A	intron_variant	1	152134	6.57315e-06	0.108	1	41430	2.41371e-05	0	15280	0	0	3468	0	0	5188	0	0	10592	0	0	316	0	0	68022	0	0	912	0	0	4832	0
BCL9	chr1:147611945T>A	1	147611945	rs677977	T	A	gnomAD Exomes	ENST00000234739.8	c.53+56T>A	c.53+56T>A	intron_variant	1	1373554	7.28038e-07	6.77	0	31306	0	0	43534	0	0	25304	0	0	39264	0	0	53292	0	0	5534	0	0	1033596	0				0	84246	0
BCL9	chr1:147611945T>C	1	147611945	rs677977	T	C	gnomAD Exomes,gnomAD Genomes	ENST00000234739.8	c.53+56T>C	c.53+56T>C	intron_variant	1049268	1524038	0.688479	7.29	53599	72770	0.736554	42568	58786	0.724118	19127	28756	0.665148	33711	44434	0.758676	44686	63844	0.699925	3701	5826	0.635256	757800	1100216	0.688774	660	912	0.723684	52865	88982	0.594109
BCL9	chr1:147611948T>A	1	147611948	rs147770735	T	A	gnomAD Exomes,gnomAD Genomes	ENST00000234739.8	c.53+59T>A	c.53+59T>A	intron_variant	18	1492646	1.20591e-05	0.042	0	72078	0	0	58158	0	0	28384	0	18	44282	0.000406486	0	63900	0	0	5744	0	0	1072470	0	0	912	0	0	88240	0
BCL9	chr1:147611949G>A	1	147611949	rs113593887	G	A	gnomAD Exomes,gnomAD Genomes	ENST00000234739.8	c.53+60G>A	c.53+60G>A	intron_variant	98	1493186	6.56315e-05	0.077	78	72140	0.00108123	2	58240	3.43407e-05	0	28422	0	0	44294	0	0	63906	0	0	5744	0	1	1072748	9.32185e-07	0	912	0	3	88296	3.39766e-05
BCL9	chr1:147611950A>G	1	147611950		A	G	gnomAD Exomes	ENST00000234739.8	c.53+61A>G	c.53+61A>G	intron_variant	1	1337902	7.47439e-07	0.83	0	30502	0	0	42878	0	0	24908	0	0	39094	0	0	53288	0	0	5448	0	1	1002104	9.979e-07				0	83398	0
BCL9	chr1:147611952C>T	1	147611952		C	T	gnomAD Exomes	ENST00000234739.8	c.53+63C>T	c.53+63C>T	intron_variant	1	1326922	7.53624e-07	0.636	0	30228	0	0	42534	0	0	24768	0	0	39048	0	0	53252	0	0	5410	0	1	992696	1.00736e-06				0	83088	0
BCL9	chr1:147611953A>G	1	147611953	rs1658028263	A	G	gnomAD Exomes	ENST00000234739.8	c.53+64A>G	c.53+64A>G	intron_variant	4	1322736	3.02404e-06	0.206	0	30006	0	2	41394	4.83162e-05	0	24520	0	0	39010	0	0	53218	0	0	5388	0	1	990776	1.00931e-06				0	82694	0
BCL9	chr1:147611954C>G	1	147611954		C	G	gnomAD Exomes	ENST00000234739.8	c.53+65C>G	c.53+65C>G	intron_variant	1	1316056	7.59846e-07	1.46	0	29862	0	0	41424	0	0	24470	0	0	38982	0	0	53200	0	0	5388	0	1	984720	1.01552e-06				0	82524	0
BCL9	chr1:147611954C>T	1	147611954		C	T	gnomAD Exomes	ENST00000234739.8	c.53+65C>T	c.53+65C>T	intron_variant	1	1316056	7.59846e-07	1.82	0	29862	0	0	41424	0	0	24470	0	0	38982	0	0	53200	0	0	5388	0	0	984720	0				0	82524	0
BCL9	chr1:147611956C>A	1	147611956	rs112826468	C	A	gnomAD Exomes	ENST00000234739.8	c.53+67C>A	c.53+67C>A	intron_variant	2	1308950	1.52794e-06	4.13	0	29744	0	0	41504	0	0	24428	0	0	38912	0	0	53154	0	0	5368	0	2	978240	2.04449e-06				0	82334	0
BCL9	chr1:147611956C>G	1	147611956	rs112826468	C	G	gnomAD Exomes	ENST00000234739.8	c.53+67C>G	c.53+67C>G	intron_variant	10	1308954	7.63969e-06	4.25	7	29744	0.000235342	0	41504	0	0	24428	0	0	38912	0	0	53154	0	0	5368	0	0	978242	0				0	82336	0
BCL9	chr1:147611956C>T	1	147611956		C	T	gnomAD Exomes	ENST00000234739.8	c.53+67C>T	c.53+67C>T	intron_variant	1	1308954	7.63969e-07	4.79	1	29744	3.36202e-05	0	41504	0	0	24428	0	0	38912	0	0	53154	0	0	5368	0	0	978242	0				0	82336	0
BCL9	chr1:147611957A>C	1	147611957		A	C	gnomAD Exomes	ENST00000234739.8	c.53+68A>C	c.53+68A>C	intron_variant	44	688240	6.39312e-05	0.022	3	12608	0.000237944	0	774	0	0	4254	0	0	2928	0	0	238	0	0	1342	0	40	629960	6.34961e-05				0	13524	0
BCL9	chr1:147611957A>G	1	147611957	rs1658028591	A	G	gnomAD Genomes	ENST00000234739.8	c.53+68A>G	c.53+68A>G	intron_variant	1	152232	6.56892e-06	0.026	1	41460	2.41196e-05	0	15288	0	0	3472	0	0	5198	0	0	10622	0	0	316	0	0	68046	0	0	912	0	0	4826	0
BCL9	chr1:147611958T>C	1	147611958	rs1658028702	T	C	gnomAD Exomes	ENST00000234739.8	c.53+69T>C	c.53+69T>C	intron_variant	3	1300090	2.30753e-06	0.038	0	29508	0	0	41018	0	0	24334	0	1	38902	2.57056e-05	0	53128	0	0	5328	0	1	970806	1.03007e-06				1	82130	1.21758e-05
BCL9	chr1:147611962T>G	1	147611962		T	G	gnomAD Exomes	ENST00000234739.8	c.53+73T>G	c.53+73T>G	intron_variant	1	1280712	7.80816e-07	0.563	0	29074	0	0	40100	0	0	24042	0	0	38790	0	0	53016	0	0	5252	0	1	954798	1.04734e-06				0	81356	0
BCL9	chr1:147611963G>A	1	147611963	rs1570903649	G	A	gnomAD Exomes,gnomAD Genomes	ENST00000234739.8	c.53+74G>A	c.53+74G>A	intron_variant	7	1432186	4.88763e-06	3.04	0	70628	0	0	55252	0	0	27482	0	1	43968	2.27438e-05	0	63582	0	0	5548	0	3	1022486	2.93403e-06	0	912	0	3	85976	3.48935e-05
BCL9	chr1:147611964A>T	1	147611964		A	T	gnomAD Exomes	ENST00000234739.8	c.53+75A>T	c.53+75A>T	intron_variant	1	614152	1.62826e-06	2.61	0	16862	0	0	39348	0	0	19898	0	1	35958	2.78102e-05	0	52768	0	0	3928	0	0	344744	0				0	68246	0
BCL9	chr1:147612810AC>A	1	147612810		AC	A	gnomAD Exomes	ENST00000234739.8	c.54-72del	c.54-72del	intron_variant	2	594880	3.36202e-06	0.422	0	16382	0	0	38454	0	0	18268	0	2	35948	5.56359e-05	0	49566	0	0	3364	0	0	337114	0				0	64152	0
BCL9	chr1:147612811C>A	1	147612811		C	A	gnomAD Exomes	ENST00000234739.8	c.54-72C>A	c.54-72C>A	intron_variant	1	1321174	7.56903e-07	0.949	0	29884	0	0	39222	0	0	22734	0	0	39010	0	0	49874	0	0	4828	0	1	1001902	9.98102e-07				0	78382	0
BCL9	chr1:147612811C>T	1	147612811	rs1658078498	C	T	gnomAD Exomes,gnomAD Genomes	ENST00000234739.8	c.54-72C>T	c.54-72C>T	intron_variant	2	1473310	1.35749e-06	1.26	1	71308	1.40237e-05	0	54496	0	0	26206	0	0	44194	0	0	60492	0	0	5144	0	0	1069922	0	0	910	0	0	83210	0
BCL9	chr1:147612814C>T	1	147612814	rs1553202817	C	T	gnomAD Exomes,gnomAD Genomes	ENST00000234739.8	c.54-69C>T	c.54-69C>T	intron_variant	3	1492798	2.00965e-06	4.3	0	71704	0	0	54912	0	0	26476	0	1	44304	2.25713e-05	0	60882	0	0	5272	0	2	1085976	1.84166e-06	0	912	0	0	84214	0
BCL9	chr1:147612814CCTCT>C	1	147612814		CCTCT	C	gnomAD Exomes	ENST00000234739.8	c.54-64_54-61del	c.54-64_54-61del	intron_variant	2	1340678	1.49178e-06	2.23	0	30282	0	1	39640	2.5227e-05	0	23006	0	0	39120	0	0	50272	0	0	4956	0	0	1017950	0				1	79392	1.25957e-05
BCL9	chr1:147612817C>G	1	147612817		C	G	gnomAD Exomes	ENST00000234739.8	c.54-66C>G	c.54-66C>G	intron_variant	1	601418	1.66274e-06	4.28	0	16576	0	0	39090	0	0	18676	0	0	35978	0	1	50452	1.98208e-05	0	3584	0	0	339700	0				0	65474	0
BCL9	chr1:147612818T>G	1	147612818		T	G	gnomAD Exomes	ENST00000234739.8	c.54-65T>G	c.54-65T>G	intron_variant	1	1366470	7.31813e-07	4.52	0	30892	0	0	40054	0	0	23460	0	0	39252	0	0	50852	0	0	5142	0	1	1039234	9.62247e-07				0	80682	0
BCL9	chr1:147612819C>A	1	147612819		C	A	gnomAD Exomes	ENST00000234739.8	c.54-64C>A	c.54-64C>A	intron_variant	1	1374814	7.27371e-07	4.34	0	31138	0	0	40644	0	0	23606	0	0	39284	0	0	50948	0	0	5190	0	1	1045794	9.56211e-07				0	81004	0
BCL9	chr1:147612819C>G	1	147612819		C	G	gnomAD Exomes	ENST00000234739.8	c.54-64C>G	c.54-64C>G	intron_variant	3	1374814	2.18211e-06	4.54	0	31138	0	0	40644	0	0	23606	0	0	39284	0	0	50948	0	0	5190	0	3	1045794	2.86863e-06				0	81004	0
BCL9	chr1:147612819C>T	1	147612819	rs1296452984	C	T	gnomAD Exomes,gnomAD Genomes	ENST00000234739.8	c.54-64C>T	c.54-64C>T	intron_variant	5	1526984	3.27443e-06	5.02	1	72580	1.37779e-05	0	55922	0	0	27078	0	0	44472	0	0	61566	0	0	5506	0	4	1113822	3.59124e-06	0	912	0	0	85830	0
BCL9	chr1:147612823A>C	1	147612823		A	C	gnomAD Exomes	ENST00000234739.8	c.54-60A>C	c.54-60A>C	intron_variant	4	1389802	2.87811e-06	0.644	0	31568	0	0	41464	0	0	24072	0	0	39360	0	0	51488	0	0	5292	0	4	1056624	3.78564e-06				0	82220	0
BCL9	chr1:147612823A>G	1	147612823	rs1213996325	A	G	gnomAD Exomes,gnomAD Genomes	ENST00000234739.8	c.54-60A>G	c.54-60A>G	intron_variant	15	1541892	9.72831e-06	0.743	13	72974	0.000178146	1	56742	1.76236e-05	0	27542	0	0	44548	0	0	62082	0	0	5608	0	0	1124636	0	0	912	0	0	87044	0
BCL9	chr1:147612828G>T	1	147612828	rs1658079037	G	T	gnomAD Exomes	ENST00000234739.8	c.54-55G>T	c.54-55G>T	intron_variant	6	1401512	4.28109e-06	12.4	4	31992	0.000125031	0	42502	0	0	24478	0	0	39406	0	0	51882	0	0	5404	0	0	1064588	0				1	83086	1.20357e-05
BCL9	chr1:147612830G>A	1	147612830		G	A	gnomAD Exomes	ENST00000234739.8	c.54-53G>A	c.54-53G>A	intron_variant	1	1400950	7.13801e-07	5.24	0	31978	0	0	42528	0	0	24552	0	0	39400	0	0	51966	0	0	5406	0	1	1063750	9.40071e-07				0	83202	0
BCL9	chr1:147612830G>T	1	147612830	rs587691935	G	T	gnomAD Exomes,gnomAD Genomes	ENST00000234739.8	c.54-53G>T	c.54-53G>T	intron_variant	19	1553190	1.22329e-05	4.69	16	73502	0.000217681	0	57828	0	0	28024	0	0	44572	0	0	62586	0	0	5700	0	2	1131762	1.76716e-06	0	912	0	0	88024	0
BCL9	chr1:147612831C>T	1	147612831	rs1553202818	C	T	gnomAD Exomes,gnomAD Genomes	ENST00000234739.8	c.54-52C>T	c.54-52C>T	intron_variant	5	1553256	3.21904e-06	10.6	0	73456	0	0	57768	0	0	28034	0	0	44592	0	0	62592	0	0	5732	0	5	1131884	4.41741e-06	0	912	0	0	88058	0
BCL9	chr1:147612832T>A	1	147612832	rs1658079388	T	A	gnomAD Exomes,gnomAD Genomes	ENST00000234739.8	c.54-51T>A	c.54-51T>A	intron_variant	2	768150	2.60366e-06	5.81	2	58612	3.41227e-05	0	56968	0	0	23264	0	0	41216	0	0	62560	0	0	4216	0	0	412994	0	0	912	0	0	72822	0
BCL9	chr1:147612833G>T	1	147612833		G	T	gnomAD Exomes	ENST00000234739.8	c.54-50G>T	c.54-50G>T	intron_variant	2	618012	3.23618e-06	9.26	0	17368	0	0	42382	0	0	19970	0	0	36042	0	0	51942	0	0	3924	0	0	345614	0				2	68170	2.93384e-05
BCL9	chr1:147612834A>G	1	147612834	rs782324362	A	G	gnomAD Exomes	ENST00000234739.8	c.54-49A>G	c.54-49A>G	intron_variant	1	618604	1.61654e-06	9.77	0	17376	0	0	42446	0	0	20012	0	1	36042	2.77454e-05	0	52080	0	0	3928	0	0	345768	0				0	68318	0
BCL9	chr1:147612835C>T	1	147612835		C	T	gnomAD Exomes	ENST00000234739.8	c.54-48C>T	c.54-48C>T	intron_variant	1	1428766	6.99905e-07	7.29	0	32646	0	0	43366	0	0	25022	0	0	39568	0	0	52370	0	0	5526	0	0	1086916	0				1	84268	1.18669e-05
BCL9	chr1:147612836C>CAGCT	1	147612836	rs1553202820	C	CAGCT	gnomAD Exomes	ENST00000234739.8	c.54-46_54-43dup	c.54-46_54-43dup	intron_variant	1	618806	1.61602e-06	7.66	0	17352	0	1	42366	2.36038e-05	0	20050	0	0	36046	0	0	52190	0	0	3932	0	0	345914	0				0	68324	0
BCL9	chr1:147612838G>A	1	147612838		G	A	gnomAD Exomes	ENST00000234739.8	c.54-45G>A	c.54-45G>A	intron_variant	1	620854	1.61068e-06	8.18	0	17472	0	0	42778	0	0	20204	0	0	36052	0	0	52260	0	0	3964	0	1	346686	2.88445e-06				0	68710	0
BCL9	chr1:147612839C>A	1	147612839		C	A	gnomAD Exomes	ENST00000234739.8	c.54-44C>A	c.54-44C>A	intron_variant	1	1419658	7.04395e-07	7.56	0	32574	0	0	43744	0	0	25146	0	0	39534	0	0	52638	0	0	5548	0	1	1077234	9.28303e-07				0	84434	0
BCL9	chr1:147612839C>T	1	147612839	rs781869542	C	T	gnomAD Exomes	ENST00000234739.8	c.54-44C>T	c.54-44C>T	intron_variant	12	1419658	8.45274e-06	8.12	0	32574	0	0	43744	0	0	25146	0	0	39534	0	0	52638	0	0	5548	0	12	1077234	1.11396e-05				0	84434	0
BCL9	chr1:147612843ATCTGGTGTC>A	1	147612843	rs1658079831	ATCTGGTGTC	A	gnomAD Exomes	ENST00000234739.8	c.54-38_54-30del	c.54-38_54-30del	intron_variant	2	1443436	1.38558e-06	14.4	2	33030	6.0551e-05	0	44022	0	0	25472	0	0	39614	0	0	52836	0	0	5642	0	0	1097934	0				0	85246	0
BCL9	chr1:147612845C>A	1	147612845	rs587768487	C	A	gnomAD Exomes	ENST00000234739.8	c.54-38C>A	c.54-38C>A	intron_variant	3	1445402	2.07555e-06	9.38	0	33064	0	0	44060	0	0	25510	0	0	39618	0	0	52888	0	0	5656	0	1	1099648	9.09382e-07				2	85284	2.34511e-05
BCL9	chr1:147612845C>T	1	147612845	rs587768487	C	T	gnomAD Exomes,gnomAD Genomes	ENST00000234739.8	c.54-38C>T	c.54-38C>T	intron_variant	8	1597700	5.0072e-06	9.99	8	74622	0.000107207	0	59364	0	0	28980	0	0	44794	0	0	63512	0	0	5950	0	0	1167668	0	0	912	0	0	90110	0
BCL9	chr1:147612850G>A	1	147612850	rs1553202826	G	A	gnomAD Exomes	ENST00000234739.8	c.54-33G>A	c.54-33G>A	intron_variant	3	625032	4.79975e-06	0.81	0	17584	0	3	43284	6.93097e-05	0	20610	0	0	36060	0	0	52722	0	0	4082	0	0	348388	0				0	69386	0
BCL9	chr1:147612850G>T	1	147612850		G	T	gnomAD Exomes	ENST00000234739.8	c.54-33G>T	c.54-33G>T	intron_variant	1	625032	1.59992e-06	0.641	0	17584	0	0	43284	0	0	20610	0	0	36060	0	0	52722	0	0	4082	0	1	348388	2.87036e-06				0	69386	0
BCL9	chr1:147612854G>C	1	147612854		G	C	gnomAD Exomes	ENST00000234739.8	c.54-29G>C	c.54-29G>C	intron_variant	1	626180	1.59698e-06	13.9	0	17622	0	0	43462	0	0	20712	0	0	36058	0	0	52816	0	0	4108	0	1	348872	2.86638e-06				0	69554	0
BCL9	chr1:147612856T>A	1	147612856	rs1553202829	T	A	gnomAD Exomes	ENST00000234739.8	c.54-27T>A	c.54-27T>A	intron_variant	1	626560	1.59602e-06	14.8	0	17640	0	0	43492	0	1	20752	4.81881e-05	0	36064	0	0	52910	0	0	4120	0	0	349016	0				0	69576	0
BCL9	chr1:147612857C>T	1	147612857		C	T	gnomAD Exomes	ENST00000234739.8	c.54-26C>T	c.54-26C>T	intron_variant	1	830268	1.20443e-06	5.41	1	15710	6.36537e-05	0	984	0	0	5130	0	0	3612	0	0	276	0	0	1618	0	0	759386	0				0	16378	0
BCL9	chr1:147612860CCTTT>C	1	147612860		CCTTT	C	gnomAD Exomes	ENST00000234739.8	c.54-22_54-19del	c.54-22_54-19del	intron_variant	2	1458104	1.37164e-06	14.9	0	33398	0	0	44542	0	0	25954	0	0	39668	0	0	53244	0	0	5742	0	2	1109312	1.80292e-06				0	86030	0
BCL9	chr1:147612861CT>C	1	147612861	rs1406565950	CT	C	gnomAD Exomes	ENST00000234739.8	c.54-19del	c.54-19del	intron_variant	2	1458486	1.37129e-06	3.07	1	33386	2.99527e-05	0	44544	0	0	25958	0	0	39668	0	0	53254	0	0	5752	0	0	1109632	0				0	86050	0
BCL9	chr1:147612863T>C	1	147612863		T	C	gnomAD Exomes	ENST00000234739.8	c.54-20T>C	c.54-20T>C	intron_variant	1	1458342	6.8571e-07	3.23	0	33392	0	0	44566	0	0	25986	0	0	39680	0	0	53274	0	0	5746	0	1	1109356	9.01424e-07				0	86090	0
BCL9	chr1:147612863T>G	1	147612863	rs1553202831	T	G	gnomAD Exomes	ENST00000234739.8	c.54-20T>G	c.54-20T>G	intron_variant	2	1458342	1.37142e-06	2.95	0	33392	0	0	44566	0	0	25986	0	0	39680	0	0	53274	0	0	5746	0	1	1109356	9.01424e-07				1	86090	1.16158e-05
BCL9	chr1:147612865G>A	1	147612865		G	A	gnomAD Exomes	ENST00000234739.8	c.54-18G>A	c.54-18G>A	intron_variant	1	1459474	6.85178e-07	13.9	0	33414	0	0	44556	0	0	25998	0	0	39674	0	0	53298	0	0	5754	0	1	1110350	9.00617e-07				0	86142	0
BCL9	chr1:147612865G>GT	1	147612865	rs1366012660	G	GT	gnomAD Exomes,gnomAD Genomes	ENST00000234739.8	c.54-16dup	c.54-16dup	intron_variant	3	1611630	1.86147e-06	15.1	3	74840	4.00855e-05	0	59842	0	0	29468	0	0	44860	0	0	63914	0	0	6070	0	0	1178372	0	0	912	0	0	90974	0
BCL9	chr1:147612865GTTAT>G	1	147612865	rs781808858	GTTAT	G	gnomAD Exomes,gnomAD Genomes	ENST00000234739.8	c.54-15_54-12del	c.54-15_54-12del	intron_variant	13	1611630	8.06637e-06	16.1	10	74840	0.000133618	0	59842	0	0	29468	0	0	44860	0	0	63914	0	0	6070	0	3	1178372	2.54589e-06	0	912	0	0	90974	0
BCL9	chr1:147612868A>G	1	147612868	rs782793578	A	G	gnomAD Exomes,gnomAD Genomes	ENST00000234739.8	c.54-15A>G	c.54-15A>G	intron_variant	43	1611878	2.6677e-05	9.01	0	74772	0	0	59836	0	0	29474	0	0	44842	0	0	63934	0	0	6066	0	41	1178678	3.47847e-05	0	910	0	0	90978	0
BCL9	chr1:147612868ATTTG>A	1	147612868		ATTTG	A	gnomAD Exomes	ENST00000234739.8	c.54-11_54-8del	c.54-11_54-8del	intron_variant	1	1459890	6.84983e-07	16.2	0	33406	0	0	44556	0	0	26008	0	0	39670	0	0	53340	0	0	5750	0	1	1110686	9.00344e-07				0	86170	0
BCL9	chr1:147612869T>C	1	147612869	rs1355907832	T	C	gnomAD Exomes,gnomAD Genomes	ENST00000234739.8	c.54-14T>C	c.54-14T>C	intron_variant	3	780076	3.84578e-06	17	2	59062	3.38627e-05	0	58916	0	0	24354	0	0	41260	0	0	63694	0	1	4456	0.000224417	0	417696	0	0	912	0	0	74576	0
BCL9	chr1:147612872G>C	1	147612872		G	C	gnomAD Exomes	ENST00000234739.8	c.54-11G>C	c.54-11G>C	intron_variant	1	832634	1.20101e-06	17.7	0	15784	0	0	984	0	0	5148	0	0	3630	0	0	276	0	0	1620	0	1	761476	1.31324e-06				0	16438	0
BCL9	chr1:147612879T>C	1	147612879	rs782160911	T	C	gnomAD Exomes,gnomAD Genomes	ENST00000234739.8	c.54-4T>C	c.54-4T>C	splice_region_variant	137	1613360	8.4916e-05	8.84	1	74888	1.33533e-05	54	59936	0.000900961	1	29542	3.38501e-05	0	44882	0	0	64010	0	3	6080	0.000493421	43	1179600	3.6453e-05	0	912	0	23	91056	0.000252592
BCL9	chr1:147612882G>A	1	147612882	rs782789331	G	A	gnomAD Exomes	ENST00000234739.8	c.54-1G>A	c.54-1G>A	splice_acceptor_variant	2	1461214	1.36872e-06	29.9	0	33460	0	0	44652	0	0	26068	0	0	39676	0	0	53384	0	0	5758	0	1	1111620	8.99588e-07				0	86234	0
BCL9	chr1:147612882G>C	1	147612882		G	C	gnomAD Exomes	ENST00000234739.8	c.54-1G>C	c.54-1G>C	splice_acceptor_variant	1	1461214	6.84362e-07	29.6	1	33460	2.98864e-05	0	44652	0	0	26068	0	0	39676	0	0	53384	0	0	5758	0	0	1111620	0				0	86234	0
BCL9	chr1:147612882G>T	1	147612882	rs782789331	G	T	gnomAD Exomes	ENST00000234739.8	c.54-1G>T	c.54-1G>T	splice_acceptor_variant	2	1461214	1.36872e-06	31	0	33460	0	0	44652	0	0	26068	0	0	39676	0	0	53384	0	0	5758	0	0	1111620	0				2	86234	2.31927e-05
BCL9	chr1:147612884A>G	1	147612884	rs145723033	A	G	gnomAD Exomes,gnomAD Genomes	ENST00000234739.8	p.Ser19Gly	c.55A>G	missense_variant	1665	1613548	0.00103189	31	6	74996	8.00043e-05	50	59958	0.000833917	0	29556	0	0	44860	0	133	64008	0.00207787	11	6052	0.00181758	1323	1179666	0.0011215	9	912	0.00986842	84	91060	0.000922469
BCL9	chr1:147612885G>T	1	147612885		G	T	gnomAD Exomes	ENST00000234739.8	p.Ser19Ile	c.56G>T	missense_variant	1	628328	1.59153e-06	26.9	0	17674	0	0	43684	0	0	20936	0	0	36054	0	0	53114	0	0	4136	0	1	349880	2.85812e-06				0	69782	0
BCL9	chr1:147612886C>T	1	147612886		C	T	gnomAD Exomes	ENST00000234739.8	p.Ser19Ser	c.57C>T	synonymous_variant	1	628368	1.59142e-06	10.9	0	17678	0	0	43688	0	0	20940	0	1	36048	2.77408e-05	0	53114	0	0	4138	0	0	349894	0				0	69784	0
BCL9	chr1:147612887C>T	1	147612887	rs1553202837	C	T	gnomAD Exomes	ENST00000234739.8	p.Pro20Ser	c.58C>T	missense_variant	2	628408	3.18265e-06	24.5	0	17674	0	1	43692	2.28875e-05	0	20944	0	0	36058	0	0	53114	0	0	4140	0	1	349908	2.85789e-06				0	69790	0
BCL9	chr1:147612888C>G	1	147612888		C	G	gnomAD Exomes	ENST00000234739.8	p.Pro20Arg	c.59C>G	missense_variant	4	1461492	2.73693e-06	25.2	0	33464	0	0	44678	0	0	26098	0	0	39680	0	0	53392	0	0	5760	0	4	1111786	3.59781e-06				0	86250	0
BCL9	chr1:147612888C>T	1	147612888	rs782670882	C	T	gnomAD Exomes	ENST00000234739.8	p.Pro20Leu	c.59C>T	missense_variant	22	1461492	1.50531e-05	23.6	0	33464	0	0	44678	0	0	26098	0	0	39680	0	0	53392	0	0	5760	0	21	1111786	1.88885e-05				1	86250	1.15942e-05
BCL9	chr1:147612890A>G	1	147612890		A	G	gnomAD Exomes	ENST00000234739.8	p.Lys21Glu	c.61A>G	missense_variant	1	833050	1.20041e-06	27.3	0	15784	0	0	984	0	0	5152	0	0	3628	0	0	276	0	0	1620	0	0	761852	0				1	16458	6.07607e-05
BCL9	chr1:147612892G>A	1	147612892		G	A	gnomAD Exomes	ENST00000234739.8	p.Lys21Lys	c.63G>A	synonymous_variant	2	1461558	1.3684e-06	9.74	0	33464	0	0	44682	0	0	26096	0	0	39694	0	0	53392	0	0	5760	0	0	1111832	0				1	86246	1.15947e-05
BCL9	chr1:147612899C>T	1	147612899	rs587682076	C	T	gnomAD Exomes,gnomAD Genomes	ENST00000234739.8	p.Gln24Ter	c.70C>T	stop_gained	8	780766	1.02463e-05	37	8	59230	0.000135067	0	58986	0	0	24412	0	0	41244	0	0	63744	0	0	4438	0	0	417982	0	0	912	0	0	74618	0
BCL9	chr1:147612901G>A	1	147612901		G	A	gnomAD Exomes	ENST00000234739.8	p.Gln24Gln	c.72G>A	synonymous_variant	1	833096	1.20034e-06	8.62	0	15786	0	0	984	0	0	5152	0	0	3630	0	0	276	0	0	1620	0	0	761890	0				0	16460	0
BCL9	chr1:147612902G>C	1	147612902	rs587756974	G	C	gnomAD Genomes	ENST00000234739.8	p.Glu25Gln	c.73G>C	missense_variant	1	152266	6.56745e-06	26.5	1	41534	2.40767e-05	0	15302	0	0	3470	0	0	5178	0	0	10620	0	0	294	0	0	68026	0	0	912	0	0	4818	0
BCL9	chr1:147612904G>T	1	147612904	rs782520029	G	T	gnomAD Exomes	ENST00000234739.8	p.Glu25Asp	c.75G>T	missense_variant	1	628564	1.59093e-06	23.6	1	17678	5.65675e-05	0	43710	0	0	20954	0	0	36068	0	0	53138	0	0	4146	0	0	349986	0				0	69790	0
BCL9	chr1:147612906T>C	1	147612906		T	C	gnomAD Exomes	ENST00000234739.8	p.Val26Ala	c.77T>C	missense_variant	13	1461642	8.89411e-06	19.1	0	33460	0	0	44690	0	0	26108	0	0	39692	0	0	53406	0	0	5764	0	13	1111880	1.16919e-05				0	86250	0
BCL9	chr1:147612907G>C	1	147612907	rs1553202844	G	C	gnomAD Exomes	ENST00000234739.8	p.Val26Val	c.78G>C	synonymous_variant	1	628570	1.59091e-06	9.45	0	17680	0	0	43702	0	0	20958	0	1	36070	2.77239e-05	0	53136	0	0	4146	0	0	349992	0				0	69790	0
BCL9	chr1:147612909T>C	1	147612909	rs1481039411	T	C	gnomAD Exomes,gnomAD Genomes	ENST00000234739.8	p.Met27Thr	c.80T>C	missense_variant	8	1613886	4.95698e-06	22.6	4	74912	5.3396e-05	0	59972	0	0	29582	0	0	44894	0	0	64040	0	0	6082	0	4	1179928	3.39004e-06	0	912	0	0	91084	0
BCL9	chr1:147612912T>C	1	147612912		T	C	gnomAD Exomes	ENST00000234739.8	p.Val28Ala	c.83T>C	missense_variant	2	833108	2.40065e-06	26.2	0	15786	0	0	984	0	0	5152	0	0	3630	0	0	276	0	0	1620	0	2	761902	2.62501e-06				0	16460	0
BCL9	chr1:147612914C>T	1	147612914	rs782643809	C	T	gnomAD Exomes,gnomAD Genomes	ENST00000234739.8	p.Arg29Cys	c.85C>T	missense_variant	8	1613760	4.95737e-06	28	4	74832	5.34531e-05	0	59976	0	0	29578	0	1	44890	2.22767e-05	0	64024	0	0	6080	0	3	1179918	2.54255e-06	0	912	0	0	91074	0
BCL9	chr1:147612915G>A	1	147612915	rs782240143	G	A	gnomAD Exomes,gnomAD Genomes	ENST00000234739.8	p.Arg29His	c.86G>A	missense_variant	24	1613784	1.48719e-05	23.1	2	74882	2.67087e-05	1	59964	1.66767e-05	0	29580	0	0	44890	0	0	64022	0	0	6080	0	20	1179916	1.69504e-05	0	910	0	1	91062	1.09815e-05
BCL9	chr1:147612917C>G	1	147612917	rs782273942	C	G	gnomAD Exomes	ENST00000234739.8	p.Pro30Ala	c.88C>G	missense_variant	35	1461704	2.39447e-05	20.7	0	33468	0	0	44694	0	0	26114	0	0	39696	0	0	53418	0	0	5766	0	34	1111914	3.05779e-05				0	86246	0
BCL9	chr1:147612918C>T	1	147612918		C	T	gnomAD Exomes	ENST00000234739.8	p.Pro30Leu	c.89C>T	missense_variant	1	1461734	6.84119e-07	25.4	0	33472	0	0	44702	0	0	26116	0	0	39698	0	0	53418	0	0	5764	0	1	1111926	8.9934e-07				0	86248	0
BCL9	chr1:147612920C>A	1	147612920	rs144335253	C	A	gnomAD Exomes	ENST00000234739.8	p.Pro31Thr	c.91C>A	missense_variant	3	1461748	2.05234e-06	24.4	0	33474	0	0	44702	0	0	26114	0	0	39700	0	0	53420	0	0	5766	0	3	1111930	2.69801e-06				0	86252	0
BCL9	chr1:147612920C>G	1	147612920	rs144335253	C	G	gnomAD Exomes,gnomAD Genomes	ENST00000234739.8	p.Pro31Ala	c.91C>G	missense_variant	33	1613894	2.04474e-05	22.9	0	74884	0	0	59982	0	0	29586	0	0	44892	0	0	64028	0	0	6082	0	33	1179964	2.7967e-05	0	912	0	0	91082	0
BCL9	chr1:147612923A>T	1	147612923	rs587636050	A	T	gnomAD Exomes,gnomAD Genomes	ENST00000234739.8	p.Thr32Ser	c.94A>T	missense_variant	4	780874	5.12247e-06	16.8	0	59216	0	0	59018	0	0	24434	0	3	41250	7.27273e-05	0	63760	0	0	4440	0	0	418022	0	0	912	0	1	74616	1.3402e-05
BCL9	chr1:147612924C>T	1	147612924		C	T	gnomAD Exomes	ENST00000234739.8	p.Thr32Ile	c.95C>T	missense_variant	1	628616	1.5908e-06	23.6	0	17688	0	1	43710	2.28781e-05	0	20958	0	0	36070	0	0	53144	0	0	4146	0	0	350014	0				0	69794	0
BCL9	chr1:147612925A>G	1	147612925	rs1658084167	A	G	gnomAD Exomes	ENST00000234739.8	p.Thr32Thr	c.96A>G	synonymous_variant	1	628632	1.59076e-06	11.3	0	17688	0	0	43712	0	0	20964	0	0	36070	0	0	53144	0	0	4146	0	1	350022	2.85696e-06				0	69794	0
BCL9	chr1:147612929A>T	1	147612929		A	T	gnomAD Exomes	ENST00000234739.8	p.Met34Leu	c.100A>T	missense_variant	2	1461740	1.36823e-06	25.4	0	33478	0	0	44690	0	0	26114	0	0	39700	0	0	53420	0	0	5766	0	1	1111932	8.99336e-07				0	86250	0
BCL9	chr1:147612933C>T	1	147612933		C	T	gnomAD Exomes	ENST00000234739.8	p.Ser35Phe	c.104C>T	missense_variant	1	628576	1.5909e-06	25.8	1	17692	5.65227e-05	0	43708	0	0	20960	0	0	36070	0	0	53144	0	0	4146	0	0	349990	0				0	69784	0
BCL9	chr1:147612934C>G	1	147612934	rs782590786	C	G	gnomAD Exomes,gnomAD Genomes	ENST00000234739.8	p.Ser35Ser	c.105C>G	synonymous_variant	3	780708	3.84267e-06	10.6	0	59082	0	0	58982	0	0	24436	0	0	41270	0	0	63760	0	0	4460	0	3	418024	7.17662e-06	0	910	0	0	74610	0
BCL9	chr1:147612942G>A	1	147612942	rs782226710	G	A	gnomAD Exomes,gnomAD Genomes	ENST00000234739.8	p.Gly38Glu	c.113G>A	missense_variant	3	780642	3.84299e-06	26.4	3	59078	5.07803e-05	0	58970	0	0	24424	0	0	41260	0	0	63736	0	0	4462	0	0	418006	0	0	912	0	0	74614	0
BCL9	chr1:147612943A>C	1	147612943	rs1285246839	A	C	gnomAD Genomes	ENST00000234739.8	p.Gly38Gly	c.114A>C	synonymous_variant	1	152138	6.57298e-06	12.8	1	41422	2.41418e-05	0	15284	0	0	3468	0	0	5194	0	0	10612	0	0	316	0	0	68008	0	0	912	0	0	4832	0
BCL9	chr1:147612943A>G	1	147612943		A	G	gnomAD Exomes	ENST00000234739.8	p.Gly38Gly	c.114A>G	synonymous_variant	1	833104	1.20033e-06	12.9	0	15786	0	0	984	0	0	5152	0	0	3630	0	0	276	0	0	1620	0	0	761898	0				0	16460	0
BCL9	chr1:147612946C>G	1	147612946	rs782339120	C	G	gnomAD Exomes,gnomAD Genomes	ENST00000234739.8	p.Asn39Lys	c.117C>G	missense_variant	38	1613666	2.35489e-05	22.7	0	74888	0	0	59928	0	0	29568	0	0	44896	0	0	64030	0	0	6078	0	38	1179858	3.22073e-05	0	912	0	0	91044	0
BCL9	chr1:147612947C>A	1	147612947	rs191131417	C	A	gnomAD Exomes,gnomAD Genomes	ENST00000234739.8	p.Pro40Thr	c.118C>A	missense_variant	14	1613802	8.67517e-06	17.9	12	75010	0.000159979	0	59944	0	0	29566	0	0	44876	0	0	64032	0	0	6058	0	0	1179866	0	0	912	0	0	91038	0
BCL9	chr1:147612949C>G	1	147612949	rs782243316	C	G	gnomAD Exomes	ENST00000234739.8	p.Pro40Pro	c.120C>G	synonymous_variant	19	1461500	1.30003e-05	10.8	0	33460	0	0	44646	0	0	26088	0	0	39700	0	0	53420	0	0	5764	0	19	1111840	1.70888e-05				0	86200	0
BCL9	chr1:147612951A>G	1	147612951		A	G	gnomAD Exomes	ENST00000234739.8	p.Gln41Arg	c.122A>G	missense_variant	4	833104	4.80132e-06	25.8	0	15786	0	0	984	0	0	5150	0	0	3630	0	0	276	0	0	1620	0	4	761900	5.25003e-06				0	16460	0
BCL9	chr1:147612953C>G	1	147612953	rs1282463938	C	G	gnomAD Exomes	ENST00000234739.8	p.Leu42Val	c.124C>G	missense_variant	1	833092	1.20035e-06	23.1	0	15784	0	0	984	0	0	5152	0	0	3630	0	0	276	0	0	1620	0	1	761888	1.31253e-06				0	16460	0
BCL9	chr1:147612962A>G	1	147612962	rs762060274	A	G	gnomAD Exomes,gnomAD Genomes	ENST00000234739.8	p.Lys45Glu	c.133A>G	missense_variant	31	1613246	1.92159e-05	24.2	0	74890	0	0	59830	0	0	29488	0	0	44890	0	0	64040	0	0	6076	0	31	1179698	2.62779e-05	0	912	0	0	90976	0
BCL9	chr1:147612963A>C	1	147612963	rs782013659	A	C	gnomAD Exomes	ENST00000234739.8	p.Lys45Thr	c.134A>C	missense_variant	1	1461044	6.84442e-07	25	0	33444	0	0	44564	0	0	26016	0	1	39698	2.51902e-05	0	53414	0	0	5762	0	0	1111664	0				0	86124	0
BCL9	chr1:147612963A>G	1	147612963	rs782013659	A	G	gnomAD Exomes	ENST00000234739.8	p.Lys45Arg	c.134A>G	missense_variant	17	1461044	1.16355e-05	23.2	0	33444	0	0	44564	0	0	26016	0	0	39698	0	0	53414	0	2	5762	0.000347102	14	1111664	1.25937e-05				0	86124	0
BCL9	chr1:147612964A>C	1	147612964	rs1553202868	A	C	gnomAD Exomes	ENST00000234739.8	p.Lys45Asn	c.135A>C	missense_variant	1	627930	1.59253e-06	25.8	0	17654	0	0	43572	0	0	20870	0	0	36070	0	0	53140	0	0	4144	0	1	349748	2.8592e-06				0	69678	0
BCL9	chr1:147612965T>C	1	147612965	rs201425611	T	C	gnomAD Exomes	ENST00000234739.8	p.Phe46Leu	c.136T>C	missense_variant	16	1461012	1.09513e-05	19.7	0	33452	0	0	44556	0	0	26018	0	0	39700	0	0	53414	0	0	5762	0	15	1111638	1.34936e-05				0	86128	0
BCL9	chr1:147612969C>T	1	147612969		C	T	gnomAD Exomes	ENST00000234739.8	p.Ser47Phe	c.140C>T	missense_variant	1	833110	1.20032e-06	26	0	15786	0	0	984	0	0	5152	0	0	3630	0	0	276	0	0	1620	0	1	761904	1.3125e-06				0	16460	0
BCL9	chr1:147612970C>A	1	147612970		C	A	gnomAD Exomes	ENST00000234739.8	p.Ser47Ser	c.141C>A	synonymous_variant	1	627486	1.59366e-06	11.8	0	17660	0	0	43526	0	0	20818	0	0	36066	0	0	53124	0	0	4144	0	1	349534	2.86095e-06				0	69588	0
BCL9	chr1:147612971A>T	1	147612971		A	T	gnomAD Exomes	ENST00000234739.8	p.Asn48Tyr	c.142A>T	missense_variant	5	833108	6.00162e-06	26.4	0	15786	0	0	984	0	0	5152	0	0	3630	0	0	276	0	0	1620	0	4	761902	5.25002e-06				0	16460	0
BCL9	chr1:147612972A>G	1	147612972		A	G	gnomAD Exomes	ENST00000234739.8	p.Asn48Ser	c.143A>G	missense_variant	1	627590	1.5934e-06	21.1	0	17666	0	0	43560	0	0	20826	0	0	36070	0	0	53134	0	0	4138	0	0	349562	0				0	69596	0
BCL9	chr1:147612974C>A	1	147612974	rs1398193991	C	A	gnomAD Exomes,gnomAD Genomes	ENST00000234739.8	p.Gln49Lys	c.145C>A	missense_variant	2	778486	2.56909e-06	22.3	0	59038	0	0	58614	0	0	24154	0	0	41258	0	0	63708	0	0	4442	0	2	417088	4.79515e-06	0	912	0	0	74218	0
BCL9	chr1:147612974C>T	1	147612974		C	T	gnomAD Exomes	ENST00000234739.8	p.Gln49Ter	c.145C>T	stop_gained	1	626302	1.59667e-06	37	0	17598	0	0	43330	0	0	20682	0	0	36062	0	0	53094	0	0	4126	0	1	349058	2.86485e-06				0	69386	0
BCL9	chr1:147612976G>C	1	147612976	rs1658087404	G	C	gnomAD Genomes	ENST00000234739.8	p.Gln49His	c.147G>C	missense_variant	1	152186	6.57091e-06	22	1	41438	2.41324e-05	0	15280	0	0	3470	0	0	5196	0	0	10620	0	0	316	0	0	68028	0	0	912	0	0	4836	0
BCL9	chr1:147612977G>A	1	147612977	rs1298356539	G	A	gnomAD Exomes,gnomAD Genomes	ENST00000234739.8	p.Gly50Ser	c.148G>A	missense_variant	2	1611722	1.24091e-06	25.7	0	74826	0	0	59582	0	0	29328	0	0	44880	0	1	63964	1.56338e-05	0	6058	0	1	1179044	8.48145e-07	0	912	0	0	90762	0
BCL9	chr1:147612977G>C	1	147612977	rs1298356539	G	C	gnomAD Exomes,gnomAD Genomes	ENST00000234739.8	p.Gly50Arg	c.148G>C	missense_variant	5	1611722	3.10227e-06	33	0	74826	0	0	59582	0	0	29328	0	5	44880	0.000111408	0	63964	0	0	6058	0	0	1179044	0	0	912	0	0	90762	0
BCL9	chr1:147612977G>T	1	147612977		G	T	gnomAD Exomes	ENST00000684121.1	p.Glu50Ter	c.148G>T	stop_gained	3	1459572	2.0554e-06	33	0	33396	0	0	44312	0	0	25856	0	0	39688	0	0	53350	0	0	5742	0	3	1111020	2.70022e-06				0	85930	0
BCL9	chr1:147612978G>A	1	147612978	rs941236634	G	A	gnomAD Exomes	ENST00000684121.1	c.148+1G>A	c.148+1G>A	splice_donor_variant	14	1459762	9.5906e-06	31	0	33412	0	0	44368	0	0	25870	0	0	39690	0	0	53354	0	0	5742	0	14	1111062	1.26006e-05				0	85972	0
BCL9	chr1:147612979T>C	1	147612979		T	C	gnomAD Exomes	ENST00000684121.1	c.148+2T>C	c.148+2T>C	splice_donor_variant	2	626524	3.19222e-06	14.9	1	17624	5.67408e-05	0	43374	0	0	20688	0	0	36056	0	0	53074	0	1	4122	0.000242601	0	349114	0				0	69478	0
BCL9	chr1:147612983C>G	1	147612983	rs1557854647	C	G	gnomAD Exomes,gnomAD Genomes	ENST00000234739.8	p.Gln52Glu	c.154C>G	missense_variant	7	1610120	4.3475e-06	18.9	0	74794	0	0	59436	0	0	29134	0	0	44878	0	0	63898	0	0	6042	0	7	1178232	5.9411e-06	0	912	0	0	90494	0
BCL9	chr1:147612983C>T	1	147612983	rs1557854647	C	T	gnomAD Exomes	ENST00000234739.8	p.Gln52Ter	c.154C>T	stop_gained	1	1457964	6.85888e-07	36	0	33366	0	0	44160	0	0	25666	0	1	39688	2.51965e-05	0	53288	0	0	5726	0	0	1110200	0				0	85662	0
BCL9	chr1:147612983CA>C	1	147612983		CA	C	gnomAD Exomes	ENST00000234739.8	p.Gln52ArgfsTer34	c.155del	frameshift_variant	1	1457964	6.85888e-07	24.9	0	33366	0	0	44160	0	0	25666	0	0	39688	0	0	53288	0	0	5726	0	1	1110200	9.00739e-07				0	85662	0
BCL9	chr1:147612983CAG>C	1	147612983	rs782185685	CAG	C	gnomAD Exomes,gnomAD Genomes	ENST00000234739.8	p.Gln52ArgfsTer13	c.155_156del	frameshift_variant	77	1610120	4.78225e-05	27.5	1	74794	1.33701e-05	1	59436	1.68248e-05	0	29134	0	0	44878	0	1	63898	1.56499e-05	0	6042	0	68	1178232	5.77136e-05	0	912	0	4	90494	4.42018e-05
BCL9	chr1:147612985G>A	1	147612985	rs926568205	G	A	gnomAD Exomes	ENST00000684121.1	c.148+8G>A	c.148+8G>A	splice_region_variant	3	832992	3.60148e-06	8.89	0	15786	0	0	984	0	0	5152	0	0	3630	0	0	276	0	0	1620	0	3	761790	3.93809e-06				0	16460	0
BCL9	chr1:147612986G>A	1	147612986	rs782309231	G	A	gnomAD Exomes	ENST00000234739.8	p.Gly53Arg	c.157G>A	missense_variant	2	1458284	1.37147e-06	29	0	33360	0	1	44200	2.26244e-05	0	25716	0	0	39672	0	0	53292	0	0	5736	0	0	1110354	0				0	85740	0
BCL9	chr1:147612986G>C	1	147612986	rs782309231	G	C	gnomAD Exomes,gnomAD Genomes	ENST00000234739.8	p.Gly53Arg	c.157G>C	missense_variant	19	1610464	1.17978e-05	27.8	5	74800	6.68449e-05	2	59478	3.36259e-05	0	29186	0	0	44866	0	0	63910	0	0	6052	0	11	1178384	9.33482e-06	0	912	0	1	90572	1.10409e-05
BCL9	chr1:147612986G>T	1	147612986		G	T	gnomAD Exomes	ENST00000234739.8	p.Gly53Trp	c.157G>T	missense_variant	2	1458284	1.37147e-06	31	0	33360	0	0	44200	0	0	25716	0	0	39672	0	0	53292	0	0	5736	0	2	1110354	1.80123e-06				0	85740	0
BCL9	chr1:147612990G>A	1	147612990		G	A	gnomAD Exomes	ENST00000234739.8	p.Gly54Asp	c.161G>A	missense_variant	1	1456500	6.86577e-07	22.5	1	33296	3.00336e-05	0	43954	0	0	25528	0	0	39666	0	0	53206	0	0	5720	0	0	1109602	0				0	85404	0
BCL9	chr1:147612990G>C	1	147612990		G	C	gnomAD Exomes	ENST00000234739.8	p.Gly54Ala	c.161G>C	missense_variant	1	1456500	6.86577e-07	21.7	0	33296	0	0	43954	0	0	25528	0	0	39666	0	0	53206	0	0	5720	0	1	1109602	9.01224e-07				0	85404	0
BCL9	chr1:147612990G>T	1	147612990	rs781977485	G	T	gnomAD Exomes	ENST00000234739.8	p.Gly54Val	c.161G>T	missense_variant	3	1456500	2.05973e-06	24.2	0	33296	0	0	43954	0	0	25528	0	0	39666	0	0	53206	0	0	5720	0	0	1109602	0				2	85404	2.34181e-05
BCL9	chr1:147612992T>C	1	147612992	rs937826241	T	C	gnomAD Exomes	ENST00000234739.8	p.Ser55Pro	c.163T>C	missense_variant	3	1456032	2.06039e-06	25.8	0	33234	0	0	43808	0	0	25512	0	1	39668	2.52092e-05	0	53196	0	0	5710	0	2	1109376	1.80282e-06				0	85422	0
BCL9	chr1:147612992TCAGC>T	1	147612992		TCAGC	T	gnomAD Exomes	ENST00000234739.8	p.Ser57AsnfsTer28	c.170_173del	frameshift_variant	1	1456034	6.86797e-07	28.2	0	33234	0	0	43808	0	0	25512	0	0	39668	0	0	53196	0	0	5710	0	0	1109378	0				0	85422	0
BCL9	chr1:147612993C>T	1	147612993	rs1553202885	C	T	gnomAD Exomes	ENST00000234739.8	p.Ser55Leu	c.164C>T	missense_variant	1	622712	1.60588e-06	24	0	17478	0	0	42836	0	0	20336	0	0	36040	0	0	52914	0	0	4090	0	1	347348	2.87896e-06				0	68862	0
BCL9	chr1:147612997C>T	1	147612997		C	T	gnomAD Exomes	ENST00000234739.8	p.Ala56Ala	c.168C>T	synonymous_variant	1	1451424	6.88979e-07	12.5	0	33096	0	0	43276	0	0	25054	0	0	39636	0	0	52964	0	0	5686	0	1	1107244	9.03143e-07				0	84608	0
BCL9	chr1:147612999G>A	1	147612999	rs782799838	G	A	gnomAD Exomes	ENST00000234739.8	p.Ser57Asn	c.170G>A	missense_variant	5	619000	8.07754e-06	23.5	0	17350	0	2	42370	4.72032e-05	0	20006	0	0	36010	0	0	52714	0	0	4070	0	2	345592	5.78717e-06				0	68282	0
BCL9	chr1:147613000C>A	1	147613000	rs1553202889	C	A	gnomAD Exomes	ENST00000234739.8	p.Ser57Arg	c.171C>A	missense_variant	1	1451766	6.88816e-07	23.4	0	33114	0	0	43286	0	0	25142	0	0	39644	0	0	52990	0	0	5684	0	1	1107342	9.03063e-07				0	84666	0
BCL9	chr1:147613000C>G	1	147613000		C	G	gnomAD Exomes	ENST00000234739.8	p.Ser57Arg	c.171C>G	missense_variant	1	1451768	6.88815e-07	23.4	0	33114	0	0	43286	0	0	25142	0	0	39644	0	0	52990	0	0	5684	0	1	1107344	9.03062e-07				0	84666	0
BCL9	chr1:147613000C>T	1	147613000	rs1553202889	C	T	gnomAD Exomes	ENST00000234739.8	p.Ser57Ser	c.171C>T	synonymous_variant	2	1451766	1.37763e-06	11.3	0	33114	0	0	43286	0	0	25142	0	0	39644	0	0	52990	0	0	5684	0	1	1107342	9.03063e-07				0	84666	0
BCL9	chr1:147613001C>A	1	147613001	rs1553202892	C	A	gnomAD Exomes	ENST00000234739.8	p.Gln58Lys	c.172C>A	missense_variant	1	619374	1.61453e-06	24.9	0	17342	0	0	42380	0	0	20052	0	0	36010	0	0	52756	0	0	4066	0	0	345832	0				1	68326	1.46357e-05
BCL9	chr1:147613006C>T	1	147613006		C	T	gnomAD Exomes	ENST00000234739.8	p.Ser59Ser	c.177C>T	synonymous_variant	3	833106	3.60098e-06	11.4	0	15786	0	0	984	0	0	5152	0	0	3630	0	0	276	0	0	1620	0	3	761900	3.93752e-06				0	16460	0
BCL9	chr1:147613007C>A	1	147613007	rs587615020	C	A	gnomAD Genomes	ENST00000234739.8	p.Gln60Lys	c.178C>A	missense_variant	1	152318	6.56521e-06	24.8	0	41564	0	0	15306	0	0	3470	0	0	5174	0	0	10620	0	0	294	0	0	68032	0	0	912	0	1	4832	0.000206954
BCL9	chr1:147613009G>A	1	147613009		G	A	gnomAD Exomes	ENST00000234739.8	p.Gln60Gln	c.180G>A	synonymous_variant	1	618826	1.61596e-06	8.97	0	17342	0	0	42400	0	0	19958	0	0	35994	0	0	52708	0	0	4060	0	1	345458	2.89471e-06				0	68332	0
BCL9	chr1:147613010C>A	1	147613010	rs1553202897	C	A	gnomAD Exomes	ENST00000234739.8	p.Pro61Thr	c.181C>A	missense_variant	3	618186	4.85291e-06	19.1	0	17350	0	0	42340	0	0	19884	0	3	35986	8.33658e-05	0	52696	0	0	4058	0	0	345108	0				0	68200	0
BCL9	chr1:147613010C>T	1	147613010		C	T	gnomAD Exomes	ENST00000234739.8	p.Pro61Ser	c.181C>T	missense_variant	1	618188	1.61763e-06	19.1	0	17350	0	0	42340	0	0	19884	0	0	35986	0	0	52696	0	0	4058	0	1	345108	2.89764e-06				0	68200	0
BCL9	chr1:147613014C>A	1	147613014	rs1056336704	C	A	gnomAD Exomes	ENST00000234739.8	p.Ser62Tyr	c.185C>A	missense_variant	2	1451094	1.37827e-06	25.3	2	33098	6.04266e-05	0	43330	0	0	25050	0	0	39612	0	0	52976	0	0	5672	0	0	1106900	0				0	84642	0
BCL9	chr1:147613014C>G	1	147613014	rs1056336704	C	G	gnomAD Exomes	ENST00000234739.8	p.Ser62Cys	c.185C>G	missense_variant	4	1451094	2.75654e-06	24	0	33098	0	0	43330	0	0	25050	0	0	39612	0	0	52976	0	0	5672	0	4	1106900	3.6137e-06				0	84642	0
BCL9	chr1:147613014C>T	1	147613014		C	T	gnomAD Exomes	ENST00000234739.8	p.Ser62Phe	c.185C>T	missense_variant	1	1451094	6.89135e-07	26	0	33098	0	0	43330	0	0	25050	0	0	39612	0	0	52976	0	0	5672	0	1	1106900	9.03424e-07				0	84642	0
BCL9	chr1:147613016C>T	1	147613016	rs895893161	C	T	gnomAD Exomes,gnomAD Genomes	ENST00000234739.8	p.Pro63Ser	c.187C>T	missense_variant	4	770772	5.1896e-06	23.3	4	58794	6.80342e-05	0	57820	0	0	23436	0	0	41166	0	0	63314	0	0	4378	0	0	413158	0	0	910	0	0	73138	0
BCL9	chr1:147613017C>T	1	147613017		C	T	gnomAD Exomes	ENST00000234739.8	p.Pro63Leu	c.188C>T	missense_variant	1	618890	1.6158e-06	25.7	1	17366	5.75838e-05	0	42570	0	0	19992	0	0	35990	0	0	52712	0	0	4062	0	0	345210	0				0	68408	0
BCL9	chr1:147613018C>G	1	147613018	rs1553202903	C	G	gnomAD Genomes	ENST00000234739.8	p.Pro63Pro	c.189C>G	synonymous_variant	1	152194	6.57056e-06	10.3	0	41450	0	0	15286	0	0	3470	0	1	5190	0.000192678	0	10626	0	0	316	0	0	68020	0	0	912	0	0	4832	0
BCL9	chr1:147613018C>T	1	147613018	rs1553202903	C	T	gnomAD Exomes,gnomAD Genomes	ENST00000234739.8	p.Pro63Pro	c.189C>T	synonymous_variant	5	1604314	3.1166e-06	11.2	0	74604	0	0	58848	0	0	28614	0	0	44810	0	0	63610	0	0	6002	0	5	1175200	4.25459e-06	0	912	0	0	89730	0
BCL9	chr1:147613024C>G	1	147613024	rs1421205341	C	G	gnomAD Exomes,gnomAD Genomes	ENST00000234739.8	p.Asp65Glu	c.195C>G	missense_variant	3	1605494	1.86858e-06	22.4	0	74696	0	0	59166	0	0	28754	0	0	44798	0	0	63678	0	0	6026	0	0	1175454	0	0	912	0	3	89964	3.33467e-05
BCL9	chr1:147613024C>T	1	147613024	rs1421205341	C	T	gnomAD Genomes	ENST00000234739.8	p.Asp65Asp	c.195C>T	synonymous_variant	1	152202	6.57022e-06	9.56	1	41450	2.41255e-05	0	15282	0	0	3472	0	0	5190	0	0	10610	0	0	316	0	0	68048	0	0	912	0	0	4834	0
BCL9	chr1:147613026C>G	1	147613026	rs1658092440	C	G	gnomAD Exomes	ENST00000234739.8	p.Ser66Cys	c.197C>G	missense_variant	6	1453808	4.12709e-06	21.9	0	33234	0	0	43926	0	0	25366	0	0	39618	0	0	53086	0	0	5718	0	6	1107628	5.41698e-06				0	85254	0
BCL9	chr1:147613029A>G	1	147613029		A	G	gnomAD Exomes	ENST00000234739.8	p.Lys67Arg	c.200A>G	missense_variant	1	621374	1.60934e-06	23.6	0	17466	0	0	43002	0	0	20266	0	0	35988	0	0	52848	0	0	4096	0	0	346038	0				1	68976	1.44978e-05
BCL9	chr1:147613030G>C	1	147613030		G	C	gnomAD Exomes	ENST00000234739.8	p.Lys67Asn	c.201G>C	missense_variant	2	621720	3.21688e-06	25.9	0	17490	0	0	43036	0	0	20310	0	0	35984	0	0	52872	0	0	4096	0	2	346198	5.77704e-06				0	69030	0
BCL9	chr1:147613031A>T	1	147613031	rs1658092572	A	T	gnomAD Exomes	ENST00000234739.8	p.Ser68Cys	c.202A>T	missense_variant	1	621848	1.60811e-06	25.8	0	17484	0	0	43078	0	0	20352	0	1	35976	2.77963e-05	0	52888	0	0	4100	0	0	346182	0				0	69064	0
BCL9	chr1:147613032G>A	1	147613032		G	A	gnomAD Exomes	ENST00000234739.8	p.Ser68Asn	c.203G>A	missense_variant	1	1455860	6.86879e-07	25	0	33340	0	0	44210	0	0	25592	0	0	39616	0	0	53174	0	0	5722	0	0	1108520	0				1	85610	1.16809e-05
BCL9	chr1:147613032G>C	1	147613032	rs1553202908	G	C	gnomAD Exomes	ENST00000234739.8	p.Ser68Thr	c.203G>C	missense_variant	2	1455860	1.37376e-06	20.8	0	33340	0	0	44210	0	0	25592	0	0	39616	0	0	53174	0	0	5722	0	1	1108520	9.02104e-07				0	85610	0
BCL9	chr1:147613032G>T	1	147613032		G	T	gnomAD Exomes	ENST00000234739.8	p.Ser68Ile	c.203G>T	missense_variant	1	1455860	6.86879e-07	25.8	0	33340	0	0	44210	0	0	25592	0	0	39616	0	0	53174	0	0	5722	0	1	1108520	9.02104e-07				0	85610	0
BCL9	chr1:147613033T>C	1	147613033		T	C	gnomAD Exomes	ENST00000234739.8	p.Ser68Ser	c.204T>C	synonymous_variant	1	622008	1.6077e-06	12	0	17536	0	0	43190	0	0	20394	0	0	35956	0	0	52862	0	0	4102	0	1	346208	2.88844e-06				0	69038	0
BCL9	chr1:147613033T>TGGGG	1	147613033	rs1251540018	T	TGGGG	gnomAD Genomes	ENST00000234739.8	p.His71GlyfsTer5	c.206_209dup	frameshift_variant	2	151550	1.3197e-05	30	2	41178	4.85696e-05	0	15240	0	0	3468	0	0	5126	0	0	10514	0	0	314	0	0	67916	0	0	912	0	0	4802	0
BCL9	chr1:147613036G>A	1	147613036	rs1553202915	G	A	gnomAD Exomes	ENST00000234739.8	p.Gly69Gly	c.207G>A	synonymous_variant	1	623300	1.60436e-06	9.57	0	17558	0	0	43282	0	0	20540	0	0	35984	0	0	52930	0	0	4118	0	0	346824	0				1	69282	1.44338e-05
BCL9	chr1:147613038G>A	1	147613038	rs1176887865	G	A	gnomAD Exomes	ENST00000234739.8	p.Gly70Asp	c.209G>A	missense_variant	2	1457326	1.37238e-06	23.5	0	33386	0	0	44398	0	0	25760	0	0	39632	0	0	53224	0	0	5740	0	2	1109238	1.80304e-06				0	85776	0
BCL9	chr1:147613040C>T	1	147613040		C	T	gnomAD Exomes	ENST00000234739.8	p.His71Tyr	c.211C>T	missense_variant	1	624504	1.60127e-06	23	0	17612	0	0	43442	0	0	20648	0	0	35994	0	0	52972	0	0	4124	0	1	347456	2.87806e-06				0	69366	0
BCL9	chr1:147613041A>G	1	147613041	rs1553202918	A	G	gnomAD Exomes	ENST00000234739.8	p.His71Arg	c.212A>G	missense_variant	3	624842	4.80121e-06	18.3	0	17604	0	0	43446	0	0	20670	0	1	35996	2.77809e-05	0	52992	0	0	4120	0	2	347670	5.75258e-06				0	69450	0
BCL9	chr1:147613042T>C	1	147613042	rs782161709	T	C	gnomAD Exomes	ENST00000234739.8	p.His71His	c.213T>C	synonymous_variant	1	624898	1.60026e-06	6.87	0	17608	0	0	43460	0	0	20674	0	0	35998	0	0	53002	0	0	4122	0	1	347696	2.87608e-06				0	69436	0
BCL9	chr1:147613044C>T	1	147613044	rs782798247	C	T	gnomAD Exomes	ENST00000234739.8	p.Thr72Ile	c.215C>T	missense_variant	1	625870	1.59778e-06	21.6	0	17662	0	0	43534	0	0	20694	0	0	36024	0	0	53038	0	0	4132	0	1	348374	2.87048e-06				0	69452	0
BCL9	chr1:147613045C>A	1	147613045		C	A	gnomAD Exomes	ENST00000234739.8	p.Thr72Thr	c.216C>A	synonymous_variant	1	626226	1.59687e-06	9.06	0	17658	0	0	43568	0	0	20770	0	0	36030	0	0	53034	0	0	4132	0	1	348586	2.86873e-06				0	69488	0
BCL9	chr1:147613045C>T	1	147613045		C	T	gnomAD Exomes	ENST00000234739.8	p.Thr72Thr	c.216C>T	synonymous_variant	2	626226	3.19374e-06	9.53	0	17658	0	0	43568	0	0	20770	0	0	36030	0	0	53034	0	0	4132	0	2	348586	5.73747e-06				0	69488	0
BCL9	chr1:147613046C>A	1	147613046	rs199612644	C	A	gnomAD Exomes,gnomAD Genomes	ENST00000234739.8	p.Pro73Thr	c.217C>A	missense_variant	51	1611648	3.16446e-05	22.8	1	74864	1.33576e-05	0	59822	0	0	29406	0	0	44848	0	0	63920	0	0	6074	0	48	1178616	4.07257e-05	0	912	0	0	90818	0
BCL9	chr1:147613046C>T	1	147613046		C	T	gnomAD Exomes	ENST00000234739.8	p.Pro73Ser	c.217C>T	missense_variant	2	1459530	1.3703e-06	22.7	0	33454	0	0	44550	0	0	25934	0	0	39660	0	0	53306	0	0	5758	0	0	1110590	0				0	86000	0
BCL9	chr1:147613051A>C	1	147613051	rs782440646	A	C	gnomAD Exomes	ENST00000234739.8	p.Lys74Asn	c.222A>C	missense_variant	6	1460170	4.10911e-06	23.2	0	33456	0	0	44600	0	0	26010	0	0	39664	0	0	53336	0	0	5764	0	6	1110924	5.40091e-06				0	86098	0
BCL9	chr1:147613055C>T	1	147613055	rs782599597	C	T	gnomAD Exomes	ENST00000234739.8	p.Leu76Phe	c.226C>T	missense_variant	1	627244	1.59428e-06	22.3	0	17676	0	0	43656	0	0	20872	0	0	36026	0	0	53082	0	0	4144	0	0	349098	0				1	69658	1.43559e-05
BCL9	chr1:147613061G>T	1	147613061	rs781874389	G	T	gnomAD Exomes	ENST00000234739.8	p.Gly78Cys	c.232G>T	missense_variant	2	627964	3.1849e-06	25.1	0	17682	0	0	43698	0	0	20924	0	0	36044	0	0	53112	0	0	4148	0	0	349550	0				2	69744	2.86763e-05
BCL9	chr1:147613062G>A	1	147613062		G	A	gnomAD Exomes	ENST00000234739.8	p.Gly78Asp	c.233G>A	missense_variant	6	833108	7.20195e-06	23.8	0	15786	0	0	984	0	0	5152	0	0	3630	0	0	276	0	0	1620	0	6	761902	7.87503e-06				0	16460	0
BCL9	chr1:147613066A>G	1	147613066	rs1553202937	A	G	gnomAD Exomes,gnomAD Genomes	ENST00000234739.8	p.Pro79Pro	c.237A>G	synonymous_variant	3	780364	3.84436e-06	12.9	1	59140	1.6909e-05	1	58986	1.69532e-05	0	24412	0	0	41242	0	0	63748	0	0	4464	0	1	417712	2.39399e-06	0	912	0	0	74590	0
BCL9	chr1:147613067G>A	1	147613067	rs1553202938	G	A	gnomAD Exomes	ENST00000234739.8	p.Gly80Ser	c.238G>A	missense_variant	1	1461402	6.84274e-07	21.1	0	33474	0	0	44696	0	0	26098	0	0	39686	0	0	53408	0	0	5768	0	1	1111658	8.99557e-07				0	86234	0
BCL9	chr1:147613067G>C	1	147613067		G	C	gnomAD Exomes	ENST00000234739.8	p.Gly80Arg	c.238G>C	missense_variant	1	1461402	6.84274e-07	22.7	0	33474	0	0	44696	0	0	26098	0	0	39686	0	0	53408	0	0	5768	0	1	1111658	8.99557e-07				0	86234	0
BCL9	chr1:147613068G>T	1	147613068	rs1658094933	G	T	gnomAD Exomes	ENST00000234739.8	p.Gly80Val	c.239G>T	missense_variant	1	628334	1.59151e-06	21.8	0	17688	0	0	43712	0	0	20954	0	0	36058	0	0	53132	0	0	4148	0	0	349792	0				1	69766	1.43336e-05
BCL9	chr1:147613069T>G	1	147613069	rs1553202940	T	G	gnomAD Exomes,gnomAD Genomes	ENST00000234739.8	p.Gly80Gly	c.240T>G	synonymous_variant	7	1613114	4.33943e-06	12.4	0	74750	0	0	59924	0	0	29560	0	0	44850	0	0	63966	0	0	6082	0	7	1179582	5.93431e-06	0	912	0	0	91028	0
BCL9	chr1:147613070G>A	1	147613070	rs1553202942	G	A	gnomAD Exomes,gnomAD Genomes	ENST00000234739.8	p.Gly81Arg	c.241G>A	missense_variant	2	780538	2.56234e-06	27.4	0	59142	0	1	58992	1.69515e-05	0	24434	0	1	41252	2.42412e-05	0	63758	0	0	4462	0	0	417808	0	0	912	0	0	74604	0
BCL9	chr1:147613074G>A	1	147613074	rs782801902	G	A	gnomAD Exomes	ENST00000234739.8	p.Ser82Asn	c.245G>A	missense_variant	1	833110	1.20032e-06	23	0	15786	0	0	984	0	0	5152	0	0	3630	0	0	276	0	0	1620	0	1	761904	1.3125e-06				0	16460	0
BCL9	chr1:147613075CATGGGGCTGAAGA>C	1	147613075	rs782631390	CATGGGGCTGAAGA	C	gnomAD Exomes	ENST00000234739.8	p.Lys86GlufsTer42	c.256_268del	frameshift_variant	6	628380	9.54836e-06	32	0	17692	0	0	43708	0	0	20940	0	0	36068	0	0	53142	0	0	4146	0	6	349854	1.715e-05				0	69744	0
BCL9	chr1:147613076A>C	1	147613076		A	C	gnomAD Exomes	ENST00000234739.8	p.Met83Leu	c.247A>C	missense_variant	1	1461648	6.84159e-07	17.9	0	33478	0	0	44710	0	0	26114	0	0	39698	0	0	53420	0	0	5768	0	1	1111836	8.99413e-07				0	86238	0
BCL9	chr1:147613076A>T	1	147613076		A	T	gnomAD Exomes	ENST00000234739.8	p.Met83Leu	c.247A>T	missense_variant	2	1461648	1.36832e-06	18	0	33478	0	0	44710	0	0	26114	0	0	39698	0	0	53420	0	0	5768	0	2	1111836	1.79883e-06				0	86238	0
BCL9	chr1:147613079G>A	1	147613079		G	A	gnomAD Exomes	ENST00000234739.8	p.Gly84Arg	c.250G>A	missense_variant	3	1461734	2.05236e-06	24.4	0	33480	0	0	44718	0	0	26126	0	0	39700	0	0	53418	0	0	5766	0	3	1111896	2.69809e-06				0	86242	0
BCL9	chr1:147613080G>A	1	147613080		G	A	gnomAD Exomes	ENST00000234739.8	p.Gly84Glu	c.251G>A	missense_variant	7	833110	8.40225e-06	26.5	0	15786	0	0	984	0	0	5152	0	0	3630	0	0	276	0	0	1620	0	7	761904	9.18751e-06				0	16460	0
BCL9	chr1:147613081G>A	1	147613081	rs1553202948	G	A	gnomAD Genomes	ENST00000234739.8	p.Gly84Gly	c.252G>A	synonymous_variant	1	152222	6.56935e-06	10.7	1	41460	2.41196e-05	0	15280	0	0	3472	0	0	5196	0	0	10620	0	0	316	0	0	68046	0	0	912	0	0	4836	0
BCL9	chr1:147613084G>A	1	147613084		G	A	gnomAD Exomes	ENST00000234739.8	p.Leu85Leu	c.255G>A	synonymous_variant	1	833110	1.20032e-06	9.95	0	15786	0	0	984	0	0	5152	0	0	3630	0	0	276	0	0	1620	0	1	761904	1.3125e-06				0	16460	0
BCL9	chr1:147613089A>G	1	147613089		A	G	gnomAD Exomes	ENST00000234739.8	p.Asn87Ser	c.260A>G	missense_variant	1	628714	1.59055e-06	23.6	0	17694	0	0	43734	0	0	20978	0	0	36070	0	0	53142	0	0	4148	0	1	350064	2.85662e-06				0	69790	0
BCL9	chr1:147613090T>G	1	147613090	rs782495024	T	G	gnomAD Exomes,gnomAD Genomes	ENST00000234739.8	p.Asn87Lys	c.261T>G	missense_variant	13	1613928	8.05488e-06	25.3	2	74910	2.66987e-05	0	59984	0	0	29596	0	0	44872	0	0	64032	0	0	6084	0	10	1179976	8.47475e-06	0	912	0	0	91086	0
BCL9	chr1:147613092G>C	1	147613092	rs1324204323	G	C	gnomAD Genomes	ENST00000234739.8	p.Gly88Ala	c.263G>C	missense_variant	1	152200	6.5703e-06	25.5	1	41456	2.4122e-05	0	15282	0	0	3472	0	0	5186	0	0	10626	0	0	316	0	0	68032	0	0	912	0	0	4830	0
BCL9	chr1:147613093G>A	1	147613093	rs782683074	G	A	gnomAD Exomes	ENST00000234739.8	p.Gly88Gly	c.264G>A	synonymous_variant	7	1461852	4.78845e-06	10.8	0	33480	0	0	44718	0	0	26130	0	0	39700	0	0	53420	0	0	5768	0	0	1111992	0				6	86250	6.95652e-05
BCL9	chr1:147613094G>A	1	147613094	rs1042068596	G	A	gnomAD Exomes,gnomAD Genomes	ENST00000234739.8	p.Ala89Thr	c.265G>A	missense_variant	2	1614060	1.23911e-06	23.8	0	74930	0	1	60004	1.66656e-05	0	29602	0	0	44882	0	0	64038	0	0	6084	0	1	1180028	8.47438e-07	0	912	0	0	91092	0
BCL9	chr1:147613094G>C	1	147613094		G	C	gnomAD Exomes	ENST00000234739.8	p.Ala89Pro	c.265G>C	missense_variant	1	1461856	6.84062e-07	25.8	0	33480	0	0	44718	0	0	26130	0	0	39700	0	0	53420	0	0	5768	0	1	1111990	8.99289e-07				0	86256	0
BCL9	chr1:147613099A>C	1	147613099		A	C	gnomAD Exomes	ENST00000234739.8	p.Gly90Gly	c.270A>C	synonymous_variant	1	833110	1.20032e-06	12.6	0	15786	0	0	984	0	0	5152	0	0	3630	0	0	276	0	0	1620	0	1	761904	1.3125e-06				0	16460	0
BCL9	chr1:147613099A>G	1	147613099		A	G	gnomAD Exomes	ENST00000234739.8	p.Gly90Gly	c.270A>G	synonymous_variant	1	833110	1.20032e-06	13.2	0	15786	0	0	984	0	0	5152	0	0	3630	0	0	276	0	0	1620	0	1	761904	1.3125e-06				0	16460	0
BCL9	chr1:147613101A>G	1	147613101	rs1658096682	A	G	gnomAD Exomes	ENST00000234739.8	p.Asn91Ser	c.272A>G	missense_variant	3	628766	4.77125e-06	13.4	0	17694	0	0	43740	0	0	20982	0	3	36070	8.31716e-05	0	53142	0	0	4148	0	0	350096	0				0	69798	0
BCL9	chr1:147613104G>A	1	147613104	rs782267474	G	A	gnomAD Genomes	ENST00000234739.8	p.Gly92Asp	c.275G>A	missense_variant	1	152206	6.57004e-06	24.3	0	41446	0	0	15286	0	0	3472	0	0	5178	0	0	10628	0	0	316	0	1	68046	1.46959e-05	0	912	0	0	4836	0
BCL9	chr1:147613104G>C	1	147613104	rs782267474	G	C	gnomAD Genomes	ENST00000234739.8	p.Gly92Ala	c.275G>C	missense_variant	1	152206	6.57004e-06	20.4	0	41446	0	0	15286	0	0	3472	0	0	5178	0	0	10628	0	0	316	0	1	68046	1.46959e-05	0	912	0	0	4836	0
BCL9	chr1:147613104G>T	1	147613104	rs782267474	G	T	gnomAD Exomes	ENST00000234739.8	p.Gly92Val	c.275G>T	missense_variant	3	1461880	2.05215e-06	24	0	33480	0	0	44724	0	0	26134	0	0	39700	0	0	53418	0	0	5768	0	0	1112002	0				3	86258	3.47794e-05
BCL9	chr1:147613106G>A	1	147613106		G	A	gnomAD Exomes	ENST00000234739.8	p.Ala93Thr	c.277G>A	missense_variant	1	833110	1.20032e-06	22.1	1	15786	6.33473e-05	0	984	0	0	5152	0	0	3630	0	0	276	0	0	1620	0	0	761904	0				0	16460	0
BCL9	chr1:147613107C>T	1	147613107		C	T	gnomAD Exomes	ENST00000234739.8	p.Ala93Val	c.278C>T	missense_variant	1	628754	1.59045e-06	20.4	0	17694	0	0	43738	0	0	20976	0	0	36070	0	0	53144	0	0	4148	0	0	350090	0				1	69798	1.43271e-05
BCL9	chr1:147613111G>C	1	147613111		G	C	gnomAD Exomes	ENST00000234739.8	p.Lys94Asn	c.282G>C	missense_variant	1	833110	1.20032e-06	26.4	0	15786	0	0	984	0	0	5152	0	0	3630	0	0	276	0	0	1620	0	0	761904	0				1	16460	6.07533e-05
BCL9	chr1:147613112G>A	1	147613112	rs782320593	G	A	gnomAD Exomes	ENST00000234739.8	p.Gly95Ser	c.283G>A	missense_variant	1	628772	1.5904e-06	23.4	0	17694	0	0	43740	0	0	20980	0	0	36070	0	1	53144	1.88168e-05	0	4148	0	0	350102	0				0	69798	0
BCL9	chr1:147613112G>T	1	147613112	rs782320593	G	T	gnomAD Exomes	ENST00000234739.8	p.Gly95Cys	c.283G>T	missense_variant	2	628772	3.1808e-06	25.1	0	17694	0	0	43740	0	0	20980	0	1	36070	2.77239e-05	0	53144	0	0	4148	0	0	350102	0				0	69798	0
BCL9	chr1:147613116A>G	1	147613116	rs782565357	A	G	gnomAD Exomes	ENST00000234739.8	p.Lys96Arg	c.287A>G	missense_variant	15	1461884	1.02607e-05	26.5	0	33480	0	0	44724	0	0	26134	0	0	39700	0	0	53420	0	0	5768	0	15	1112004	1.34892e-05				0	86258	0
BCL9	chr1:147613118G>A	1	147613118		G	A	gnomAD Exomes	ENST00000234739.8	p.Gly97Arg	c.289G>A	missense_variant	1	833110	1.20032e-06	24.5	0	15786	0	0	984	0	0	5152	0	0	3630	0	0	276	0	0	1620	0	1	761904	1.3125e-06				0	16460	0
BCL9	chr1:147613121A>C	1	147613121		A	C	gnomAD Exomes	ENST00000234739.8	p.Lys98Gln	c.292A>C	missense_variant	3	1461846	2.0522e-06	23.8	1	33480	2.98686e-05	0	44724	0	0	26136	0	1	39698	2.51902e-05	0	53420	0	0	5768	0	1	1111966	8.99308e-07				0	86258	0
BCL9	chr1:147613121A>G	1	147613121		A	G	gnomAD Exomes	ENST00000234739.8	p.Lys98Glu	c.292A>G	missense_variant	1	1461846	6.84067e-07	23.1	0	33480	0	0	44724	0	0	26136	0	0	39698	0	0	53420	0	0	5768	0	1	1111966	8.99308e-07				0	86258	0
BCL9	chr1:147613128A>G	1	147613128	rs1658097532	A	G	gnomAD Exomes	ENST00000234739.8	p.Glu100Gly	c.299A>G	missense_variant	1	628780	1.59038e-06	24.6	0	17694	0	0	43740	0	0	20984	0	0	36070	0	0	53144	0	0	4148	0	1	350104	2.85629e-06				0	69798	0
BCL9	chr1:147613130C>T	1	147613130	rs1658097784	C	T	gnomAD Exomes	ENST00000234739.8	p.Arg101Ter	c.301C>T	stop_gained	5	833110	6.00161e-06	37	0	15786	0	0	984	0	0	5152	0	0	3630	0	0	276	0	0	1620	0	5	761904	6.56251e-06				0	16460	0
BCL9	chr1:147613131G>A	1	147613131	rs371890308	G	A	gnomAD Exomes,gnomAD Genomes	ENST00000234739.8	p.Arg101Gln	c.302G>A	missense_variant	50	1614182	3.09754e-05	25.5	1	75030	1.3328e-05	0	60024	0	0	29608	0	35	44872	0.000779996	0	64042	0	0	6062	0	4	1180042	3.38971e-06	0	912	0	5	91082	5.48956e-05
BCL9	chr1:147613134G>A	1	147613134	rs903189898	G	A	gnomAD Exomes	ENST00000234739.8	p.Ser102Asn	c.305G>A	missense_variant	6	1461890	4.10428e-06	25.5	1	33480	2.98686e-05	0	44724	0	0	26136	0	0	39700	0	0	53420	0	0	5768	0	5	1112008	4.49637e-06				0	86258	0
BCL9	chr1:147613135T>A	1	147613135	rs1658098238	T	A	gnomAD Exomes	ENST00000234739.8	p.Ser102Arg	c.306T>A	missense_variant	2	1461890	1.36809e-06	24.3	0	33480	0	0	44724	0	0	26136	0	0	39700	0	0	53420	0	0	5768	0	0	1112008	0				2	86258	2.31863e-05
BCL9	chr1:147613137T>C	1	147613137		T	C	gnomAD Exomes	ENST00000234739.8	p.Ile103Thr	c.308T>C	missense_variant	1	628780	1.59038e-06	19.7	0	17694	0	0	43740	0	0	20984	0	0	36070	0	0	53144	0	0	4148	0	1	350104	2.85629e-06				0	69798	0
BCL9	chr1:147613139T>C	1	147613139	rs587727677	T	C	gnomAD Exomes,gnomAD Genomes	ENST00000234739.8	p.Ser104Pro	c.310T>C	missense_variant	4	1614200	2.47801e-06	27.4	0	75044	0	0	60020	0	0	29608	0	0	44876	0	0	64040	0	0	6062	0	1	1180040	8.47429e-07	0	912	0	3	91088	3.29352e-05
BCL9	chr1:147613141C>G	1	147613141	rs782011412	C	G	gnomAD Exomes	ENST00000234739.8	p.Ser104Ser	c.312C>G	synonymous_variant	2	1461890	1.36809e-06	9.02	0	33480	0	0	44724	0	0	26136	0	0	39700	0	0	53420	0	2	5768	0.000346741	0	1112008	0				0	86258	0
BCL9	chr1:147613141C>T	1	147613141	rs782011412	C	T	gnomAD Exomes,gnomAD Genomes	ENST00000234739.8	p.Ser104Ser	c.312C>T	synonymous_variant	33	1614044	2.04455e-05	9.44	1	74916	1.33483e-05	2	59990	3.33389e-05	1	29608	3.37747e-05	0	44882	0	0	64038	0	0	6084	0	21	1180036	1.77961e-05	0	912	0	4	91092	4.39116e-05
BCL9	chr1:147613142G>A	1	147613142	rs782121300	G	A	gnomAD Exomes,gnomAD Genomes	ENST00000234739.8	p.Ala105Thr	c.313G>A	missense_variant	11	1614056	6.81513e-06	22.8	1	74920	1.33476e-05	0	59992	0	1	29606	3.37769e-05	0	44882	0	1	64048	1.56133e-05	0	6082	0	5	1180040	4.23714e-06	0	912	0	2	91086	2.19573e-05
BCL9	chr1:147613144C>T	1	147613144	rs782416786	C	T	gnomAD Exomes,gnomAD Genomes	ENST00000234739.8	p.Ala105Ala	c.315C>T	synonymous_variant	27	1614004	1.67286e-05	11.3	2	74904	2.67008e-05	0	59984	0	0	29606	0	0	44878	0	0	64030	0	0	6084	0	23	1180028	1.94911e-05	0	912	0	1	91090	1.09782e-05
BCL9	chr1:147613145G>A	1	147613145	rs782019322	G	A	gnomAD Exomes,gnomAD Genomes	ENST00000234739.8	p.Asp106Asn	c.316G>A	missense_variant	44	1614040	2.72608e-05	24.5	0	74908	0	1	59992	1.66689e-05	0	29608	0	1	44878	2.22826e-05	0	64044	0	0	6084	0	39	1180048	3.30495e-05	0	912	0	2	91082	2.19582e-05
BCL9	chr1:147613146A>G	1	147613146	rs782066490	A	G	gnomAD Exomes	ENST00000234739.8	p.Asp106Gly	c.317A>G	missense_variant	1	1461888	6.84047e-07	24.2	0	33480	0	0	44724	0	0	26136	0	0	39700	0	0	53420	0	0	5768	0	1	1112006	8.99276e-07				0	86258	0
BCL9	chr1:147613146A>T	1	147613146		A	T	gnomAD Exomes	ENST00000234739.8	p.Asp106Val	c.317A>T	missense_variant	1	1461888	6.84047e-07	25.9	0	33480	0	0	44724	0	0	26136	0	0	39700	0	0	53420	0	0	5768	0	1	1112006	8.99276e-07				0	86258	0
BCL9	chr1:147613149C>A	1	147613149		C	A	gnomAD Exomes	ENST00000234739.8	p.Ser107Tyr	c.320C>A	missense_variant	1	833110	1.20032e-06	25.3	0	15786	0	0	984	0	0	5152	0	0	3630	0	0	276	0	0	1620	0	0	761904	0				0	16460	0
BCL9	chr1:147613149C>T	1	147613149	rs782325474	C	T	gnomAD Exomes	ENST00000234739.8	p.Ser107Phe	c.320C>T	missense_variant	3	833110	3.60097e-06	26	0	15786	0	0	984	0	0	5152	0	0	3630	0	0	276	0	0	1620	0	3	761904	3.9375e-06				0	16460	0
BCL9	chr1:147613151T>G	1	147613151		T	G	gnomAD Exomes	ENST00000234739.8	p.Phe108Val	c.322T>G	missense_variant	1	833110	1.20032e-06	24.3	0	15786	0	0	984	0	0	5152	0	0	3630	0	0	276	0	0	1620	0	1	761904	1.3125e-06				0	16460	0
BCL9	chr1:147613156T>G	1	147613156	rs1658099646	T	G	gnomAD Exomes,gnomAD Genomes	ENST00000234739.8	p.Asp109Glu	c.327T>G	missense_variant	2	780934	2.56104e-06	15.6	0	59126	0	0	59016	0	0	24454	0	0	41250	0	0	63772	0	0	4464	0	0	418130	0	0	912	0	2	74622	2.68017e-05
BCL9	chr1:147613157C>T	1	147613157	rs1553202994	C	T	gnomAD Exomes	ENST00000234739.8	p.Gln110Ter	c.328C>T	stop_gained	1	628778	1.59039e-06	37	0	17694	0	0	43740	0	0	20984	0	0	36070	0	0	53144	0	0	4148	0	0	350104	0				1	69796	1.43275e-05
BCL9	chr1:147613158A>G	1	147613158	rs781945593	A	G	gnomAD Exomes	ENST00000234739.8	p.Gln110Arg	c.329A>G	missense_variant	7	1461888	4.78833e-06	23.5	0	33480	0	0	44724	0	0	26136	0	0	39700	0	0	53420	0	0	5768	0	7	1112008	6.29492e-06				0	86256	0
BCL9	chr1:147613161G>A	1	147613161	rs782130973	G	A	gnomAD Exomes,gnomAD Genomes	ENST00000234739.8	p.Arg111Lys	c.332G>A	missense_variant	16	1614084	9.91274e-06	22.7	0	74918	0	0	60012	0	0	29608	0	0	44878	0	0	64050	0	0	6084	0	16	1180040	1.35589e-05	0	912	0	0	91094	0
BCL9	chr1:147613162A>G	1	147613162		A	G	gnomAD Exomes	ENST00000234739.8	p.Arg111Arg	c.333A>G	synonymous_variant	4	1461888	2.73619e-06	12.4	0	33480	0	0	44724	0	0	26136	0	0	39700	0	0	53420	0	0	5768	0	3	1112006	2.69783e-06				0	86258	0
BCL9	chr1:147613165T>A	1	147613165	rs376211408	T	A	gnomAD Exomes	ENST00000234739.8	p.Asp112Glu	c.336T>A	missense_variant	6	1461888	4.10428e-06	14.1	0	33480	0	0	44724	0	0	26134	0	0	39700	0	0	53420	0	0	5768	0	6	1112008	5.39564e-06				0	86258	0
BCL9	chr1:147613165T>G	1	147613165	rs376211408	T	G	gnomAD Exomes	ENST00000234739.8	p.Asp112Glu	c.336T>G	missense_variant	1	1461888	6.84047e-07	14.2	0	33480	0	0	44724	0	0	26134	0	1	39700	2.51889e-05	0	53420	0	0	5768	0	0	1112008	0				0	86258	0
BCL9	chr1:147613165TC>T	1	147613165		TC	T	gnomAD Exomes	ENST00000234739.8	p.Pro113LeufsTer19	c.338del	frameshift_variant	1	1461888	6.84047e-07	26.4	0	33480	0	0	44724	0	1	26134	3.82643e-05	0	39700	0	0	53420	0	0	5768	0	0	1112008	0				0	86258	0
BCL9	chr1:147613166C>T	1	147613166	rs41295833	C	T	gnomAD Exomes,gnomAD Genomes	ENST00000234739.8	p.Pro113Ser	c.337C>T	missense_variant	2148	1614144	0.00133074	18.7	9	75028	0.000119955	22	60022	0.000366532	34	29604	0.00114849	0	44868	0	15	64030	0.000234265	5	6062	0.00082481	1998	1180024	0.00169319	0	910	0	15	91084	0.000164683
BCL9	chr1:147613172A>C	1	147613172		A	C	gnomAD Exomes	ENST00000234739.8	p.Thr115Pro	c.343A>C	missense_variant	10	1461886	6.84048e-06	24.2	0	33480	0	0	44724	0	0	26136	0	0	39700	0	0	53420	0	0	5768	0	9	1112004	8.0935e-06				0	86258	0
BCL9	chr1:147613175C>T	1	147613175		C	T	gnomAD Exomes	ENST00000234739.8	p.Pro116Ser	c.346C>T	missense_variant	3	1461884	2.05215e-06	20.2	1	33480	2.98686e-05	0	44724	0	0	26136	0	0	39700	0	0	53420	0	0	5768	0	1	1112002	8.99279e-07				0	86258	0
BCL9	chr1:147613177A>G	1	147613177	rs1158827719	A	G	gnomAD Exomes	ENST00000234739.8	p.Pro116Pro	c.348A>G	synonymous_variant	17	1461884	1.16288e-05	10.3	0	33480	0	0	44724	0	0	26136	0	0	39700	0	0	53418	0	0	5768	0	17	1112004	1.52877e-05				0	86258	0
BCL9	chr1:147613178A>G	1	147613178		A	G	gnomAD Exomes	ENST00000234739.8	p.Asn117Asp	c.349A>G	missense_variant	1	833106	1.20033e-06	22	0	15786	0	0	984	0	0	5152	0	0	3630	0	0	276	0	0	1620	0	0	761902	0				0	16458	0
BCL9	chr1:147613180C>T	1	147613180	rs782538388	C	T	gnomAD Exomes,gnomAD Genomes	ENST00000234739.8	p.Asn117Asn	c.351C>T	synonymous_variant	8	1614070	4.95641e-06	8.95	0	74912	0	1	60004	1.66656e-05	0	29608	0	0	44888	0	0	64040	0	0	6084	0	6	1180042	5.08456e-06	0	910	0	1	91092	1.09779e-05
BCL9	chr1:147613181G>A	1	147613181	rs782700431	G	A	gnomAD Exomes	ENST00000234739.8	p.Asp118Asn	c.352G>A	missense_variant	11	1461880	7.52456e-06	21.8	0	33480	0	0	44724	0	0	26136	0	0	39700	0	0	53414	0	0	5768	0	10	1112004	8.99277e-06				1	86258	1.15931e-05
BCL9	chr1:147613181G>T	1	147613181	rs782700431	G	T	gnomAD Exomes,gnomAD Genomes	ENST00000234739.8	p.Asp118Tyr	c.352G>T	missense_variant	3	1614060	1.85867e-06	24.6	0	74930	0	1	60006	1.6665e-05	0	29608	0	0	44882	0	0	64028	0	0	6082	0	1	1180032	8.47435e-07	0	912	0	0	91092	0
BCL9	chr1:147613185A>T	1	147613185		A	T	gnomAD Exomes	ENST00000234739.8	p.Asp119Val	c.356A>T	missense_variant	1	628768	1.59041e-06	24.7	0	17694	0	0	43740	0	0	20984	0	0	36070	0	0	53138	0	0	4148	0	1	350100	2.85633e-06				0	69798	0
BCL9	chr1:147613187T>A	1	147613187	rs1553203029	T	A	gnomAD Exomes,gnomAD Genomes	ENST00000234739.8	p.Ser120Thr	c.358T>A	missense_variant	8	780952	1.02439e-05	12.9	0	59124	0	0	59024	0	0	24456	0	0	41254	0	0	63762	0	0	4464	0	8	418138	1.91324e-05	0	910	0	0	74628	0
BCL9	chr1:147613187T>G	1	147613187		T	G	gnomAD Exomes	ENST00000234739.8	p.Ser120Ala	c.358T>G	missense_variant	2	628770	3.18081e-06	16.1	0	17694	0	0	43740	0	0	20984	0	0	36070	0	0	53138	0	0	4148	0	2	350100	5.71265e-06				0	69798	0
BCL9	chr1:147613188C>G	1	147613188	rs1553203031	C	G	gnomAD Exomes	ENST00000234739.8	p.Ser120Cys	c.359C>G	missense_variant	4	628768	6.36165e-06	23.2	0	17694	0	0	43740	0	0	20984	0	0	36070	0	0	53136	0	2	4148	0.00048216	0	350100	0				1	69798	1.43271e-05
BCL9	chr1:147613189T>C	1	147613189		T	C	gnomAD Exomes	ENST00000234739.8	p.Ser120Ser	c.360T>C	synonymous_variant	1	833104	1.20033e-06	11.6	0	15786	0	0	984	0	0	5152	0	0	3630	0	0	276	0	0	1620	0	1	761898	1.31251e-06				0	16460	0
BCL9	chr1:147613192C>T	1	147613192		C	T	gnomAD Exomes	ENST00000234739.8	p.Asp121Asp	c.363C>T	synonymous_variant	1	833086	1.20036e-06	9.77	0	15786	0	0	984	0	0	5152	0	0	3630	0	0	276	0	0	1620	0	0	761886	0				0	16456	0
BCL9	chr1:147613193A>G	1	147613193	rs996956342	A	G	gnomAD Exomes	ENST00000234739.8	p.Ile122Val	c.364A>G	missense_variant	1	628770	1.59041e-06	11.6	0	17694	0	0	43740	0	0	20984	0	0	36070	0	0	53136	0	0	4148	0	1	350102	2.85631e-06				0	69798	0
BCL9	chr1:147613196A>G	1	147613196	rs369234139	A	G	gnomAD Exomes	ENST00000234739.8	p.Lys123Glu	c.367A>G	missense_variant	1	628764	1.59042e-06	26.9	1	17694	5.65163e-05	0	43740	0	0	20984	0	0	36070	0	0	53134	0	0	4148	0	0	350098	0				0	69798	0
BCL9	chr1:147613197A>C	1	147613197		A	C	gnomAD Exomes	ENST00000234739.8	p.Lys123Thr	c.368A>C	missense_variant	2	628762	3.18085e-06	32	0	17694	0	0	43740	0	0	20984	0	0	36070	0	0	53134	0	0	4148	0	2	350096	5.71272e-06				0	69798	0
BCL9	chr1:147613198AG>A	1	147613198	rs1245134545	AG	A	gnomAD Exomes,gnomAD Genomes	ENST00000234739.8	c.370+1del	c.370+1del	frameshift_variant	5	985310	5.07455e-06	33	1	57238	1.74709e-05	0	16264	0	0	8620	0	0	8828	0	0	10898	0	0	1936	0	4	829932	4.81967e-06	0	912	0	0	21290	0
BCL9	chr1:147613199G>C	1	147613199	rs1029798234	G	C	gnomAD Exomes	ENST00000234739.8	p.Glu124Gln	c.370G>C	missense_variant	1	628758	1.59044e-06	26.3	0	17694	0	0	43740	0	0	20984	0	0	36070	0	0	53134	0	0	4148	0	1	350094	2.85638e-06				0	69796	0
BCL9	chr1:147613200G>A	1	147613200	rs201001730	G	A	gnomAD Exomes	ENST00000234739.8	c.370+1G>A	c.370+1G>A	splice_donor_variant	5	1461824	3.42038e-06	33	0	33478	0	0	44724	0	0	26136	0	0	39700	0	0	53404	0	0	5768	0	5	1111968	4.49653e-06				0	86252	0
BCL9	chr1:147613200G>C	1	147613200	rs201001730	G	C	gnomAD Exomes	ENST00000234739.8	c.370+1G>C	c.370+1G>C	splice_donor_variant	1	1461824	6.84077e-07	33	0	33478	0	0	44724	0	0	26136	0	0	39700	0	0	53404	0	0	5768	0	1	1111968	8.99306e-07				0	86252	0
BCL9	chr1:147613202A>G	1	147613202		A	G	gnomAD Exomes	ENST00000234739.8	c.370+3A>G	c.370+3A>G	intron_variant	1	628754	1.59045e-06	22.3	0	17694	0	0	43740	0	0	20984	0	0	36070	0	1	53130	1.88218e-05	0	4148	0	0	350094	0				0	69796	0
BCL9	chr1:147613203T>C	1	147613203	rs1184290604	T	C	gnomAD Genomes	ENST00000234739.8	c.370+4T>C	c.370+4T>C	intron_variant	1	152234	6.56883e-06	13.4	1	41464	2.41173e-05	0	15288	0	0	3472	0	0	5194	0	0	10620	0	0	316	0	0	68042	0	0	910	0	0	4834	0
BCL9	chr1:147613203T>G	1	147613203	rs1184290604	T	G	gnomAD Exomes	ENST00000234739.8	c.370+4T>G	c.370+4T>G	intron_variant	5	1461820	3.42039e-06	13.3	0	33480	0	0	44724	0	0	26136	0	0	39700	0	0	53400	0	0	5766	0	4	1111968	3.59723e-06				0	86252	0
BCL9	chr1:147613208A>G	1	147613208	rs781786059	A	G	gnomAD Exomes,gnomAD Genomes	ENST00000234739.8	c.370+9A>G	c.370+9A>G	intron_variant	20	1613780	1.23933e-05	16.3	1	74924	1.33469e-05	1	60010	1.66639e-05	0	29604	0	0	44882	0	0	64018	0	1	6080	0.000164474	17	1179796	1.44093e-05	0	912	0	0	91078	0
BCL9	chr1:147613213A>G	1	147613213	rs369438131	A	G	gnomAD Exomes	ENST00000234739.8	c.370+14A>G	c.370+14A>G	intron_variant	3	1461436	2.05278e-06	19.2	0	33478	0	2	44714	4.47287e-05	0	26130	0	0	39688	0	0	53386	0	0	5764	0	1	1111652	8.99562e-07				0	86248	0
BCL9	chr1:147613213A>T	1	147613213	rs369438131	A	T	gnomAD Exomes,gnomAD Genomes	ENST00000234739.8	c.370+14A>T	c.370+14A>T	intron_variant	122	1613604	7.56072e-05	18.6	1	74918	1.33479e-05	7	59994	0.000116678	0	29600	0	0	44870	0	0	64006	0	0	6080	0	111	1179676	9.40936e-05	0	912	0	0	91078	0
BCL9	chr1:147613217T>A	1	147613217		T	A	gnomAD Exomes	ENST00000234739.8	c.370+18T>A	c.370+18T>A	intron_variant	2	1461274	1.36867e-06	14.6	0	33470	0	0	44708	0	0	26126	0	0	39684	0	0	53380	0	0	5762	0	2	1111528	1.79932e-06				0	86244	0
BCL9	chr1:147613222A>G	1	147613222	rs782606541	A	G	gnomAD Exomes	ENST00000234739.8	c.370+23A>G	c.370+23A>G	intron_variant	1	627932	1.59253e-06	18.3	0	17682	0	0	43720	0	0	20964	0	0	36044	0	0	53084	0	0	4136	0	0	349464	0				1	69770	1.43328e-05
BCL9	chr1:147613223C>T	1	147613223		C	T	gnomAD Exomes	ENST00000234739.8	c.370+24C>T	c.370+24C>T	intron_variant	1	627988	1.59239e-06	18.4	0	17678	0	0	43716	0	0	20966	0	0	36052	0	0	53088	0	0	4140	0	1	349510	2.86115e-06				0	69766	0
BCL9	chr1:147613224T>G	1	147613224	rs782271089	T	G	gnomAD Exomes,gnomAD Genomes	ENST00000234739.8	c.370+25T>G	c.370+25T>G	intron_variant	60	1612496	3.72094e-05	20.6	0	74902	0	0	59976	0	0	29586	0	0	44874	0	0	63986	0	1	6068	0.000164799	58	1178728	4.92056e-05	0	912	0	0	91038	0
BCL9	chr1:147613225C>G	1	147613225	rs1352718743	C	G	gnomAD Exomes,gnomAD Genomes	ENST00000234739.8	c.370+26C>G	c.370+26C>G	intron_variant	13	780056	1.66655e-05	19.6	3	59120	5.07442e-05	10	59004	0.00016948	0	24432	0	0	41242	0	0	63692	0	0	4452	0	0	417480	0	0	910	0	0	74564	0
BCL9	chr1:147613230G>A	1	147613230		G	A	gnomAD Exomes	ENST00000234739.8	c.370+31G>A	c.370+31G>A	intron_variant	1	1458932	6.85433e-07	19.3	0	33404	0	0	44670	0	0	26102	0	0	39640	0	0	53328	0	0	5750	0	0	1109584	0				1	86166	1.16055e-05
BCL9	chr1:147613231G>A	1	147613231	rs1658103078	G	A	gnomAD Genomes	ENST00000234739.8	c.370+32G>A	c.370+32G>A	intron_variant	1	152232	6.56892e-06	20.2	0	41464	0	0	15290	0	0	3472	0	0	5198	0	0	10626	0	0	316	0	1	68036	1.46981e-05	0	912	0	0	4828	0
BCL9	chr1:147613231G>T	1	147613231		G	T	gnomAD Exomes	ENST00000234739.8	c.370+32G>T	c.370+32G>T	intron_variant	1	627234	1.5943e-06	21.6	0	17656	0	0	43694	0	0	20950	0	0	36018	0	0	53052	0	0	4130	0	0	348960	0				1	69746	1.43377e-05
BCL9	chr1:147613233A>G	1	147613233	rs782512554	A	G	gnomAD Exomes	ENST00000234739.8	c.370+34A>G	c.370+34A>G	intron_variant	43	1458886	2.94745e-05	19.5	0	33408	0	0	44674	0	0	26100	0	1	39642	2.52258e-05	0	53332	0	0	5750	0	41	1109520	3.69529e-05				0	86178	0
BCL9	chr1:147613235T>A	1	147613235		T	A	gnomAD Exomes	ENST00000234739.8	c.370+36T>A	c.370+36T>A	intron_variant	1	626888	1.59518e-06	14.7	0	17648	0	0	43682	0	0	20944	0	0	36006	0	0	53040	0	0	4126	0	1	348698	2.86781e-06				0	69724	0
BCL9	chr1:147613236AG>A	1	147613236	rs1553203055	AG	A	gnomAD Exomes	ENST00000234739.8	c.370+39del	c.370+39del	intron_variant	1	626920	1.5951e-06	15.7	0	17648	0	0	43686	0	0	20936	0	0	36012	0	0	53044	0	0	4128	0	1	348728	2.86756e-06				0	69726	0
BCL9	chr1:147613237G>C	1	147613237	rs1553203054	G	C	gnomAD Genomes	ENST00000234739.8	c.370+38G>C	c.370+38G>C	intron_variant	1	152220	6.56944e-06	16.9	1	41450	2.41255e-05	0	15292	0	0	3470	0	0	5192	0	0	10626	0	0	316	0	0	68044	0	0	912	0	0	4830	0
BCL9	chr1:147613238G>T	1	147613238		G	T	gnomAD Exomes	ENST00000234739.8	c.370+39G>T	c.370+39G>T	intron_variant	1	626580	1.59597e-06	14.6	0	17646	0	1	43662	2.29032e-05	0	20930	0	0	36004	0	0	53006	0	0	4126	0	0	348508	0				0	69696	0
BCL9	chr1:147613239T>C	1	147613239		T	C	gnomAD Exomes	ENST00000234739.8	c.370+40T>C	c.370+40T>C	intron_variant	1	828270	1.20734e-06	10.2	0	15662	0	0	974	0	0	5134	0	0	3612	0	0	276	0	0	1612	0	1	757514	1.32011e-06				0	16362	0
BCL9	chr1:147613244C>T	1	147613244	rs372702331	C	T	gnomAD Exomes,gnomAD Genomes	ENST00000234739.8	c.370+45C>T	c.370+45C>T	intron_variant	3	1604012	1.87031e-06	7.61	2	74690	2.67773e-05	0	59838	0	0	29468	0	0	44748	0	0	63866	0	0	6042	0	1	1171588	8.53542e-07	0	912	0	0	90750	0
BCL9	chr1:147613247A>AG	1	147613247		A	AG	gnomAD Exomes	ENST00000234739.8	c.370+51dup	c.370+51dup	intron_variant	1	1446102	6.91514e-07	13.4	0	33100	0	0	44492	0	0	25944	0	0	39514	0	0	53232	0	1	5712	0.00017507	0	1098486	0				0	85838	0
BCL9	chr1:147613247A>C	1	147613247	rs782275383	A	C	gnomAD Exomes	ENST00000234739.8	c.370+48A>C	c.370+48A>C	intron_variant	1	1446102	6.91514e-07	9.94	0	33100	0	0	44492	0	0	25944	0	0	39514	0	0	53232	0	0	5712	0	1	1098486	9.10344e-07				0	85838	0
BCL9	chr1:147613252AGGCCTCTGACAT>A	1	147613252	rs1658104013	AGGCCTCTGACAT	A	gnomAD Exomes,gnomAD Genomes	ENST00000234739.8	c.370+54_370+65del	c.370+54_370+65del	intron_variant	3	776088	3.86554e-06	6.27	0	59026	0	0	58762	0	0	24340	0	0	41114	0	0	63544	0	0	4416	0	3	414682	7.23446e-06	0	912	0	0	74346	0
BCL9	chr1:147613254G>C	1	147613254		G	C	gnomAD Exomes	ENST00000234739.8	c.370+55G>C	c.370+55G>C	intron_variant	1	811784	1.23185e-06	4.29	0	15288	0	0	954	0	0	4986	0	0	3526	0	0	274	0	0	1588	0	1	742508	1.34679e-06				0	16092	0
BCL9	chr1:147613255C>A	1	147613255	rs1351053919	C	A	gnomAD Exomes	ENST00000234739.8	c.370+56C>A	c.370+56C>A	intron_variant	16	1434216	1.11559e-05	3.17	0	32754	0	0	44170	0	0	25808	0	0	39366	0	0	53104	0	0	5672	0	0	1088534	0				15	85416	0.000175611
BCL9	chr1:147613258C>G	1	147613258		C	G	gnomAD Exomes	ENST00000234739.8	c.370+59C>G	c.370+59C>G	intron_variant	1	804856	1.24246e-06	7.21	0	15144	0	0	952	0	0	4948	0	0	3476	0	0	270	0	0	1570	0	1	736190	1.35834e-06				0	15972	0
BCL9	chr1:147613261A>C	1	147613261		A	C	gnomAD Exomes	ENST00000234739.8	c.370+62A>C	c.370+62A>C	intron_variant	14	784134	1.78541e-05	0.658	0	14726	0	0	932	0	0	4826	0	0	3386	0	0	270	0	0	1542	0	14	717176	1.9521e-05				0	15618	0
BCL9	chr1:147613263A>G	1	147613263		A	G	gnomAD Exomes	ENST00000234739.8	c.370+64A>G	c.370+64A>G	intron_variant	1	617682	1.61896e-06	0.35	0	17316	0	0	42856	0	0	20662	0	0	35808	0	0	52736	0	0	4046	0	1	342678	2.91819e-06				0	69016	0
BCL9	chr1:147613264T>C	1	147613264		T	C	gnomAD Exomes	ENST00000234739.8	c.370+65T>C	c.370+65T>C	intron_variant	1	769038	1.30033e-06	3.72	0	14412	0	0	914	0	0	4732	0	0	3304	0	0	264	0	0	1520	0	1	703434	1.4216e-06				0	15272	0
BCL9	chr1:147613266C>T	1	147613266	rs1316664123	C	T	gnomAD Exomes,gnomAD Genomes	ENST00000234739.8	c.370+67C>T	c.370+67C>T	intron_variant	56	1524036	3.67445e-05	0.949	0	72746	0	0	58618	0	0	28648	0	0	44220	0	51	63496	0.0008032	0	5826	0	4	1101730	3.63065e-06	0	912	0	0	88492	0
BCL9	chr1:147613267G>A	1	147613267	rs35669952	G	A	gnomAD Exomes,gnomAD Genomes	ENST00000234739.8	c.370+68G>A	c.370+68G>A	intron_variant	228960	1539338	0.148739	4.7	7268	73154	0.0993521	18719	58284	0.321169	6624	28748	0.230416	14504	44230	0.327922	4821	63416	0.0760218	1378	5822	0.236688	151104	1116284	0.135363	117	910	0.128571	14635	88686	0.16502
BCL9	chr1:147613267G>T	1	147613267	rs35669952	G	T	gnomAD Exomes	ENST00000234739.8	c.370+68G>T	c.370+68G>T	intron_variant	1	1388028	7.20447e-07	4.13	0	31632	0	0	43030	0	0	25280	0	0	39062	0	0	52810	0	0	5538	0	0	1049032	0				1	83906	1.19181e-05
BCL9	chr1:147613268A>G	1	147613268		A	G	gnomAD Exomes	ENST00000234739.8	c.370+69A>G	c.370+69A>G	intron_variant	1	1363948	7.33166e-07	0.03	0	31220	0	0	43136	0	0	25092	0	0	38946	0	0	52838	0	0	5460	0	1	1026844	9.73858e-07				0	83468	0
BCL9	chr1:147613269C>T	1	147613269	rs1658104833	C	T	gnomAD Exomes	ENST00000234739.8	c.370+70C>T	c.370+70C>T	intron_variant	2	1359860	1.47074e-06	0.125	0	31060	0	0	42786	0	0	24918	0	0	38898	0	0	52684	0	0	5422	0	2	1024112	1.95291e-06				0	83186	0
BCL9	chr1:147613270A>C	1	147613270	rs1658105072	A	C	gnomAD Genomes	ENST00000234739.8	c.370+71A>C	c.370+71A>C	intron_variant	1	152238	6.56866e-06	1.64	0	41456	0	0	15292	0	0	3470	0	0	5194	0	0	10632	0	0	314	0	0	68040	0	0	912	0	1	4836	0.000206782
BCL9	chr1:147613271G>A	1	147613271		G	A	gnomAD Exomes	ENST00000234739.8	c.370+72G>A	c.370+72G>A	intron_variant	3	606740	4.94446e-06	3.09	0	16848	0	0	41052	0	0	20202	0	0	35662	0	0	52304	0	0	3912	0	1	336698	2.97002e-06				2	67964	2.94273e-05
BCL9	chr1:147613272A>C	1	147613272		A	C	gnomAD Exomes	ENST00000234739.8	c.370+73A>C	c.370+73A>C	intron_variant	1	606768	1.64808e-06	0.457	0	16858	0	0	41068	0	0	20192	0	0	35668	0	0	52340	0	0	3906	0	1	336664	2.97032e-06				0	67974	0
BCL9	chr1:147613274G>A	1	147613274	rs1381464971	G	A	gnomAD Exomes	ENST00000234739.8	c.370+75G>A	c.370+75G>A	intron_variant	3	1329092	2.25718e-06	8.11	0	30264	0	0	41628	0	0	24538	0	3	38748	7.74234e-05	0	52458	0	0	5312	0	0	998304	0				0	82106	0
BCL9	chr1:147614352T>C	1	147614352		T	C	gnomAD Exomes	ENST00000234739.8	c.371-75T>C	c.371-75T>C	intron_variant	1	585962	1.7066e-06	19.4	0	16164	0	1	37800	2.6455e-05	0	18760	0	0	34686	0	0	49846	0	0	3716	0	0	330366	0				0	63166	0
BCL9	chr1:147614353G>A	1	147614353	rs1032141761	G	A	gnomAD Exomes	ENST00000234739.8	c.371-74G>A	c.371-74G>A	intron_variant	22	1310670	1.67853e-05	16.6	0	29668	0	0	39426	0	0	23456	0	0	37856	0	0	50224	0	0	5178	0	21	991742	2.11749e-05				0	77904	0
BCL9	chr1:147614355T>A	1	147614355		T	A	gnomAD Exomes	ENST00000234739.8	c.371-72T>A	c.371-72T>A	intron_variant	1	1321994	7.56433e-07	19.9	0	29906	0	0	39840	0	0	23626	0	0	38052	0	0	50634	0	0	5244	0	1	1000554	9.99446e-07				0	78546	0
BCL9	chr1:147614355T>C	1	147614355	rs1658157600	T	C	gnomAD Exomes	ENST00000234739.8	c.371-72T>C	c.371-72T>C	intron_variant	2	1321994	1.51287e-06	20.3	1	29906	3.34381e-05	1	39840	2.51004e-05	0	23626	0	0	38052	0	0	50634	0	0	5244	0	0	1000554	0				0	78546	0
BCL9	chr1:147614359A>T	1	147614359	rs76207549	A	T	gnomAD Exomes,gnomAD Genomes	ENST00000234739.8	c.371-68A>T	c.371-68A>T	intron_variant	1995	1493644	0.00133566	18.6	16	71940	0.000222408	42	56006	0.00074992	0	27452	0	1236	43490	0.0284203	1	61736	1.6198e-05	0	5634	0	126	1083506	0.000116289	0	910	0	132	84580	0.00156065
BCL9	chr1:147614359ATGCTATATATGC>A	1	147614359		ATGCTATATATGC	A	gnomAD Exomes	ENST00000234739.8	c.371-65_371-54del	c.371-65_371-54del	intron_variant	2	1341382	1.491e-06	18.7	2	30394	6.58025e-05	0	40710	0	0	23982	0	0	38318	0	0	51126	0	0	5340	0	0	1015484	0				0	79754	0
BCL9	chr1:147614361G>A	1	147614361		G	A	gnomAD Exomes	ENST00000234739.8	c.371-66G>A	c.371-66G>A	intron_variant	1	1352134	7.39572e-07	17	0	30738	0	0	41538	0	0	24246	0	1	38432	2.602e-05	0	51290	0	0	5408	0	0	1023180	0				0	80644	0
BCL9	chr1:147614361G>C	1	147614361		G	C	gnomAD Exomes	ENST00000234739.8	c.371-66G>C	c.371-66G>C	intron_variant	1	1352134	7.39572e-07	16.9	0	30738	0	0	41538	0	0	24246	0	0	38432	0	0	51290	0	0	5408	0	1	1023180	9.77345e-07				0	80644	0
BCL9	chr1:147614362CTATA>C	1	147614362	rs1256025947	CTATA	C	gnomAD Genomes	ENST00000234739.8	c.371-61_371-58del	c.371-61_371-58del	intron_variant	1	152106	6.57436e-06	18.8	0	41384	0	0	15272	0	0	3472	0	1	5196	0.000192456	0	10604	0	0	316	0	0	68032	0	0	912	0	0	4824	0
BCL9	chr1:147614363T>C	1	147614363		T	C	gnomAD Exomes	ENST00000234739.8	c.371-64T>C	c.371-64T>C	intron_variant	1	758380	1.3186e-06	13.6	0	14084	0	0	870	0	0	4702	0	0	3244	0	0	262	0	0	1492	0	1	693938	1.44105e-06				0	14904	0
BCL9	chr1:147614364A>G	1	147614364		A	G	gnomAD Exomes	ENST00000234739.8	c.371-63A>G	c.371-63A>G	intron_variant	2	1372746	1.45693e-06	0.931	0	31254	0	0	42748	0	0	24616	0	0	38702	0	0	51814	0	0	5516	0	2	1038762	1.92537e-06				0	81888	0
BCL9	chr1:147614366A>C	1	147614366		A	C	gnomAD Exomes	ENST00000234739.8	c.371-61A>C	c.371-61A>C	intron_variant	1	1384902	7.22073e-07	18.3	0	31486	0	0	42954	0	0	24834	0	0	38898	0	0	52058	0	0	5550	0	1	1048900	9.5338e-07				0	82422	0
BCL9	chr1:147614366A>G	1	147614366		A	G	gnomAD Exomes	ENST00000234739.8	c.371-61A>G	c.371-61A>G	intron_variant	5	1384902	3.61036e-06	18.4	0	31486	0	0	42954	0	0	24834	0	0	38898	0	0	52058	0	0	5550	0	5	1048900	4.7669e-06				0	82422	0
BCL9	chr1:147614367T>C	1	147614367	rs974587299	T	C	gnomAD Exomes	ENST00000234739.8	c.371-60T>C	c.371-60T>C	intron_variant	6	1390734	4.31427e-06	18	0	31636	0	0	43102	0	0	24904	0	0	38990	0	0	52202	0	0	5568	0	6	1053630	5.6946e-06				0	82734	0
BCL9	chr1:147614368A>G	1	147614368	rs2101612156	A	G	gnomAD Exomes	ENST00000234739.8	c.371-59A>G	c.371-59A>G	intron_variant	4	1393486	2.8705e-06	17.5	0	31720	0	0	43164	0	0	24980	0	0	39020	0	0	52274	0	0	5584	0	4	1055756	3.78875e-06				0	82912	0
BCL9	chr1:147614372T>C	1	147614372		T	C	gnomAD Exomes	ENST00000234739.8	c.371-55T>C	c.371-55T>C	intron_variant	1	618790	1.61606e-06	21.4	0	17320	0	0	42696	0	0	20348	0	0	35812	0	0	52346	0	0	4070	0	0	345274	0				0	68294	0
BCL9	chr1:147614373G>A	1	147614373	rs1658158415	G	A	gnomAD Exomes,gnomAD Genomes	ENST00000234739.8	c.371-54G>A	c.371-54G>A	intron_variant	8	770840	1.03783e-05	16.7	0	58750	0	7	57998	0.000120694	0	23844	0	0	40962	0	0	62862	0	0	4386	0	0	413326	0	0	912	0	1	73070	1.36855e-05
BCL9	chr1:147614375C>T	1	147614375	rs587620626	C	T	gnomAD Genomes	ENST00000234739.8	c.371-52C>T	c.371-52C>T	intron_variant	1	152238	6.56866e-06	19	0	41534	0	1	15290	6.54022e-05	0	3468	0	0	5190	0	0	10588	0	0	294	0	0	68022	0	0	912	0	0	4826	0
BCL9	chr1:147614377G>T	1	147614377		G	T	gnomAD Exomes	ENST00000234739.8	c.371-50G>T	c.371-50G>T	intron_variant	1	622384	1.60673e-06	16.1	0	17444	0	0	43050	0	0	20598	0	0	35884	0	0	52610	0	0	4112	0	1	347048	2.88145e-06				0	68866	0
BCL9	chr1:147614379AGAAAG>A	1	147614379	rs1658158814	AGAAAG	A	gnomAD Exomes	ENST00000234739.8	c.371-43_371-39del	c.371-43_371-39del	intron_variant	3	623818	4.80909e-06	9.56	0	17476	0	0	43218	0	0	20656	0	0	35942	0	0	52772	0	0	4120	0	3	347682	8.62857e-06				0	69104	0
BCL9	chr1:147614380G>A	1	147614380		G	A	gnomAD Exomes	ENST00000234739.8	c.371-47G>A	c.371-47G>A	intron_variant	1	624304	1.60178e-06	9.22	0	17498	0	0	43236	0	0	20704	0	0	35918	0	0	52796	0	0	4116	0	0	347956	0				1	69210	1.44488e-05
BCL9	chr1:147614384G>A	1	147614384		G	A	gnomAD Exomes	ENST00000234739.8	c.371-43G>A	c.371-43G>A	intron_variant	1	816862	1.2242e-06	9.48	0	15408	0	0	952	0	0	5062	0	0	3548	0	0	272	0	0	1594	0	1	747114	1.33848e-06				0	16102	0
BCL9	chr1:147614385G>A	1	147614385		G	A	gnomAD Exomes	ENST00000234739.8	c.371-42G>A	c.371-42G>A	intron_variant	1	626274	1.59675e-06	9.71	0	17526	0	0	43422	0	0	20798	0	1	35970	2.78009e-05	0	52980	0	0	4128	0	0	349016	0				0	69498	0
BCL9	chr1:147614387A>AATTTTATTCTTTCTGTGACGAGTC	1	147614387		A	AATTTTATTCTTTCTGTGACGAGTC	gnomAD Exomes	ENST00000234739.8	c.371-27_371-4dup	c.371-27_371-4dup	intron_variant	1	626620	1.59586e-06	7.66	0	17548	0	0	43426	0	0	20814	0	0	35988	0	0	53040	0	0	4128	0	1	349232	2.86343e-06				0	69504	0
BCL9	chr1:147614388A>G	1	147614388		A	G	gnomAD Exomes	ENST00000234739.8	c.371-39A>G	c.371-39A>G	intron_variant	1	820698	1.21848e-06	9.99	0	15484	0	0	958	0	0	5086	0	0	3574	0	0	272	0	0	1602	0	0	750588	0				0	16212	0
BCL9	chr1:147614393A>G	1	147614393		A	G	gnomAD Exomes	ENST00000234739.8	c.371-34A>G	c.371-34A>G	intron_variant	1	821984	1.21657e-06	0.302	0	15518	0	0	960	0	0	5096	0	0	3582	0	0	272	0	0	1608	0	1	751750	1.33023e-06				0	16244	0
BCL9	chr1:147614393A>T	1	147614393		A	T	gnomAD Exomes	ENST00000234739.8	c.371-34A>T	c.371-34A>T	intron_variant	3	821984	3.64971e-06	0.229	0	15518	0	0	960	0	0	5096	0	0	3582	0	0	272	0	0	1608	0	3	751750	3.99069e-06				0	16244	0
BCL9	chr1:147614396C>A	1	147614396		C	A	gnomAD Exomes	ENST00000234739.8	c.371-31C>A	c.371-31C>A	intron_variant	2	1452578	1.37686e-06	14.4	0	33194	0	0	44422	0	0	25962	0	0	39584	0	0	53358	0	0	5748	0	2	1104344	1.81103e-06				0	85930	0
BCL9	chr1:147614398TTC>T	1	147614398	rs1553203308	TTC	T	gnomAD Exomes	ENST00000234739.8	c.371-27_371-26del	c.371-27_371-26del	intron_variant	1	627942	1.5925e-06	8.8	0	17630	0	0	43606	0	0	20914	0	0	36018	0	0	53110	0	0	4140	0	1	349798	2.85879e-06				0	69696	0
BCL9	chr1:147614399T>C	1	147614399		T	C	gnomAD Exomes	ENST00000234739.8	c.371-28T>C	c.371-28T>C	intron_variant	1	827072	1.20908e-06	12.1	0	15632	0	0	970	0	0	5124	0	0	3606	0	0	274	0	0	1614	0	1	756398	1.32206e-06				0	16340	0
BCL9	chr1:147614399T>G	1	147614399		T	G	gnomAD Exomes	ENST00000234739.8	c.371-28T>G	c.371-28T>G	intron_variant	1	827072	1.20908e-06	11.7	0	15632	0	0	970	0	0	5124	0	0	3606	0	0	274	0	0	1614	0	1	756398	1.32206e-06				0	16340	0
BCL9	chr1:147614400C>G	1	147614400	rs1553203310	C	G	gnomAD Exomes	ENST00000234739.8	c.371-27C>G	c.371-27C>G	intron_variant	1	1454938	6.87315e-07	10.3	0	33280	0	0	44562	0	0	26028	0	0	39606	0	0	53390	0	0	5758	0	0	1106136	0				1	86030	1.16239e-05
BCL9	chr1:147614402G>C	1	147614402	rs782326842	G	C	gnomAD Exomes	ENST00000234739.8	c.371-25G>C	c.371-25G>C	intron_variant	1	628070	1.59218e-06	0.116	0	17640	0	0	43618	0	0	20946	0	1	35980	2.77932e-05	0	53106	0	0	4144	0	0	349840	0				0	69736	0
BCL9	chr1:147614403T>G	1	147614403		T	G	gnomAD Exomes	ENST00000234739.8	c.371-24T>G	c.371-24T>G	intron_variant	1	828390	1.20716e-06	20	0	15658	0	0	970	0	0	5130	0	0	3606	0	0	274	0	0	1614	0	0	757624	0				1	16362	6.11172e-05
BCL9	chr1:147614406C>T	1	147614406	rs202244151	C	T	gnomAD Exomes,gnomAD Genomes	ENST00000234739.8	c.371-21C>T	c.371-21C>T	intron_variant	205	1608936	0.000127413	14.2	2	74746	2.67573e-05	5	59860	8.35282e-05	96	29522	0.00325181	0	44784	0	0	63994	0	0	6074	0	77	1175804	6.54871e-05	0	912	0	2	90938	2.1993e-05
BCL9	chr1:147614407G>A	1	147614407	rs782311693	G	A	gnomAD Exomes,gnomAD Genomes	ENST00000234739.8	c.371-20G>A	c.371-20G>A	intron_variant	52	1609834	3.23015e-05	16.4	1	74746	1.33786e-05	0	59898	0	0	29542	0	0	44794	0	0	64008	0	1	6076	0.000164582	50	1176574	4.24963e-05	0	912	0	0	90948	0
BCL9	chr1:147614408A>T	1	147614408	rs1553203322	A	T	gnomAD Exomes	ENST00000234739.8	c.371-19A>T	c.371-19A>T	intron_variant	1	1458170	6.85791e-07	15.1	0	33356	0	0	44634	0	0	26098	0	0	39620	0	0	53412	0	0	5758	0	0	1108892	0				1	86144	1.16085e-05
BCL9	chr1:147614414T>C	1	147614414	rs782103104	T	C	gnomAD Exomes,gnomAD Genomes	ENST00000234739.8	c.371-13T>C	c.371-13T>C	intron_variant	40	780928	5.12211e-05	15	0	59230	0	39	59014	0.00066086	0	24452	0	0	41238	0	0	63762	0	0	4442	0	1	418070	2.39194e-06	0	912	0	0	74602	0
BCL9	chr1:147614415T>C	1	147614415	rs1553203326	T	C	gnomAD Exomes,gnomAD Genomes	ENST00000234739.8	c.371-12T>C	c.371-12T>C	intron_variant	6	1612636	3.72062e-06	17.4	0	75002	0	0	59998	0	0	29596	0	0	44876	0	0	64044	0	0	6060	0	4	1178646	3.39372e-06	0	912	0	0	91042	0
BCL9	chr1:147614415T>G	1	147614415		T	G	gnomAD Exomes	ENST00000234739.8	c.371-12T>G	c.371-12T>G	intron_variant	2	1460296	1.36959e-06	17.8	0	33426	0	0	44692	0	0	26124	0	0	39690	0	0	53418	0	0	5766	0	2	1110614	1.80081e-06				0	86220	0
BCL9	chr1:147614418T>C	1	147614418		T	C	gnomAD Exomes	ENST00000234739.8	c.371-9T>C	c.371-9T>C	intron_variant	2	628662	3.18136e-06	20.5	0	17682	0	0	43722	0	0	20982	0	0	36064	0	1	53138	1.88189e-05	0	4148	0	1	350056	2.85669e-06				0	69778	0
BCL9	chr1:147614421T>C	1	147614421		T	C	gnomAD Exomes	ENST00000234739.8	c.371-6T>C	c.371-6T>C	splice_region_variant	2	1460864	1.36905e-06	14	0	33442	0	0	44708	0	0	26122	0	0	39698	0	0	53418	0	0	5768	0	0	1111110	0				2	86228	2.31943e-05
BCL9	chr1:147614424T>C	1	147614424		T	C	gnomAD Exomes	ENST00000234739.8	c.371-3T>C	c.371-3T>C	splice_region_variant	5	628704	7.95287e-06	9.32	0	17686	0	0	43722	0	0	20982	0	0	36068	0	0	53142	0	0	4148	0	0	350072	0				5	69788	7.16456e-05
BCL9	chr1:147614427A>G	1	147614427	rs781980201	A	G	gnomAD Exomes	ENST00000234739.8	p.Glu124Gly	c.371A>G	missense_variant	2	1461212	1.36873e-06	23.9	0	33454	0	0	44700	0	0	26132	0	0	39684	0	0	53418	0	0	5762	0	2	1111450	1.79945e-06				0	86238	0
BCL9	chr1:147614428A>G	1	147614428	rs1553203332	A	G	gnomAD Exomes	ENST00000234739.8	p.Glu124Glu	c.372A>G	splice_region_variant	1	628700	1.59058e-06	16.5	1	17688	5.65355e-05	0	43730	0	0	20984	0	0	36062	0	0	53142	0	0	4146	0	0	350062	0				0	69790	0
BCL9	chr1:147614430G>A	1	147614430	rs1384776331	G	A	gnomAD Exomes,gnomAD Genomes	ENST00000234739.8	p.Cys125Tyr	c.374G>A	missense_variant	29	1613478	1.79736e-05	25.8	0	74882	0	1	59968	1.66756e-05	0	29600	0	0	44892	0	0	64018	0	0	6084	0	27	1179586	2.28894e-05	0	912	0	0	91064	0
BCL9	chr1:147614432A>G	1	147614432	rs376554346	A	G	gnomAD Exomes,gnomAD Genomes	ENST00000234739.8	p.Asn126Asp	c.376A>G	missense_variant	29	1613580	1.79725e-05	22.8	0	74876	0	0	60000	0	0	29602	0	0	44892	0	0	64032	0	0	6084	0	29	1179640	2.45838e-05	0	912	0	0	91076	0
BCL9	chr1:147614439C>G	1	147614439		C	G	gnomAD Exomes	ENST00000234739.8	p.Ala128Gly	c.383C>G	missense_variant	1	832882	1.20065e-06	22.3	0	15780	0	0	984	0	0	5152	0	0	3630	0	0	276	0	0	1620	0	0	761690	0				1	16456	6.07681e-05
BCL9	chr1:147614441G>C	1	147614441		G	C	gnomAD Exomes	ENST00000234739.8	p.Asp129His	c.385G>C	missense_variant	1	628744	1.59047e-06	28.8	0	17690	0	0	43736	0	0	20982	0	0	36066	0	0	53140	0	0	4148	0	0	350096	0				0	69790	0
BCL9	chr1:147614442A>G	1	147614442		A	G	gnomAD Exomes	ENST00000234739.8	p.Asp129Gly	c.386A>G	missense_variant	1	628766	1.59042e-06	27.6	0	17692	0	0	43738	0	0	20984	0	0	36070	0	0	53144	0	0	4148	0	1	350096	2.85636e-06				0	69798	0
BCL9	chr1:147614444C>A	1	147614444		C	A	gnomAD Exomes	ENST00000234739.8	p.His130Asn	c.388C>A	missense_variant	1	628760	1.59043e-06	19.9	0	17690	0	0	43740	0	0	20984	0	0	36068	0	0	53142	0	0	4148	0	1	350098	2.85634e-06				0	69794	0
BCL9	chr1:147614447A>C	1	147614447		A	C	gnomAD Exomes	ENST00000234739.8	p.Ile131Leu	c.391A>C	missense_variant	1	628772	1.5904e-06	17.5	0	17692	0	0	43740	0	0	20976	0	0	36070	0	0	53144	0	0	4148	0	1	350106	2.85628e-06				0	69798	0
BCL9	chr1:147614449A>G	1	147614449	rs1658161355	A	G	gnomAD Exomes	ENST00000234739.8	p.Ile131Met	c.393A>G	missense_variant	1	628770	1.59041e-06	15	0	17692	0	0	43740	0	0	20978	0	1	36070	2.77239e-05	0	53144	0	0	4148	0	0	350102	0				0	69798	0
BCL9	chr1:147614453T>G	1	147614453		T	G	gnomAD Exomes	ENST00000234739.8	p.Ser133Ala	c.397T>G	missense_variant	1	833034	1.20043e-06	13.3	0	15786	0	0	984	0	0	5152	0	0	3630	0	0	276	0	0	1620	0	1	761832	1.31263e-06				0	16456	0
BCL9	chr1:147614455C>T	1	147614455	rs782788303	C	T	gnomAD Exomes,gnomAD Genomes	ENST00000234739.8	p.Ser133Ser	c.399C>T	synonymous_variant	15	1613752	9.29511e-06	11.8	0	74802	0	0	59974	0	0	29604	0	0	44880	0	0	64002	0	0	6082	0	6	1179946	5.08498e-06	0	912	0	9	91066	9.88294e-05
BCL9	chr1:147614457A>G	1	147614457		A	G	gnomAD Exomes	ENST00000234739.8	p.Gln134Arg	c.401A>G	missense_variant	1	833058	1.2004e-06	21.6	0	15786	0	0	984	0	0	5152	0	0	3630	0	0	276	0	0	1620	0	1	761856	1.31258e-06				0	16456	0
BCL9	chr1:147614459G>A	1	147614459	rs781934608	G	A	gnomAD Exomes	ENST00000234739.8	p.Asp135Asn	c.403G>A	missense_variant	10	1461844	6.84068e-06	23.3	0	33478	0	0	44724	0	0	26132	0	0	39700	0	0	53418	0	0	5768	0	0	1111978	0				10	86256	0.000115934
BCL9	chr1:147614461T>G	1	147614461		T	G	gnomAD Exomes	ENST00000234739.8	p.Asp135Glu	c.405T>G	missense_variant	1	628776	1.59039e-06	8.35	0	17692	0	0	43740	0	0	20982	0	0	36070	0	0	53144	0	0	4148	0	0	350104	0				0	69798	0
BCL9	chr1:147614462T>C	1	147614462		T	C	gnomAD Exomes	ENST00000234739.8	p.Ser136Pro	c.406T>C	missense_variant	2	1461844	1.36814e-06	15.6	0	33478	0	0	44722	0	0	26134	0	0	39696	0	0	53420	0	0	5768	0	2	1111974	1.7986e-06				0	86258	0
BCL9	chr1:147614464C>T	1	147614464		C	T	gnomAD Exomes	ENST00000234739.8	p.Ser136Ser	c.408C>T	synonymous_variant	1	628774	1.5904e-06	8.43	0	17692	0	0	43740	0	0	20984	0	0	36070	0	0	53144	0	0	4148	0	1	350102	2.85631e-06				0	69796	0
BCL9	chr1:147614466A>C	1	147614466	rs920226086	A	C	gnomAD Genomes	ENST00000234739.8	p.Gln137Pro	c.410A>C	missense_variant	1	152130	6.57333e-06	23.8	0	41406	0	0	15276	0	0	3468	0	0	5184	0	0	10618	0	0	316	0	0	68032	0	0	912	0	0	4826	0
BCL9	chr1:147614467G>A	1	147614467	rs782041372	G	A	gnomAD Exomes	ENST00000234739.8	p.Gln137Gln	c.411G>A	synonymous_variant	2	628766	3.18083e-06	9.14	0	17690	0	0	43738	0	0	20984	0	0	36068	0	0	53144	0	0	4148	0	2	350098	5.71269e-06				0	69798	0
BCL9	chr1:147614468C>T	1	147614468	rs782756769	C	T	gnomAD Exomes	ENST00000234739.8	p.His138Tyr	c.412C>T	missense_variant	6	1461860	4.10436e-06	19.8	0	33478	0	0	44724	0	0	26136	0	0	39700	0	0	53420	0	0	5768	0	1	1111980	8.99297e-07				5	86258	5.79656e-05
BCL9	chr1:147614470C>G	1	147614470	rs931449079	C	G	gnomAD Exomes,gnomAD Genomes	ENST00000234739.8	p.His138Gln	c.414C>G	missense_variant	70	1613972	4.33713e-05	21.9	2	74898	2.6703e-05	1	60002	1.66661e-05	0	29604	0	0	44878	0	0	64030	0	0	6084	0	67	1179998	5.67798e-05	0	912	0	0	91080	0
BCL9	chr1:147614471A>G	1	147614471	rs1553203365	A	G	gnomAD Genomes	ENST00000234739.8	p.Thr139Ala	c.415A>G	missense_variant	1	152108	6.57428e-06	16.6	1	41412	2.41476e-05	0	15280	0	0	3470	0	0	5174	0	0	10610	0	0	316	0	0	68028	0	0	912	0	0	4816	0
BCL9	chr1:147614472C>T	1	147614472	rs138412167	C	T	gnomAD Exomes,gnomAD Genomes	ENST00000234739.8	p.Thr139Ile	c.416C>T	missense_variant	12	781028	1.53644e-05	21.5	10	59222	0.000168856	0	59042	0	0	24456	0	0	41240	0	0	63756	0	0	4442	0	2	418132	4.78318e-06	0	912	0	0	74616	0
BCL9	chr1:147614474C>G	1	147614474	rs782526867	C	G	gnomAD Exomes	ENST00000234739.8	p.Pro140Ala	c.418C>G	missense_variant	1	1461852	6.84064e-07	16.4	0	33478	0	0	44724	0	0	26136	0	0	39696	0	0	53420	0	0	5768	0	0	1111978	0				1	86258	1.15931e-05
BCL9	chr1:147614474C>T	1	147614474		C	T	gnomAD Exomes	ENST00000234739.8	p.Pro140Ser	c.418C>T	missense_variant	2	1461852	1.36813e-06	17.4	0	33478	0	0	44724	0	0	26136	0	0	39696	0	0	53420	0	0	5768	0	2	1111978	1.7986e-06				0	86258	0
BCL9	chr1:147614475C>G	1	147614475		C	G	gnomAD Exomes	ENST00000234739.8	p.Pro140Arg	c.419C>G	missense_variant	1	833076	1.20037e-06	21.7	0	15786	0	0	984	0	0	5152	0	0	3630	0	0	276	0	0	1620	0	1	761876	1.31255e-06				0	16454	0
BCL9	chr1:147614475C>T	1	147614475		C	T	gnomAD Exomes	ENST00000234739.8	p.Pro140Leu	c.419C>T	missense_variant	1	833076	1.20037e-06	23.2	0	15786	0	0	984	0	0	5152	0	0	3630	0	0	276	0	0	1620	0	1	761876	1.31255e-06				0	16454	0
BCL9	chr1:147614476A>C	1	147614476	rs1553203375	A	C	gnomAD Exomes	ENST00000234739.8	p.Pro140Pro	c.420A>C	synonymous_variant	1	628780	1.59038e-06	9.93	0	17692	0	0	43740	0	0	20984	0	1	36068	2.77254e-05	0	53144	0	0	4148	0	0	350108	0				0	69798	0
BCL9	chr1:147614477C>T	1	147614477	rs782768600	C	T	gnomAD Exomes	ENST00000234739.8	p.His141Tyr	c.421C>T	missense_variant	6	1461852	4.10438e-06	18	0	33478	0	0	44724	0	0	26134	0	0	39700	0	0	53420	0	0	5768	0	5	1111976	4.4965e-06				0	86256	0
BCL9	chr1:147614481C>T	1	147614481	rs1557855871	C	T	gnomAD Exomes	ENST00000234739.8	p.Ser142Leu	c.425C>T	missense_variant	5	1461854	3.42031e-06	23.5	0	33476	0	0	44724	0	0	26134	0	0	39700	0	0	53420	0	0	5768	0	4	1111982	3.59718e-06				1	86256	1.15934e-05
BCL9	chr1:147614481CGAT>C	1	147614481	rs1466973701	CGAT	C	gnomAD Exomes,gnomAD Genomes	ENST00000234739.8	p.Met143del	c.428_430del	inframe_deletion	9	1613968	5.57632e-06	18.2	0	74884	0	0	60000	0	0	29604	0	2	44876	4.45673e-05	0	64034	0	0	6084	0	7	1180010	5.93215e-06	0	912	0	0	91076	0
BCL9	chr1:147614482G>A	1	147614482	rs894867400	G	A	gnomAD Exomes,gnomAD Genomes	ENST00000234739.8	p.Ser142Ser	c.426G>A	synonymous_variant	32	1613810	1.98289e-05	9.59	1	74862	1.33579e-05	0	59980	0	0	29602	0	0	44872	0	0	64010	0	1	6084	0.000164366	29	1179942	2.45775e-05	0	910	0	0	91070	0
BCL9	chr1:147614482G>C	1	147614482		G	C	gnomAD Exomes	ENST00000234739.8	p.Ser142Ser	c.426G>C	synonymous_variant	1	1461836	6.84071e-07	9.07	1	33478	2.98704e-05	0	44722	0	0	26132	0	0	39696	0	0	53418	0	0	5768	0	0	1111974	0				0	86254	0
BCL9	chr1:147614483A>G	1	147614483		A	G	gnomAD Exomes	ENST00000234739.8	p.Met143Val	c.427A>G	missense_variant	1	628766	1.59042e-06	22.4	0	17692	0	0	43740	0	0	20982	0	0	36066	0	0	53144	0	0	4146	0	1	350100	2.85633e-06				0	69798	0
BCL9	chr1:147614487C>T	1	147614487		C	T	gnomAD Exomes	ENST00000234739.8	p.Thr144Ile	c.431C>T	missense_variant	1	628776	1.59039e-06	23.5	0	17692	0	0	43738	0	0	20984	0	0	36068	0	0	53144	0	0	4148	0	1	350106	2.85628e-06				0	69798	0
BCL9	chr1:147614488C>A	1	147614488	rs781911464	C	A	gnomAD Exomes,gnomAD Genomes	ENST00000234739.8	p.Thr144Thr	c.432C>A	synonymous_variant	2	1613910	1.23923e-06	8.92	0	74872	0	0	59994	0	0	29602	0	0	44870	0	0	64022	0	0	6084	0	0	1179986	0	0	912	0	2	91082	2.19582e-05
BCL9	chr1:147614488C>G	1	147614488	rs781911464	C	G	gnomAD Exomes	ENST00000234739.8	p.Thr144Thr	c.432C>G	synonymous_variant	1	1461824	6.84077e-07	9.08	0	33478	0	0	44722	0	0	26134	0	0	39694	0	0	53420	0	0	5768	0	0	1111956	0				1	86256	1.15934e-05
BCL9	chr1:147614488C>T	1	147614488	rs781911464	C	T	gnomAD Exomes,gnomAD Genomes	ENST00000234739.8	p.Thr144Thr	c.432C>T	synonymous_variant	5	1613910	3.09807e-06	9.5	0	74872	0	0	59994	0	0	29602	0	0	44870	0	0	64022	0	0	6084	0	0	1179986	0	0	912	0	4	91082	4.39165e-05
BCL9	chr1:147614489C>T	1	147614489	rs147379432	C	T	gnomAD Exomes,gnomAD Genomes	ENST00000234739.8	p.Pro145Ser	c.433C>T	missense_variant	4	1613934	2.47842e-06	20.9	1	74882	1.33543e-05	0	59998	0	0	29600	0	0	44880	0	0	64030	0	0	6084	0	3	1179982	2.54241e-06	0	912	0	0	91084	0
BCL9	chr1:147614490C>T	1	147614490		C	T	gnomAD Exomes	ENST00000234739.8	p.Pro145Leu	c.434C>T	missense_variant	1	833066	1.20039e-06	23.8	0	15786	0	0	984	0	0	5150	0	0	3630	0	0	276	0	0	1620	0	1	761864	1.31257e-06				0	16458	0
BCL9	chr1:147614491A>G	1	147614491		A	G	gnomAD Exomes	ENST00000234739.8	p.Pro145Pro	c.435A>G	synonymous_variant	1	628774	1.5904e-06	3.16	0	17692	0	0	43740	0	0	20982	0	0	36070	0	0	53144	0	1	4148	0.00024108	0	350104	0				0	69798	0
BCL9	chr1:147614495A>T	1	147614495	rs587660666	A	T	gnomAD Exomes,gnomAD Genomes	ENST00000234739.8	p.Asn147Tyr	c.439A>T	missense_variant	3	1614114	1.8586e-06	23	0	75012	0	0	60030	0	0	29600	0	3	44874	6.68539e-05	0	64032	0	0	6062	0	0	1180006	0	0	912	0	0	91078	0
BCL9	chr1:147614496A>C	1	147614496		A	C	gnomAD Exomes	ENST00000234739.8	p.Asn147Thr	c.440A>C	missense_variant	1	833084	1.20036e-06	18.7	0	15784	0	0	984	0	0	5150	0	0	3630	0	0	276	0	0	1620	0	1	761882	1.31254e-06				0	16460	0
BCL9	chr1:147614496A>G	1	147614496	rs1553203399	A	G	gnomAD Genomes	ENST00000234739.8	p.Asn147Ser	c.440A>G	missense_variant	1	152124	6.57358e-06	17.1	0	41420	0	0	15274	0	0	3466	0	0	5176	0	0	10606	0	0	316	0	1	68032	1.4699e-05	0	912	0	0	4828	0
BCL9	chr1:147614498G>A	1	147614498		G	A	gnomAD Exomes	ENST00000234739.8	p.Ala148Thr	c.442G>A	missense_variant	1	833074	1.20037e-06	18.7	0	15784	0	0	984	0	0	5150	0	0	3630	0	0	276	0	0	1620	0	1	761872	1.31256e-06				0	16460	0
BCL9	chr1:147614499C>T	1	147614499	rs1553203407	C	T	gnomAD Exomes	ENST00000234739.8	p.Ala148Val	c.443C>T	missense_variant	1	628780	1.59038e-06	21.4	0	17692	0	0	43740	0	0	20984	0	1	36070	2.77239e-05	0	53144	0	0	4148	0	0	350106	0				0	69798	0
BCL9	chr1:147614503A>G	1	147614503	rs1658169827	A	G	gnomAD Genomes	ENST00000234739.8	p.Thr149Thr	c.447A>G	synonymous_variant	1	152152	6.57237e-06	6.53	0	41440	0	0	15266	0	0	3468	0	0	5186	0	0	10618	0	0	316	0	0	68024	0	0	912	0	1	4832	0.000206954
BCL9	chr1:147614505C>A	1	147614505	rs1421116049	C	A	gnomAD Exomes	ENST00000234739.8	p.Ala150Asp	c.449C>A	missense_variant	19	1461714	1.29984e-05	9.37	0	33474	0	0	44722	0	0	26136	0	0	39700	0	0	53418	0	0	5768	0	19	1111858	1.70885e-05				0	86252	0
BCL9	chr1:147614505C>CCTA	1	147614505	rs782393957	C	CCTA	gnomAD Exomes	ENST00000234739.8	p.Ala150_Pro151insTyr	c.450_451insTAC	inframe_insertion	1	1461714	6.84128e-07	11.5	0	33474	0	0	44722	0	0	26136	0	0	39700	0	0	53418	0	0	5768	0	1	1111858	8.99395e-07				0	86252	0
BCL9	chr1:147614505C>G	1	147614505	rs1421116049	C	G	gnomAD Exomes	ENST00000234739.8	p.Ala150Gly	c.449C>G	missense_variant	1	1461714	6.84128e-07	9.83	0	33474	0	0	44722	0	0	26136	0	0	39700	0	0	53418	0	0	5768	0	1	1111858	8.99395e-07				0	86252	0
BCL9	chr1:147614505C>T	1	147614505	rs1421116049	C	T	gnomAD Exomes,gnomAD Genomes	ENST00000234739.8	p.Ala150Val	c.449C>T	missense_variant	18	1613814	1.11537e-05	10.3	0	74876	0	0	60002	0	0	29606	0	0	44882	0	0	64016	0	0	6082	0	17	1179878	1.44083e-05	0	912	0	0	91080	0
BCL9	chr1:147614506C>A	1	147614506		C	A	gnomAD Exomes	ENST00000234739.8	p.Ala150Ala	c.450C>A	synonymous_variant	1	1461814	6.84082e-07	7.05	0	33472	0	0	44722	0	0	26136	0	0	39700	0	0	53420	0	0	5768	0	1	1111944	8.99326e-07				0	86258	0
BCL9	chr1:147614506C>G	1	147614506	rs1408917061	C	G	gnomAD Genomes	ENST00000234739.8	p.Ala150Ala	c.450C>G	synonymous_variant	1	152042	6.57713e-06	7.22	1	41376	2.41686e-05	0	15270	0	0	3470	0	0	5178	0	0	10582	0	0	316	0	0	68024	0	0	912	0	0	4820	0
BCL9	chr1:147614506C>T	1	147614506	rs1408917061	C	T	gnomAD Exomes,gnomAD Genomes	ENST00000234739.8	p.Ala150Ala	c.450C>T	synonymous_variant	3	1613856	1.8589e-06	7.63	1	74848	1.33604e-05	0	59992	0	0	29606	0	1	44878	2.22826e-05	0	64002	0	0	6084	0	1	1179968	8.47481e-07	0	912	0	0	91078	0
BCL9	chr1:147614507C>A	1	147614507	rs1178128117	C	A	gnomAD Exomes,gnomAD Genomes	ENST00000234739.8	p.Pro151Thr	c.451C>A	missense_variant	5	985102	5.07562e-06	22.3	5	57170	8.74585e-05	0	16254	0	0	8622	0	0	8802	0	0	10856	0	0	1936	0	0	829878	0	0	912	0	0	21280	0
BCL9	chr1:147614508C>G	1	147614508	rs200073295	C	G	gnomAD Exomes,gnomAD Genomes	ENST00000234739.8	p.Pro151Arg	c.452C>G	missense_variant	38	1613952	2.35447e-05	23.2	0	74878	0	1	59994	1.66683e-05	0	29606	0	0	44876	0	0	64036	0	0	6084	0	37	1180006	3.13558e-05	0	912	0	0	91074	0
BCL9	chr1:147614508C>T	1	147614508	rs200073295	C	T	gnomAD Exomes	ENST00000234739.8	p.Pro151Leu	c.452C>T	missense_variant	1	1461852	6.84064e-07	23.4	0	33474	0	1	44724	2.23594e-05	0	26134	0	0	39700	0	0	53420	0	0	5768	0	0	1111978	0				0	86258	0
BCL9	chr1:147614509C>T	1	147614509	rs1245011955	C	T	gnomAD Exomes,gnomAD Genomes	ENST00000234739.8	p.Pro151Pro	c.453C>T	synonymous_variant	9	1613986	5.57626e-06	8.92	0	74912	0	0	60012	0	0	29606	0	0	44874	0	0	64026	0	0	6084	0	8	1179988	6.77973e-06	0	912	0	0	91084	0
BCL9	chr1:147614511G>A	1	147614511	rs143648637	G	A	gnomAD Exomes,gnomAD Genomes	ENST00000234739.8	p.Arg152Lys	c.455G>A	missense_variant	42	1613782	2.60258e-05	22.2	38	74834	0.000507791	1	59984	1.66711e-05	0	29602	0	0	44866	0	0	64000	0	0	6084	0	1	1179942	8.47499e-07	0	912	0	0	91076	0
BCL9	chr1:147614511G>C	1	147614511		G	C	gnomAD Exomes	ENST00000234739.8	p.Arg152Thr	c.455G>C	missense_variant	3	1461810	2.05225e-06	22.3	0	33476	0	0	44724	0	0	26134	0	0	39696	0	0	53418	0	0	5768	0	3	1111946	2.69797e-06				0	86256	0
BCL9	chr1:147614512G>A	1	147614512		G	A	gnomAD Exomes	ENST00000234739.8	p.Arg152Arg	c.456G>A	synonymous_variant	5	833064	6.00194e-06	9.1	0	15784	0	0	984	0	0	5152	0	0	3630	0	0	276	0	0	1620	0	5	761860	6.56289e-06				0	16460	0
BCL9	chr1:147614512G>C	1	147614512		G	C	gnomAD Exomes	ENST00000234739.8	p.Arg152Ser	c.456G>C	missense_variant	2	833064	2.40078e-06	22.2	2	15784	0.000126711	0	984	0	0	5152	0	0	3630	0	0	276	0	0	1620	0	0	761860	0				0	16460	0
BCL9	chr1:147614514C>A	1	147614514	rs999234360	C	A	gnomAD Genomes	ENST00000234739.8	p.Ser153Tyr	c.458C>A	missense_variant	1	152048	6.57687e-06	23.3	0	41406	0	0	15272	0	0	3470	0	0	5168	0	0	10586	0	0	316	0	1	68010	1.47037e-05	0	912	0	0	4816	0
BCL9	chr1:147614514C>CT	1	147614514		C	CT	gnomAD Exomes	ENST00000234739.8	p.Ser154PhefsTer30	c.460dup	frameshift_variant	1	628746	1.59047e-06	27.2	0	17692	0	0	43738	0	0	20984	0	0	36060	0	0	53136	0	0	4148	0	1	350096	2.85636e-06				0	69798	0
BCL9	chr1:147614516T>C	1	147614516	rs1483528910	T	C	gnomAD Exomes	ENST00000234739.8	p.Ser154Pro	c.460T>C	missense_variant	2	628752	3.1809e-06	25.4	0	17688	0	0	43740	0	0	20982	0	0	36068	0	0	53144	0	1	4148	0.00024108	1	350088	2.85642e-06				0	69798	0
BCL9	chr1:147614517C>G	1	147614517		C	G	gnomAD Exomes	ENST00000234739.8	p.Ser154Cys	c.461C>G	missense_variant	1	628772	1.5904e-06	23.9	0	17690	0	0	43740	0	0	20984	0	0	36068	0	0	53144	0	0	4148	0	1	350102	2.85631e-06				0	69798	0
BCL9	chr1:147614518T>C	1	147614518		T	C	gnomAD Exomes	ENST00000234739.8	p.Ser154Ser	c.462T>C	synonymous_variant	4	1461800	2.73635e-06	9.74	0	33474	0	0	44724	0	0	26136	0	0	39694	0	0	53420	0	0	5768	0	3	1111936	2.698e-06				0	86256	0
BCL9	chr1:147614521C>A	1	147614521	rs147212054	C	A	gnomAD Exomes	ENST00000234739.8	p.Thr155Thr	c.465C>A	synonymous_variant	1	1461804	6.84086e-07	4.99	0	33476	0	0	44722	0	0	26136	0	0	39696	0	0	53418	0	0	5768	0	1	1111940	8.99329e-07				0	86252	0
BCL9	chr1:147614521C>G	1	147614521	rs147212054	C	G	gnomAD Exomes	ENST00000234739.8	p.Thr155Thr	c.465C>G	synonymous_variant	1	1461804	6.84086e-07	5.19	0	33476	0	0	44722	0	0	26136	0	0	39696	0	0	53418	0	0	5768	0	0	1111940	0				0	86252	0
BCL9	chr1:147614521C>T	1	147614521	rs147212054	C	T	gnomAD Exomes	ENST00000234739.8	p.Thr155Thr	c.465C>T	synonymous_variant	3	1461804	2.05226e-06	5.66	0	33476	0	0	44722	0	0	26136	0	0	39696	0	0	53418	0	0	5768	0	3	1111940	2.69799e-06				0	86252	0
BCL9	chr1:147614522C>T	1	147614522		C	T	gnomAD Exomes	ENST00000234739.8	p.Pro156Ser	c.466C>T	missense_variant	1	628770	1.59041e-06	24.6	0	17692	0	0	43740	0	0	20984	0	0	36066	0	0	53144	0	0	4148	0	1	350102	2.85631e-06				0	69796	0
BCL9	chr1:147614523C>A	1	147614523	rs369834661	C	A	gnomAD Exomes,gnomAD Genomes	ENST00000234739.8	p.Pro156His	c.467C>A	missense_variant	4	1613902	2.47847e-06	24.7	0	74882	0	0	59996	0	0	29604	0	0	44884	0	0	64020	0	0	6084	0	3	1179954	2.54247e-06	0	912	0	1	91082	1.09791e-05
BCL9	chr1:147614523C>G	1	147614523	rs369834661	C	G	gnomAD Exomes,gnomAD Genomes	ENST00000234739.8	p.Pro156Arg	c.467C>G	missense_variant	22	1613902	1.36316e-05	24.7	1	74882	1.33543e-05	1	59996	1.66678e-05	0	29604	0	0	44884	0	2	64020	3.12402e-05	1	6084	0.000164366	17	1179954	1.44073e-05	0	912	0	0	91082	0
BCL9	chr1:147614523C>T	1	147614523	rs369834661	C	T	gnomAD Exomes,gnomAD Genomes	ENST00000234739.8	p.Pro156Leu	c.467C>T	missense_variant	7	1613902	4.33731e-06	25	1	74882	1.33543e-05	0	59996	0	0	29604	0	1	44884	2.22797e-05	0	64020	0	0	6084	0	4	1179954	3.38996e-06	0	912	0	0	91082	0
BCL9	chr1:147614524C>A	1	147614524	rs782417406	C	A	gnomAD Exomes	ENST00000234739.8	p.Pro156Pro	c.468C>A	synonymous_variant	2	1461854	1.36813e-06	3.57	0	33478	0	0	44724	0	0	26136	0	0	39696	0	0	53420	0	0	5768	0	2	1111982	1.79859e-06				0	86254	0
BCL9	chr1:147614524C>G	1	147614524	rs782417406	C	G	gnomAD Exomes	ENST00000234739.8	p.Pro156Pro	c.468C>G	synonymous_variant	3	1461854	2.05219e-06	3.77	0	33478	0	1	44724	2.23594e-05	0	26136	0	0	39696	0	0	53420	0	0	5768	0	1	1111982	8.99295e-07				0	86254	0
BCL9	chr1:147614524C>T	1	147614524	rs782417406	C	T	gnomAD Exomes	ENST00000234739.8	p.Pro156Pro	c.468C>T	synonymous_variant	2	1461854	1.36813e-06	4.3	0	33478	0	0	44724	0	0	26136	0	0	39696	0	0	53420	0	0	5768	0	2	1111982	1.79859e-06				0	86254	0
BCL9	chr1:147614525T>C	1	147614525	rs587736433	T	C	gnomAD Genomes	ENST00000234739.8	p.Ser157Pro	c.469T>C	missense_variant	1	151916	6.58259e-06	23.5	0	41412	0	0	15282	0	0	3468	0	0	5148	0	0	10552	0	0	294	0	0	67946	0	0	910	0	1	4802	0.000208247
BCL9	chr1:147614526C>T	1	147614526		C	T	gnomAD Exomes	ENST00000234739.8	p.Ser157Phe	c.470C>T	missense_variant	1	833074	1.20037e-06	24.8	0	15786	0	0	982	0	0	5152	0	0	3628	0	0	276	0	0	1618	0	1	761876	1.31255e-06				0	16458	0
BCL9	chr1:147614529A>G	1	147614529	rs995957803	A	G	gnomAD Exomes	ENST00000234739.8	p.His158Arg	c.473A>G	missense_variant	3	1461632	2.0525e-06	19.9	0	33468	0	0	44720	0	0	26132	0	0	39686	0	0	53394	0	0	5766	0	3	1111824	2.69827e-06				0	86254	0
BCL9	chr1:147614529A>T	1	147614529		A	T	gnomAD Exomes	ENST00000234739.8	p.His158Leu	c.473A>T	missense_variant	1	1461632	6.84167e-07	21.5	0	33468	0	0	44720	0	0	26132	0	0	39686	0	0	53394	0	0	5766	0	0	1111824	0				1	86254	1.15937e-05
BCL9	chr1:147614532G>A	1	147614532	rs1374062783	G	A	gnomAD Genomes	ENST00000234739.8	p.Gly159Asp	c.476G>A	missense_variant	1	151782	6.5884e-06	25.8	1	41284	2.42225e-05	0	15246	0	0	3470	0	0	5158	0	0	10540	0	0	316	0	0	67974	0	0	912	0	0	4802	0
BCL9	chr1:147614533C>G	1	147614533		C	G	gnomAD Exomes	ENST00000234739.8	p.Gly159Gly	c.477C>G	synonymous_variant	1	628772	1.5904e-06	10.2	0	17692	0	0	43740	0	0	20984	0	0	36066	0	0	53144	0	0	4148	0	0	350102	0				0	69798	0
BCL9	chr1:147614534C>G	1	147614534	rs782190007	C	G	gnomAD Exomes,gnomAD Genomes	ENST00000234739.8	p.Gln160Glu	c.478C>G	missense_variant	4	780862	5.12254e-06	15.6	3	59098	5.07631e-05	0	58998	0	0	24456	0	0	41244	0	0	63756	0	0	4464	0	0	418120	0	0	912	0	0	74628	0
BCL9	chr1:147614536A>C	1	147614536		A	C	gnomAD Exomes	ENST00000234739.8	p.Gln160His	c.480A>C	missense_variant	1	1461858	6.84061e-07	17.9	0	33476	0	0	44722	0	0	26136	0	0	39700	0	0	53420	0	0	5768	0	1	1111984	8.99294e-07				0	86258	0
BCL9	chr1:147614536A>G	1	147614536	rs1553203463	A	G	gnomAD Exomes	ENST00000234739.8	p.Gln160Gln	c.480A>G	synonymous_variant	1	1461858	6.84061e-07	8.4	0	33476	0	1	44722	2.23604e-05	0	26136	0	0	39700	0	0	53420	0	0	5768	0	0	1111984	0				0	86258	0
BCL9	chr1:147614537A>C	1	147614537		A	C	gnomAD Exomes	ENST00000234739.8	p.Thr161Pro	c.481A>C	missense_variant	1	833076	1.20037e-06	19.2	0	15786	0	0	984	0	0	5152	0	0	3630	0	0	276	0	0	1620	0	1	761870	1.31256e-06				0	16460	0
BCL9	chr1:147614537A>G	1	147614537	rs1397194356	A	G	gnomAD Genomes	ENST00000234739.8	p.Thr161Ala	c.481A>G	missense_variant	1	151974	6.58007e-06	15.8	1	41346	2.41861e-05	0	15256	0	0	3472	0	0	5172	0	0	10590	0	0	316	0	0	68004	0	0	912	0	0	4816	0
BCL9	chr1:147614540A>C	1	147614540		A	C	gnomAD Exomes	ENST00000234739.8	p.Thr162Pro	c.484A>C	missense_variant	1	833076	1.20037e-06	16.5	0	15786	0	0	984	0	0	5152	0	0	3630	0	0	276	0	0	1620	0	1	761874	1.31255e-06				0	16460	0
BCL9	chr1:147614540A>G	1	147614540	rs1658174212	A	G	gnomAD Exomes	ENST00000234739.8	p.Thr162Ala	c.484A>G	missense_variant	1	833076	1.20037e-06	12.8	0	15786	0	0	984	0	0	5152	0	0	3630	0	0	276	0	0	1620	0	0	761874	0				1	16460	6.07533e-05
BCL9	chr1:147614543G>A	1	147614543		G	A	gnomAD Exomes	ENST00000234739.8	p.Ala163Thr	c.487G>A	missense_variant	1	628716	1.59054e-06	19.6	0	17682	0	0	43736	0	0	20984	0	0	36058	0	0	53144	0	0	4148	0	1	350080	2.85649e-06				0	69790	0
BCL9	chr1:147614544C>T	1	147614544	rs1553203468	C	T	gnomAD Exomes	ENST00000234739.8	p.Ala163Val	c.488C>T	missense_variant	1	628770	1.59041e-06	20.7	0	17690	0	0	43740	0	0	20984	0	1	36070	2.77239e-05	0	53144	0	0	4148	0	0	350100	0				0	69798	0
BCL9	chr1:147614546A>C	1	147614546	rs782304461	A	C	gnomAD Exomes	ENST00000234739.8	p.Thr164Pro	c.490A>C	missense_variant	13	628774	2.06752e-05	17.4	0	17692	0	0	43740	0	0	20984	0	13	36068	0.00036043	0	53144	0	0	4148	0	0	350102	0				0	69798	0
BCL9	chr1:147614547C>G	1	147614547	rs781962236	C	G	gnomAD Exomes	ENST00000234739.8	p.Thr164Arg	c.491C>G	missense_variant	1	628776	1.59039e-06	18.7	0	17692	0	0	43740	0	0	20984	0	0	36068	0	0	53144	0	0	4148	0	1	350104	2.85629e-06				0	69798	0
BCL9	chr1:147614548A>G	1	147614548	rs1301477268	A	G	gnomAD Exomes,gnomAD Genomes	ENST00000234739.8	p.Thr164Thr	c.492A>G	synonymous_variant	8	780846	1.02453e-05	9.06	0	59108	0	0	59006	0	0	24452	0	0	41250	0	0	63754	0	0	4464	0	6	418102	1.43506e-05	0	910	0	0	74614	0
BCL9	chr1:147614549G>C	1	147614549		G	C	gnomAD Exomes	ENST00000234739.8	p.Glu165Gln	c.493G>C	missense_variant	1	628764	1.59042e-06	23.7	0	17688	0	0	43740	0	0	20984	0	0	36066	0	0	53144	0	0	4148	0	0	350100	0				1	69798	1.43271e-05
BCL9	chr1:147614550A>G	1	147614550	rs373079391	A	G	gnomAD Exomes,gnomAD Genomes	ENST00000234739.8	p.Glu165Gly	c.494A>G	missense_variant	2	985070	2.03031e-06	22.9	0	57160	0	0	16246	0	0	8618	0	0	8786	0	0	10866	0	0	1936	0	2	829894	2.40995e-06	0	910	0	0	21268	0
BCL9	chr1:147614551G>A	1	147614551	rs782076994	G	A	gnomAD Exomes,gnomAD Genomes	ENST00000234739.8	p.Glu165Glu	c.495G>A	synonymous_variant	28	1613756	1.73508e-05	6.92	1	74802	1.33686e-05	0	59970	0	0	29604	0	0	44870	0	0	63988	0	0	6082	0	27	1179982	2.28817e-05	0	912	0	0	91068	0
BCL9	chr1:147614552C>A	1	147614552	rs782390721	C	A	gnomAD Exomes	ENST00000234739.8	p.Pro166Thr	c.496C>A	missense_variant	5	1461848	3.42033e-06	19.9	0	33476	0	0	44720	0	0	26132	0	0	39694	0	0	53420	0	0	5768	0	5	1111990	4.49644e-06				0	86254	0
BCL9	chr1:147614552C>T	1	147614552	rs782390721	C	T	gnomAD Exomes,gnomAD Genomes	ENST00000234739.8	p.Pro166Ser	c.496C>T	missense_variant	15	1613942	9.29401e-06	16.1	1	74880	1.33547e-05	0	59998	0	0	29604	0	0	44874	0	0	64024	0	0	6084	0	0	1180000	0	0	910	0	14	91084	0.000153704
BCL9	chr1:147614554C>T	1	147614554		C	T	gnomAD Exomes	ENST00000234739.8	p.Pro166Pro	c.498C>T	synonymous_variant	1	628750	1.59046e-06	8.78	0	17686	0	0	43734	0	0	20984	0	0	36062	0	0	53144	0	0	4148	0	1	350098	2.85634e-06				0	69796	0
BCL9	chr1:147614555A>G	1	147614555	rs141379343	A	G	gnomAD Exomes,gnomAD Genomes	ENST00000234739.8	p.Thr167Ala	c.499A>G	missense_variant	87	1613866	5.39078e-05	7.05	0	74852	0	1	59988	1.667e-05	64	29608	0.00216158	0	44868	0	0	64016	0	0	6082	0	12	1179984	1.01696e-05	0	910	0	0	91072	0
BCL9	chr1:147614555ACAC>A	1	147614555	rs1557856108	ACAC	A	gnomAD Exomes	ENST00000234739.8	p.Pro168del	c.501_503del	inframe_deletion	1	1461868	6.84056e-07	14.6	0	33476	0	0	44724	0	0	26136	0	1	39698	2.51902e-05	0	53420	0	0	5768	0	0	1111996	0				0	86256	0
BCL9	chr1:147614558C>G	1	147614558	rs782805841	C	G	gnomAD Exomes	ENST00000234739.8	p.Pro168Ala	c.502C>G	missense_variant	1	628764	1.59042e-06	13.4	0	17690	0	0	43740	0	0	20980	0	1	36066	2.77269e-05	0	53144	0	0	4148	0	0	350100	0				0	69798	0
BCL9	chr1:147614558C>T	1	147614558	rs782805841	C	T	gnomAD Exomes	ENST00000234739.8	p.Pro168Ser	c.502C>T	missense_variant	2	628764	3.18084e-06	13.1	0	17690	0	0	43740	0	0	20980	0	1	36066	2.77269e-05	0	53144	0	0	4148	0	0	350100	0				1	69798	1.43271e-05
BCL9	chr1:147614559C>T	1	147614559	rs1553203485	C	T	gnomAD Exomes	ENST00000234739.8	p.Pro168Leu	c.503C>T	missense_variant	1	833108	1.20032e-06	22.3	0	15786	0	0	984	0	0	5152	0	0	3630	0	0	276	0	0	1620	0	1	761904	1.3125e-06				0	16458	0
BCL9	chr1:147614560T>TG	1	147614560		T	TG	gnomAD Exomes	ENST00000234739.8	p.Ala169GlyfsTer15	c.505dup	frameshift_variant	1	833106	1.20033e-06	28.3	0	15786	0	0	984	0	0	5152	0	0	3630	0	0	276	0	0	1620	0	1	761902	1.3125e-06				0	16458	0
BCL9	chr1:147614565A>T	1	147614565		A	T	gnomAD Exomes	ENST00000234739.8	p.Gln170Leu	c.509A>T	missense_variant	1	628714	1.59055e-06	22.2	0	17688	0	0	43738	0	0	20984	0	0	36054	0	0	53144	0	0	4148	0	1	350076	2.85652e-06				0	69790	0
BCL9	chr1:147614570A>T	1	147614570	rs781811436	A	T	gnomAD Exomes,gnomAD Genomes	ENST00000234739.8	p.Thr172Ser	c.514A>T	missense_variant	7	780362	8.9702e-06	18.9	0	58958	0	7	58956	0.000118733	0	24452	0	0	41184	0	0	63714	0	0	4464	0	0	417954	0	0	908	0	0	74592	0
BCL9	chr1:147614571C>A	1	147614571		C	A	gnomAD Exomes	ENST00000234739.8	p.Thr172Asn	c.515C>A	missense_variant	1	628666	1.59067e-06	23	0	17684	0	0	43730	0	0	20980	0	0	36048	0	0	53142	0	0	4148	0	1	350050	2.85673e-06				0	69792	0
BCL9	chr1:147614572T>G	1	147614572	rs1553203491	T	G	gnomAD Exomes	ENST00000234739.8	p.Thr172Thr	c.516T>G	synonymous_variant	7	1461784	4.78867e-06	5.13	0	33472	0	0	44714	0	0	26132	0	1	39688	2.51965e-05	0	53416	0	0	5768	0	3	1111962	2.69793e-06				2	86246	2.31895e-05
BCL9	chr1:147614574C>T	1	147614574	rs1553203493	C	T	gnomAD Exomes,gnomAD Genomes	ENST00000234739.8	p.Pro173Leu	c.518C>T	missense_variant	3	780766	3.84238e-06	23.8	0	59086	0	0	58984	0	0	24446	0	0	41236	0	0	63752	0	0	4462	0	0	418084	0	0	912	0	3	74614	4.02069e-05
BCL9	chr1:147614576G>A	1	147614576	rs1387221635	G	A	gnomAD Exomes	ENST00000234739.8	p.Ala174Thr	c.520G>A	missense_variant	7	1461756	4.78876e-06	22.7	0	33462	0	0	44710	0	0	26128	0	0	39678	0	0	53414	0	0	5768	0	2	1111954	1.79864e-06				0	86250	0
BCL9	chr1:147614577C>T	1	147614577		C	T	gnomAD Exomes	ENST00000234739.8	p.Ala174Val	c.521C>T	missense_variant	1	628686	1.59062e-06	23.6	1	17680	5.65611e-05	0	43736	0	0	20978	0	0	36056	0	0	53138	0	0	4146	0	0	350066	0				0	69790	0
BCL9	chr1:147614582G>T	1	147614582		G	T	gnomAD Exomes	ENST00000234739.8	p.Val176Leu	c.526G>T	missense_variant	1	628540	1.59099e-06	19.6	0	17674	0	1	43694	2.28864e-05	0	20970	0	0	36050	0	0	53134	0	0	4146	0	0	350026	0				0	69758	0
BCL9	chr1:147614585G>A	1	147614585	rs1553203497	G	A	gnomAD Exomes,gnomAD Genomes	ENST00000234739.8	p.Val177Met	c.529G>A	missense_variant	3	985214	3.04502e-06	27.3	0	57214	0	0	16254	0	0	8622	0	0	8814	0	0	10880	0	0	1936	0	3	829910	3.61485e-06	0	910	0	0	21284	0
BCL9	chr1:147614587G>A	1	147614587	rs1184281258	G	A	gnomAD Exomes	ENST00000234739.8	p.Val177Val	c.531G>A	synonymous_variant	13	1461558	8.89462e-06	7.33	0	33458	0	0	44666	0	0	26112	0	0	39678	0	0	53414	0	0	5764	0	13	1111898	1.16917e-05				0	86194	0
BCL9	chr1:147614589A>C	1	147614589		A	C	gnomAD Exomes	ENST00000234739.8	p.Tyr178Ser	c.533A>C	missense_variant	1	1461552	6.84204e-07	27	0	33460	0	0	44668	0	0	26118	0	0	39672	0	0	53412	0	0	5764	0	1	1111882	8.99376e-07				0	86200	0
BCL9	chr1:147614589A>G	1	147614589	rs758378315	A	G	gnomAD Exomes	ENST00000234739.8	p.Tyr178Cys	c.533A>G	missense_variant	36	1461552	2.46314e-05	27.8	0	33460	0	0	44668	0	0	26118	0	0	39672	0	1	53412	1.87224e-05	0	5764	0	35	1111882	3.14782e-05				0	86200	0
BCL9	chr1:147614590C>T	1	147614590	rs61751614	C	T	gnomAD Exomes,gnomAD Genomes	ENST00000234739.8	p.Tyr178Tyr	c.534C>T	synonymous_variant	14	1613464	8.67698e-06	5.62	1	74838	1.33622e-05	2	59912	3.33823e-05	0	29584	0	4	44842	8.92021e-05	0	64006	0	0	6080	0	6	1179836	5.08545e-06	0	910	0	0	91004	0
BCL9	chr1:147614591G>A	1	147614591	rs782506747	G	A	gnomAD Exomes,gnomAD Genomes	ENST00000234739.8	p.Val179Met	c.535G>A	missense_variant	11	1613582	6.81713e-06	27.2	0	74986	0	0	59932	0	0	29578	0	2	44826	4.4617e-05	0	64006	0	0	6056	0	8	1179816	6.78072e-06	0	910	0	0	90994	0
BCL9	chr1:147614591G>C	1	147614591		G	C	gnomAD Exomes	ENST00000234739.8	p.Val179Leu	c.535G>C	missense_variant	1	1461372	6.84288e-07	26.2	0	33452	0	0	44648	0	0	26106	0	0	39650	0	0	53412	0	0	5764	0	1	1111800	8.99442e-07				0	86176	0
BCL9	chr1:147614591G>T	1	147614591		G	T	gnomAD Exomes	ENST00000234739.8	p.Val179Leu	c.535G>T	missense_variant	2	1461372	1.36858e-06	26.5	0	33452	0	0	44648	0	0	26106	0	0	39650	0	0	53412	0	0	5764	0	2	1111800	1.79888e-06				0	86176	0
BCL9	chr1:147614598C>G	1	147614598	rs1553203501	C	G	gnomAD Exomes,gnomAD Genomes	ENST00000234739.8	p.Ser181Cys	c.542C>G	missense_variant	5	1612406	3.10096e-06	26.3	0	74806	0	0	59706	0	0	29502	0	0	44828	0	0	64018	0	0	6078	0	5	1179384	4.2395e-06	0	912	0	0	90754	0
BCL9	chr1:147614599T>C	1	147614599	rs1553203504	T	C	gnomAD Exomes	ENST00000234739.8	p.Ser181Ser	c.543T>C	synonymous_variant	1	627208	1.59437e-06	12.3	0	17622	0	0	43460	0	0	20878	0	1	36014	2.7767e-05	0	53136	0	0	4144	0	0	349484	0				0	69448	0
BCL9	chr1:147614600A>G	1	147614600	rs782763303	A	G	gnomAD Exomes,gnomAD Genomes	ENST00000234739.8	p.Thr182Ala	c.544A>G	missense_variant	29	1612180	1.79881e-05	24	0	74754	0	0	59668	0	0	29500	0	0	44804	0	0	64002	0	0	6076	0	2	1179350	1.69585e-06	0	912	0	27	90716	0.000297632
BCL9	chr1:147614602T>C	1	147614602	rs781824534	T	C	gnomAD Exomes	ENST00000234739.8	p.Thr182Thr	c.546T>C	synonymous_variant	25	1459676	1.71271e-05	11	0	33380	0	0	44308	0	0	26004	0	0	39638	0	0	53404	0	0	5760	0	1	1111104	9.00006e-07				22	85780	0.00025647
BCL9	chr1:147614602T>G	1	147614602		T	G	gnomAD Exomes	ENST00000234739.8	p.Thr182Thr	c.546T>G	synonymous_variant	2	1459676	1.37017e-06	10.6	0	33380	0	0	44308	0	0	26004	0	0	39638	0	0	53404	0	0	5760	0	2	1111104	1.80001e-06				0	85780	0
BCL9	chr1:147614603G>C	1	147614603	rs782507301	G	C	gnomAD Exomes,gnomAD Genomes	ENST00000234739.8	p.Glu183Gln	c.547G>C	missense_variant	27	1611750	1.6752e-05	25	0	74792	0	0	59598	0	0	29474	0	0	44806	0	0	64006	0	0	6074	0	25	1179064	2.12033e-05	0	910	0	0	90634	0
BCL9	chr1:147614604A>C	1	147614604		A	C	gnomAD Exomes	ENST00000234739.8	p.Glu183Ala	c.548A>C	missense_variant	1	626558	1.59602e-06	24.7	0	17598	0	0	43344	0	0	20840	0	0	35996	0	0	53130	0	0	4136	0	0	349196	0				0	69316	0
BCL9	chr1:147614605G>A	1	147614605	rs1486699850	G	A	gnomAD Exomes,gnomAD Genomes	ENST00000234739.8	p.Glu183Glu	c.549G>A	synonymous_variant	5	778544	6.42224e-06	8.66	1	59006	1.69474e-05	4	58634	6.82198e-05	0	24302	0	0	41162	0	0	63722	0	0	4454	0	0	417106	0	0	906	0	0	74160	0
BCL9	chr1:147614606A>G	1	147614606		A	G	gnomAD Exomes	ENST00000234739.8	p.Met184Val	c.550A>G	missense_variant	2	832968	2.40105e-06	25	0	15780	0	0	984	0	0	5152	0	0	3630	0	0	276	0	0	1620	0	2	761784	2.62542e-06				0	16450	0
BCL9	chr1:147614608G>A	1	147614608	rs1658179314	G	A	gnomAD Exomes	ENST00000234739.8	p.Met184Ile	c.552G>A	missense_variant	1	625462	1.59882e-06	24.6	1	17548	5.69866e-05	0	43184	0	0	20790	0	0	35942	0	0	53118	0	0	4138	0	0	348608	0				0	69166	0
BCL9	chr1:147614609G>A	1	147614609		G	A	gnomAD Exomes	ENST00000234739.8	p.Ala185Thr	c.553G>A	missense_variant	3	1458036	2.05756e-06	24.8	0	33322	0	0	44098	0	0	25926	0	0	39578	0	0	53396	0	0	5756	0	3	1110182	2.70226e-06				0	85552	0
BCL9	chr1:147614614T>C	1	147614614	rs1553203512	T	C	gnomAD Exomes,gnomAD Genomes	ENST00000234739.8	p.Asn186Asn	c.558T>C	splice_region_variant	4	1609602	2.48509e-06	13.9	0	74714	0	0	59366	0	0	29402	0	0	44744	0	0	63982	0	0	6066	0	2	1177722	1.69819e-06	0	910	0	0	90390	0
BCL9	chr1:147614615A>G	1	147614615		A	G	gnomAD Exomes	ENST00000234739.8	p.Lys187Glu	c.559A>G	missense_variant	1	624734	1.60068e-06	26.6	0	17532	0	0	43104	0	0	20766	0	0	35918	0	0	53106	0	0	4132	0	1	348132	2.87247e-06				0	69108	0
BCL9	chr1:147614616A>G	1	147614616		A	G	gnomAD Exomes	ENST00000234739.8	p.Lys187Arg	c.560A>G	missense_variant	2	624864	3.2007e-06	21.6	0	17542	0	0	43130	0	0	20786	0	0	35940	0	0	53112	0	0	4136	0	0	348184	0				2	69098	2.89444e-05
BCL9	chr1:147614620A>C	1	147614620	rs1658179779	A	C	gnomAD Genomes	ENST00000234739.8	c.560+4A>C	c.560+4A>C	intron_variant	1	152110	6.57419e-06	22.3	0	41394	0	0	15278	0	0	3470	0	0	5180	0	0	10614	0	0	316	0	1	68030	1.46994e-05	0	910	0	0	4826	0
BCL9	chr1:147614623T>A	1	147614623		T	A	gnomAD Exomes	ENST00000234739.8	c.560+7T>A	c.560+7T>A	splice_region_variant	1	831698	1.20236e-06	1.71	0	15754	0	0	982	0	0	5146	0	1	3628	0.000275634	0	276	0	0	1618	0	0	760618	0				0	16420	0
BCL9	chr1:147614625A>C	1	147614625	rs1658179896	A	C	gnomAD Exomes,gnomAD Genomes	ENST00000234739.8	c.560+9A>C	c.560+9A>C	intron_variant	21	1604796	1.30858e-05	6.33	0	74568	0	0	58990	0	0	29228	0	20	44638	0.000448049	0	63944	0	0	6058	0	0	1174362	0	0	912	0	0	89962	0
BCL9	chr1:147614629C>T	1	147614629	rs1658180140	C	T	gnomAD Exomes	ENST00000234739.8	c.560+13C>T	c.560+13C>T	intron_variant	2	1443992	1.38505e-06	1.91	0	32802	0	0	42356	0	0	25380	0	0	39340	0	0	53224	0	0	5712	0	2	1101494	1.81572e-06				0	84026	0
BCL9	chr1:147614630T>G	1	147614630		T	G	gnomAD Exomes	ENST00000234739.8	c.560+14T>G	c.560+14T>G	intron_variant	1	614144	1.62828e-06	0.127	0	17096	0	0	41308	0	0	20274	0	0	35698	0	0	52968	0	0	4096	0	0	342614	0				1	67626	1.47872e-05
BCL9	chr1:147614631G>T	1	147614631	rs1658180264	G	T	gnomAD Exomes	ENST00000234739.8	c.560+15G>T	c.560+15G>T	intron_variant	2	1443638	1.38539e-06	0.147	0	32750	0	0	42282	0	0	25402	0	0	39324	0	0	53238	0	0	5714	0	2	1101246	1.81612e-06				0	84040	0
BCL9	chr1:147614633G>C	1	147614633	rs1658180419	G	C	gnomAD Exomes	ENST00000234739.8	c.560+17G>C	c.560+17G>C	intron_variant	1	1444384	6.92337e-07	10.3	0	32798	0	0	42376	0	0	25430	0	0	39350	0	0	53226	0	0	5710	0	1	1101670	9.07713e-07				0	84130	0
BCL9	chr1:147614637T>C	1	147614637	rs782668352	T	C	gnomAD Exomes,gnomAD Genomes	ENST00000234739.8	c.560+21T>C	c.560+21T>C	intron_variant	7	1594152	4.39105e-06	2.38	1	74190	1.34789e-05	0	57666	0	0	28842	0	0	44508	0	0	63830	0	0	6014	0	6	1167682	5.13839e-06	0	912	0	0	88820	0
BCL9	chr1:147614638G>A	1	147614638		G	A	gnomAD Exomes	ENST00000234739.8	c.560+22G>A	c.560+22G>A	intron_variant	1	1439924	6.94481e-07	1.06	0	32702	0	0	42138	0	0	25280	0	0	39278	0	0	53180	0	0	5694	0	1	1098396	9.10418e-07				0	83732	0
BCL9	chr1:147614638G>C	1	147614638	rs1658180679	G	C	gnomAD Exomes	ENST00000234739.8	c.560+22G>C	c.560+22G>C	intron_variant	1	1439924	6.94481e-07	0.952	0	32702	0	0	42138	0	0	25280	0	0	39278	0	0	53180	0	0	5694	0	1	1098396	9.10418e-07				0	83732	0
BCL9	chr1:147614641G>A	1	147614641	rs1553203516	G	A	gnomAD Exomes	ENST00000234739.8	c.560+25G>A	c.560+25G>A	intron_variant	1	1432526	6.98068e-07	3.13	0	32442	0	0	41580	0	0	25066	0	0	39220	0	0	53072	0	0	5674	0	1	1093064	9.1486e-07				0	83164	0
BCL9	chr1:147614641G>C	1	147614641	rs1553203516	G	C	gnomAD Exomes	ENST00000234739.8	c.560+25G>C	c.560+25G>C	intron_variant	5	1432526	3.49034e-06	2.77	0	32442	0	0	41580	0	0	25066	0	1	39220	2.54972e-05	0	53072	0	0	5674	0	4	1093064	3.65944e-06				0	83164	0
BCL9	chr1:147614646G>A	1	147614646	rs1553203517	G	A	gnomAD Exomes,gnomAD Genomes	ENST00000234739.8	c.560+30G>A	c.560+30G>A	intron_variant	8	1572728	5.0867e-06	2.79	0	73282	0	0	55206	0	0	28024	0	0	44248	0	0	63512	0	0	5922	0	7	1153946	6.06614e-06	0	912	0	0	86880	0
BCL9	chr1:147614647C>A	1	147614647		C	A	gnomAD Exomes	ENST00000234739.8	c.560+31C>A	c.560+31C>A	intron_variant	1	1413700	7.07364e-07	2.38	0	31626	0	0	38882	0	0	24278	0	0	38968	0	0	52776	0	0	5592	0	1	1081654	9.2451e-07				0	81496	0
BCL9	chr1:147614647C>T	1	147614647		C	T	gnomAD Exomes	ENST00000234739.8	c.560+31C>T	c.560+31C>T	intron_variant	3	1413704	2.12208e-06	3.01	0	31626	0	0	38882	0	0	24278	0	0	38968	0	0	52776	0	0	5592	0	3	1081658	2.77352e-06				0	81496	0
BCL9	chr1:147614651G>A	1	147614651		G	A	gnomAD Exomes	ENST00000234739.8	c.560+35G>A	c.560+35G>A	intron_variant	1	1402316	7.13106e-07	4.06	0	31368	0	0	38154	0	0	23946	0	0	38842	0	0	52566	0	0	5558	0	1	1073386	9.31631e-07				0	80530	0
BCL9	chr1:147614659G>A	1	147614659	rs1351051985	G	A	gnomAD Genomes	ENST00000234739.8	c.560+43G>A	c.560+43G>A	intron_variant	1	151984	6.57964e-06	6.36	0	41360	0	0	15254	0	0	3472	0	0	5176	0	0	10590	0	0	316	0	1	67994	1.47072e-05	0	912	0	0	4824	0
BCL9	chr1:147614661G>A	1	147614661		G	A	gnomAD Exomes	ENST00000234739.8	c.560+45G>A	c.560+45G>A	intron_variant	13	1368884	9.49679e-06	4.51	0	30398	0	0	35678	0	0	22958	0	0	38312	0	0	51946	0	0	5448	0	13	1049848	1.23827e-05				0	77576	0
BCL9	chr1:147614661G>T	1	147614661		G	T	gnomAD Exomes	ENST00000234739.8	c.560+45G>T	c.560+45G>T	intron_variant	1	1368882	7.30523e-07	3.51	0	30398	0	0	35678	0	0	22958	0	0	38312	0	0	51946	0	0	5448	0	1	1049846	9.52521e-07				0	77576	0
BCL9	chr1:147614662G>A	1	147614662	rs145885997	G	A	gnomAD Exomes,gnomAD Genomes	ENST00000234739.8	c.560+46G>A	c.560+46G>A	intron_variant	76	1519262	5.00243e-05	3.11	0	71884	0	0	50810	0	0	26328	0	75	43534	0.00172279	0	62452	0	0	5734	0	0	1116646	0	0	910	0	0	82202	0
BCL9	chr1:147614663A>AATAAGAATTTAGGTC	1	147614663		A	AATAAGAATTTAGGTC	gnomAD Exomes	ENST00000234739.8	c.560+47_560+48insATAAGAATTTAGGTC	c.560+47_560+48insATAAGAATTTAGGTC	intron_variant	1	1361648	7.34404e-07	0.878	0	30144	0	0	34716	0	0	22632	0	0	38400	0	0	51698	0	0	5418	0	1	1045220	9.56736e-07				0	76942	0
BCL9	chr1:147614664C>G	1	147614664		C	G	gnomAD Exomes	ENST00000234739.8	c.560+48C>G	c.560+48C>G	intron_variant	1	570868	1.75172e-06	0.622	0	15376	0	0	33586	0	0	17646	0	0	34934	0	0	51390	0	0	3886	0	0	322426	0				0	61090	0
BCL9	chr1:147614665C>T	1	147614665		C	T	gnomAD Exomes	ENST00000234739.8	c.560+49C>T	c.560+49C>T	intron_variant	1	569584	1.75567e-06	4.84	0	15370	0	0	33398	0	0	17576	0	0	34892	0	0	51300	0	0	3874	0	1	321892	3.10663e-06				0	60786	0
BCL9	chr1:147614666T>C	1	147614666	rs587719278	T	C	gnomAD Exomes,gnomAD Genomes	ENST00000234739.8	c.560+50T>C	c.560+50T>C	intron_variant	18	1496164	1.20308e-05	0.074	14	71400	0.000196078	0	49358	0	0	25710	0	0	43456	0	0	62056	0	0	5662	0	1	1099260	9.09703e-07	0	910	0	0	80370	0
BCL9	chr1:147614667A>G	1	147614667		A	G	gnomAD Exomes	ENST00000234739.8	c.560+51A>G	c.560+51A>G	intron_variant	2	1347086	1.48469e-06	0.124	0	29938	0	0	34096	0	0	22254	0	0	38306	0	0	51462	0	0	5388	0	2	1033988	1.93426e-06				0	75684	0
BCL9	chr1:147614668A>G	1	147614668		A	G	gnomAD Exomes	ENST00000234739.8	c.560+52A>G	c.560+52A>G	intron_variant	1	1344742	7.43637e-07	5.77	0	29834	0	0	33890	0	0	22192	0	0	38246	0	0	51408	0	0	5380	0	1	1032430	9.68589e-07				0	75466	0
BCL9	chr1:147614668A>T	1	147614668	rs782567092	A	T	gnomAD Exomes	ENST00000234739.8	c.560+52A>T	c.560+52A>T	intron_variant	1	1344742	7.43637e-07	5.29	0	29834	0	0	33890	0	0	22192	0	1	38246	2.61465e-05	0	51408	0	0	5380	0	0	1032432	0				0	75464	0
BCL9	chr1:147614669A>C	1	147614669		A	C	gnomAD Exomes	ENST00000234739.8	c.560+53A>C	c.560+53A>C	intron_variant	2	1339696	1.49288e-06	5.35	0	29624	0	0	32932	0	0	21960	0	1	38158	2.62068e-05	0	51268	0	0	5360	0	1	1029814	9.71049e-07				0	74858	0
BCL9	chr1:147614673T>G	1	147614673	rs587771818	T	G	gnomAD Exomes,gnomAD Genomes	ENST00000234739.8	c.560+57T>G	c.560+57T>G	intron_variant	14	1475390	9.48902e-06	8.52	0	70798	0	0	46750	0	0	24916	0	14	43134	0.00032457	0	61330	0	0	5616	0	0	1086640	0	0	912	0	0	78004	0
BCL9	chr1:147614674T>TA	1	147614674		T	TA	gnomAD Exomes	ENST00000234739.8	c.560+59dup	c.560+59dup	intron_variant	2	1322006	1.51285e-06	1.27	0	29260	0	0	31522	0	0	21462	0	0	37980	0	0	50742	0	0	5326	0	0	1017420	0				2	73172	2.73329e-05
BCL9	chr1:147614676T>C	1	147614676	rs782219306	T	C	gnomAD Exomes	ENST00000234739.8	c.560+60T>C	c.560+60T>C	intron_variant	11	1308804	8.40462e-06	0.7	0	28886	0	0	30022	0	0	21036	0	0	37832	0	0	50324	0	0	5294	0	8	1009030	7.92841e-06				3	71782	4.17932e-05
BCL9	chr1:147614677T>A	1	147614677	rs1340426233	T	A	gnomAD Exomes,gnomAD Genomes	ENST00000234739.8	c.560+61T>A	c.560+61T>A	intron_variant	3	1460282	2.0544e-06	9.41	0	70252	0	0	44948	0	0	24416	0	0	42970	0	0	60836	0	0	5608	0	3	1077418	2.78443e-06	0	912	0	0	76258	0
BCL9	chr1:147614678C>T	1	147614678	rs1658182994	C	T	gnomAD Exomes,gnomAD Genomes	ENST00000234739.8	c.560+62C>T	c.560+62C>T	intron_variant	40	1453822	2.75137e-05	1.94	0	70054	0	0	44354	0	0	24224	0	0	42828	0	0	60596	0	0	5592	0	0	1073296	0	0	912	0	39	75596	0.0005159
BCL9	chr1:147614679C>G	1	147614679		C	G	gnomAD Exomes	ENST00000234739.8	c.560+63C>G	c.560+63C>G	intron_variant	1	1299838	7.69327e-07	2.94	0	28640	0	0	28916	0	0	20666	0	0	37580	0	0	49910	0	0	5272	0	1	1004132	9.95885e-07				0	70514	0
BCL9	chr1:147614680C>T	1	147614680		C	T	gnomAD Exomes	ENST00000234739.8	c.560+64C>T	c.560+64C>T	intron_variant	3	1294298	2.31786e-06	2.03	0	28528	0	0	28436	0	0	20564	0	0	37480	0	0	49726	0	0	5250	0	2	1000456	1.99909e-06				1	69876	1.43111e-05
BCL9	chr1:147614682T>C	1	147614682	rs1384390722	T	C	gnomAD Genomes	ENST00000234739.8	c.560+66T>C	c.560+66T>C	intron_variant	1	152112	6.5741e-06	2.59	0	41406	0	0	15268	0	0	3472	0	0	5192	0	0	10612	0	0	316	0	1	68024	1.47007e-05	0	912	0	0	4820	0
BCL9	chr1:147614683T>C	1	147614683	rs1658184169	T	C	gnomAD Exomes,gnomAD Genomes	ENST00000234739.8	c.560+67T>C	c.560+67T>C	intron_variant	4	1435552	2.78638e-06	6.2	0	69746	0	4	42652	9.37822e-05	0	23688	0	0	42510	0	0	59928	0	0	5542	0	0	1061202	0	0	912	0	0	73608	0
BCL9	chr1:147614686A>G	1	147614686	rs1658184286	A	G	gnomAD Genomes	ENST00000234739.8	c.560+70A>G	c.560+70A>G	intron_variant	1	152146	6.57263e-06	6.31	1	41416	2.41453e-05	0	15276	0	0	3472	0	0	5188	0	0	10620	0	0	316	0	0	68032	0	0	912	0	0	4822	0
BCL9	chr1:147614686AGATT>A	1	147614686	rs1361630338	AGATT	A	gnomAD Exomes,gnomAD Genomes	ENST00000234739.8	c.560+74_560+77del	c.560+74_560+77del	intron_variant	5	1429242	3.49836e-06	1.91	5	69582	7.18577e-05	0	41924	0	0	23488	0	0	42418	0	0	59642	0	0	5518	0	0	1057436	0	0	912	0	0	72872	0
BCL9	chr1:147614687G>A	1	147614687	rs1297960839	G	A	gnomAD Exomes,gnomAD Genomes	ENST00000234739.8	c.560+71G>A	c.560+71G>A	intron_variant	14	1425998	9.81769e-06	4.19	4	69484	5.75672e-05	0	41608	0	0	23424	0	0	42252	0	0	59464	0	0	5500	0	10	1055496	9.47422e-06	0	912	0	0	72544	0
BCL9	chr1:147614687G>C	1	147614687	rs1297960839	G	C	gnomAD Exomes	ENST00000234739.8	c.560+71G>C	c.560+71G>C	intron_variant	1	1273936	7.84969e-07	3.76	0	28102	0	0	26344	0	0	19952	0	0	37070	0	0	48870	0	0	5184	0	1	987464	1.0127e-06				0	67726	0
BCL9	chr1:147614687G>T	1	147614687		G	T	gnomAD Exomes	ENST00000234739.8	c.560+71G>T	c.560+71G>T	intron_variant	1	1273936	7.84969e-07	3.62	0	28102	0	0	26344	0	0	19952	0	0	37070	0	0	48870	0	0	5184	0	1	987464	1.0127e-06				0	67726	0
BCL9	chr1:147614688A>G	1	147614688		A	G	gnomAD Exomes	ENST00000234739.8	c.560+72A>G	c.560+72A>G	intron_variant	5	1272280	3.92995e-06	0.221	0	28078	0	0	26206	0	0	19922	0	0	37072	0	0	48774	0	0	5188	0	5	986328	5.06931e-06				0	67520	0
BCL9	chr1:147614690T>C	1	147614690		T	C	gnomAD Exomes	ENST00000234739.8	c.560+74T>C	c.560+74T>C	intron_variant	2	1259714	1.58766e-06	2.63	0	27842	0	0	25394	0	0	19658	0	0	36774	0	0	48352	0	0	5178	0	0	977322	0				2	66434	3.01051e-05
BCL9	chr1:147614690T>G	1	147614690	rs972800179	T	G	gnomAD Exomes,gnomAD Genomes	ENST00000234739.8	c.560+74T>G	c.560+74T>G	intron_variant	5	1411882	3.54137e-06	2.33	4	69260	5.77534e-05	0	40672	0	0	23130	0	0	41966	0	0	58976	0	0	5494	0	1	1045360	9.56608e-07	0	912	0	0	71262	0
BCL9	chr1:147614691G>A	1	147614691		G	A	gnomAD Exomes	ENST00000234739.8	c.560+75G>A	c.560+75G>A	intron_variant	4	1257862	3.18e-06	1	0	27788	0	0	25244	0	0	19616	0	0	36640	0	0	48262	0	0	5174	0	4	976240	4.09735e-06				0	66254	0
BCL9	chr1:147615728G>T	1	147615728		G	T	gnomAD Exomes	ENST00000234739.8	c.561-75G>T	c.561-75G>T	intron_variant	1	1061060	9.42454e-07	0.616	0	24764	0	0	38778	0	0	22416	0	0	37110	0	0	51882	0	0	4978	0	1	761340	1.31347e-06				0	72880	0
BCL9	chr1:147615730TAA>T	1	147615730		TAA	T	gnomAD Exomes	ENST00000234739.8	c.561-71_561-70del	c.561-71_561-70del	intron_variant	3	1086090	2.7622e-06	1.39	0	25318	0	0	39428	0	0	22768	0	0	37472	0	0	52206	0	0	5024	0	0	781816	0				3	74218	4.04215e-05
BCL9	chr1:147615731A>T	1	147615731		A	T	gnomAD Exomes	ENST00000234739.8	c.561-72A>T	c.561-72A>T	intron_variant	1	486680	2.05474e-06	1.74	0	8844	0	0	550	0	0	3062	0	0	2026	0	0	164	0	0	992	0	1	445786	2.24323e-06				0	9316	0
BCL9	chr1:147615735T>C	1	147615735		T	C	gnomAD Exomes	ENST00000234739.8	c.561-68T>C	c.561-68T>C	intron_variant	1	1127472	8.8694e-07	4.25	0	26144	0	0	40176	0	0	23194	0	0	37650	0	0	52472	0	0	5090	0	0	817742	0				1	75736	1.32038e-05
BCL9	chr1:147615735T>G	1	147615735		T	G	gnomAD Exomes	ENST00000234739.8	c.561-68T>G	c.561-68T>G	intron_variant	3	1127472	2.66082e-06	3.93	0	26144	0	0	40176	0	0	23194	0	0	37650	0	0	52472	0	0	5090	0	3	817742	3.66864e-06				0	75736	0
BCL9	chr1:147615736G>A	1	147615736		G	A	gnomAD Exomes	ENST00000234739.8	c.561-67G>A	c.561-67G>A	intron_variant	8	1143998	6.99302e-06	8.12	0	26532	0	0	40924	0	0	23462	0	0	37800	0	0	52568	0	0	5124	0	8	831132	9.62543e-06				0	76580	0
BCL9	chr1:147615737C>A	1	147615737		C	A	gnomAD Exomes	ENST00000234739.8	c.561-66C>A	c.561-66C>A	intron_variant	2	1171782	1.7068e-06	5.43	0	27016	0	0	40904	0	0	23578	0	0	37884	0	0	52652	0	0	5194	0	2	856602	2.33481e-06				0	77164	0
BCL9	chr1:147615742G>A	1	147615742	rs1248268325	G	A	gnomAD Exomes,gnomAD Genomes	ENST00000234739.8	c.561-61G>A	c.561-61G>A	intron_variant	133	1377318	9.65645e-05	7.91	0	69788	0	0	57532	0	0	27704	0	0	43456	0	0	63516	0	0	5620	0	127	969980	0.000130931	0	912	0	0	84102	0
BCL9	chr1:147615744A>G	1	147615744		A	G	gnomAD Exomes	ENST00000234739.8	c.561-59A>G	c.561-59A>G	intron_variant	1	631028	1.58472e-06	2.54	0	11610	0	0	724	0	0	3920	0	0	2634	0	0	230	0	0	1260	0	1	577554	1.73144e-06				0	12326	0
BCL9	chr1:147615746TAC>T	1	147615746		TAC	T	gnomAD Exomes	ENST00000234739.8	c.561-55_561-54del	c.561-55_561-54del	intron_variant	1	618620	1.6165e-06	0.631	0	17214	0	1	41802	2.39223e-05	0	20516	0	0	35818	0	0	52834	0	0	4086	0	0	345868	0				0	67792	0
BCL9	chr1:147615747A>T	1	147615747		A	T	gnomAD Exomes	ENST00000234739.8	c.561-56A>T	c.561-56A>T	intron_variant	1	1257684	7.95112e-07	2.45	0	28918	0	0	42512	0	0	24516	0	0	38510	0	0	53040	0	0	5364	0	1	930824	1.07432e-06				0	80274	0
BCL9	chr1:147615748C>T	1	147615748	rs1483476747	C	T	gnomAD Exomes,gnomAD Genomes	ENST00000234739.8	c.561-55C>T	c.561-55C>T	intron_variant	4	1421138	2.81465e-06	0.002	0	70752	0	0	58088	0	0	28096	0	0	43772	0	0	63714	0	0	5694	0	3	1008382	2.97506e-06	0	912	0	1	85560	1.16877e-05
BCL9	chr1:147615748CA>C	1	147615748		CA	C	gnomAD Exomes	ENST00000234739.8	c.561-54del	c.561-54del	intron_variant	1	1268920	7.88072e-07	1.11	0	29302	0	0	42804	0	0	24626	0	0	38574	0	0	53096	0	0	5378	0	1	940342	1.06344e-06				0	80724	0
BCL9	chr1:147615750G>A	1	147615750		G	A	gnomAD Exomes	ENST00000234739.8	c.561-53G>A	c.561-53G>A	intron_variant	3	1292484	2.32111e-06	0.501	0	29780	0	0	43032	0	0	24846	0	0	38694	0	0	53150	0	0	5448	0	1	961288	1.04027e-06				2	81444	2.45568e-05
BCL9	chr1:147615752T>C	1	147615752		T	C	gnomAD Exomes	ENST00000234739.8	c.561-51T>C	c.561-51T>C	intron_variant	2	1296634	1.54246e-06	5.54	0	29880	0	0	43062	0	0	24874	0	0	38738	0	0	53208	0	0	5470	0	1	964804	1.03648e-06				0	81624	0
BCL9	chr1:147615752TA>T	1	147615752	rs1658243516	TA	T	gnomAD Exomes,gnomAD Genomes	ENST00000234739.8	c.561-50del	c.561-50del	intron_variant	3	1448868	2.07058e-06	0.355	1	71330	1.40193e-05	0	58346	0	0	28346	0	0	43940	0	0	63834	0	0	5786	0	0	1032846	0	0	912	0	0	86460	0
BCL9	chr1:147615755T>C	1	147615755		T	C	gnomAD Exomes	ENST00000234739.8	c.561-48T>C	c.561-48T>C	intron_variant	3	1332848	2.25082e-06	6.5	0	30692	0	0	43278	0	0	25136	0	0	38924	0	0	53256	0	0	5526	0	2	997324	2.00537e-06				0	82508	0
BCL9	chr1:147615756G>A	1	147615756		G	A	gnomAD Exomes	ENST00000234739.8	c.561-47G>A	c.561-47G>A	intron_variant	2	622998	3.21028e-06	6.76	0	17390	0	1	42450	2.35571e-05	0	20732	0	0	35904	0	0	52998	0	0	4122	0	0	347962	0				0	68600	0
BCL9	chr1:147615759A>G	1	147615759		A	G	gnomAD Exomes	ENST00000234739.8	c.561-44A>G	c.561-44A>G	intron_variant	1	739752	1.3518e-06	9.79	0	13900	0	0	850	0	0	4598	0	0	3148	0	0	260	0	0	1452	0	1	676742	1.47767e-06				0	14516	0
BCL9	chr1:147615760T>C	1	147615760	rs1255172239	T	C	gnomAD Exomes	ENST00000234739.8	c.561-43T>C	c.561-43T>C	intron_variant	4	1368954	2.92194e-06	0.894	0	31382	0	0	43466	0	0	25384	0	0	39126	0	0	53314	0	0	5592	0	4	1029918	3.8838e-06				0	83416	0
BCL9	chr1:147615761A>G	1	147615761		A	G	gnomAD Exomes	ENST00000234739.8	c.561-42A>G	c.561-42A>G	intron_variant	4	1372900	2.91354e-06	5.37	0	31456	0	0	43492	0	0	25412	0	0	39150	0	0	53326	0	0	5598	0	3	1033460	2.90287e-06				0	83510	0
BCL9	chr1:147615762G>T	1	147615762	rs1658243849	G	T	gnomAD Genomes	ENST00000234739.8	c.561-41G>T	c.561-41G>T	intron_variant	1	152236	6.56875e-06	7.44	1	41464	2.41173e-05	0	15280	0	0	3468	0	0	5200	0	0	10622	0	0	316	0	0	68048	0	0	912	0	0	4834	0
BCL9	chr1:147615766C>G	1	147615766	rs782228566	C	G	gnomAD Exomes	ENST00000234739.8	c.561-37C>G	c.561-37C>G	intron_variant	1	1384740	7.22157e-07	0.124	0	31690	0	0	43382	0	0	25470	0	1	39192	2.55154e-05	0	53316	0	0	5606	0	0	1044410	0				0	83766	0
BCL9	chr1:147615769G>A	1	147615769	rs1553203712	G	A	gnomAD Exomes,gnomAD Genomes	ENST00000234739.8	c.561-34G>A	c.561-34G>A	intron_variant	2	1551646	1.28895e-06	7.49	1	73582	1.35903e-05	0	59616	0	0	29198	0	0	44512	0	0	63996	0	0	5968	0	1	1123736	8.89889e-07	0	912	0	0	89626	0
BCL9	chr1:147615771T>G	1	147615771	rs1658244596	T	G	gnomAD Exomes	ENST00000234739.8	c.561-32T>G	c.561-32T>G	intron_variant	3	627708	4.77929e-06	7.88	0	17606	0	0	43476	0	0	20926	0	0	36020	0	0	53106	0	0	4144	0	3	349786	8.57667e-06				0	69604	0
BCL9	chr1:147615772C>A	1	147615772	rs185232974	C	A	gnomAD Exomes,gnomAD Genomes	ENST00000234739.8	c.561-31C>A	c.561-31C>A	intron_variant	4	1561684	2.56134e-06	9.55	0	73908	0	0	59642	0	0	29258	0	2	44550	4.48934e-05	0	63992	0	0	5962	0	0	1132888	0	0	912	0	2	89762	2.22811e-05
BCL9	chr1:147615773T>A	1	147615773		T	A	gnomAD Exomes	ENST00000234739.8	c.561-30T>A	c.561-30T>A	intron_variant	1	1412628	7.079e-07	7.04	0	32416	0	0	44378	0	0	25802	0	0	39406	0	0	53386	0	0	5670	0	0	1067768	0				1	85010	1.17633e-05
BCL9	chr1:147615774A>G	1	147615774	rs782244291	A	G	gnomAD Exomes	ENST00000234739.8	c.561-29A>G	c.561-29A>G	intron_variant	2	628096	3.18423e-06	10.3	0	17648	0	0	43568	0	0	20956	0	0	36048	0	0	53122	0	0	4144	0	1	349916	2.85783e-06				1	69634	1.43608e-05
BCL9	chr1:147615774AGT>A	1	147615774	rs1557856829	AGT	A	gnomAD Exomes	ENST00000234739.8	c.561-23_561-22del	c.561-23_561-22del	intron_variant	1	628096	1.59211e-06	3.71	0	17648	0	0	43568	0	0	20956	0	0	36048	0	0	53122	0	0	4144	0	0	349916	0				0	69634	0
BCL9	chr1:147615775G>A	1	147615775	rs1553203716	G	A	gnomAD Exomes	ENST00000234739.8	c.561-28G>A	c.561-28G>A	intron_variant	1	1418050	7.05194e-07	5.2	0	32564	0	0	44488	0	0	25852	0	1	39436	2.53575e-05	0	53400	0	0	5678	0	0	1072504	0				0	85166	0
BCL9	chr1:147615776T>A	1	147615776	rs377230197	T	A	gnomAD Genomes	ENST00000234739.8	c.561-27T>A	c.561-27T>A	intron_variant	1	152242	6.56849e-06	6.86	0	41460	0	0	15286	0	0	3468	0	0	5204	0	0	10628	0	0	316	0	1	68044	1.46964e-05	0	912	0	0	4834	0
BCL9	chr1:147615776T>C	1	147615776	rs377230197	T	C	gnomAD Genomes	ENST00000234739.8	c.561-27T>C	c.561-27T>C	intron_variant	1	152360	6.5634e-06	6.53	1	41582	2.40489e-05	0	15306	0	0	3468	0	0	5192	0	0	10628	0	0	294	0	0	68036	0	0	912	0	0	4830	0
BCL9	chr1:147615776T>G	1	147615776	rs377230197	T	G	gnomAD Genomes	ENST00000234739.8	c.561-27T>G	c.561-27T>G	intron_variant	1	152242	6.56849e-06	8.37	1	41460	2.41196e-05	0	15286	0	0	3468	0	0	5204	0	0	10628	0	0	316	0	0	68044	0	0	912	0	0	4834	0
BCL9	chr1:147615778T>C	1	147615778	rs782016468	T	C	gnomAD Exomes,gnomAD Genomes	ENST00000234739.8	c.561-25T>C	c.561-25T>C	intron_variant	18	1583196	1.13694e-05	11.9	1	74308	1.34575e-05	0	59786	0	0	29398	0	0	44696	0	0	64030	0	1	6028	0.000165893	15	1152290	1.30176e-05	0	912	0	0	90298	0
BCL9	chr1:147615778T>G	1	147615778	rs782016468	T	G	gnomAD Exomes,gnomAD Genomes	ENST00000234739.8	c.561-25T>G	c.561-25T>G	intron_variant	3	1583196	1.8949e-06	12	0	74308	0	0	59786	0	0	29398	0	2	44696	4.47467e-05	0	64030	0	0	6028	0	1	1152290	8.67837e-07	0	912	0	0	90298	0
BCL9	chr1:147615781G>A	1	147615781	rs200182016	G	A	gnomAD Genomes	ENST00000234739.8	c.561-22G>A	c.561-22G>A	intron_variant	1	152364	6.56323e-06	7.34	1	41588	2.40454e-05	0	15308	0	0	3472	0	0	5190	0	0	10620	0	0	294	0	0	68040	0	0	912	0	0	4826	0
BCL9	chr1:147615781G>T	1	147615781		G	T	gnomAD Exomes	ENST00000234739.8	c.561-22G>T	c.561-22G>T	intron_variant	1	1441118	6.93906e-07	6.1	0	33046	0	0	44660	0	0	26000	0	0	39572	0	0	53392	0	0	5732	0	1	1093176	9.14766e-07				0	85798	0
BCL9	chr1:147615781GC>G	1	147615781	rs1557856841	GC	G	gnomAD Exomes	ENST00000234739.8	c.561-21del	c.561-21del	intron_variant	12	1441118	8.32687e-06	3.82	0	33046	0	0	44660	0	0	26000	0	0	39572	0	0	53392	0	0	5732	0	11	1093176	1.00624e-05				0	85798	0
BCL9	chr1:147615782C>T	1	147615782	rs782319748	C	T	gnomAD Exomes,gnomAD Genomes	ENST00000234739.8	c.561-21C>T	c.561-21C>T	intron_variant	9	1595020	5.64256e-06	6.61	0	74530	0	0	59924	0	0	29474	0	0	44784	0	0	64020	0	0	6054	0	9	1162772	7.74012e-06	0	912	0	0	90654	0
BCL9	chr1:147615783T>C	1	147615783	rs781977881	T	C	gnomAD Exomes	ENST00000234739.8	c.561-20T>C	c.561-20T>C	intron_variant	4	1446810	2.7647e-06	8.41	0	33124	0	1	44670	2.23864e-05	0	26036	0	1	39598	2.52538e-05	0	53406	0	0	5744	0	2	1098414	1.82081e-06				0	85910	0
BCL9	chr1:147615784G>C	1	147615784	rs370422921	G	C	gnomAD Exomes,gnomAD Genomes	ENST00000234739.8	c.561-19G>C	c.561-19G>C	intron_variant	182	1602072	0.000113603	3.96	148	74770	0.0019794	14	59978	0.000233419	0	29516	0	0	44810	0	0	64026	0	0	6038	0	10	1169108	8.55353e-06	0	912	0	0	90804	0
BCL9	chr1:147615785T>A	1	147615785		T	A	gnomAD Exomes	ENST00000234739.8	c.561-18T>A	c.561-18T>A	intron_variant	1	1450826	6.89263e-07	12.9	0	33226	0	0	44686	0	0	26054	0	0	39624	0	0	53408	0	0	5744	0	0	1102056	0				0	85990	0
BCL9	chr1:147615786C>T	1	147615786		C	T	gnomAD Exomes	ENST00000234739.8	c.561-17C>T	c.561-17C>T	intron_variant	2	823120	2.42978e-06	11.9	0	15576	0	0	974	0	0	5088	0	0	3574	0	0	274	0	0	1602	0	2	752780	2.65682e-06				0	16262	0
BCL9	chr1:147615787T>A	1	147615787	rs373865403	T	A	gnomAD Exomes	ENST00000234739.8	c.561-16T>A	c.561-16T>A	intron_variant	1	824764	1.21247e-06	11.4	0	15628	0	0	976	0	0	5090	0	0	3582	0	0	274	0	0	1606	0	1	754266	1.32579e-06				0	16298	0
BCL9	chr1:147615787T>C	1	147615787	rs373865403	T	C	gnomAD Exomes,gnomAD Genomes	ENST00000234739.8	c.561-16T>C	c.561-16T>C	intron_variant	3	977014	3.07058e-06	10.5	0	57096	0	1	16262	6.14931e-05	0	8562	0	0	8788	0	0	10894	0	0	1922	0	2	822304	2.43219e-06	0	912	0	0	21136	0
BCL9	chr1:147615788C>A	1	147615788	rs587761900	C	A	gnomAD Exomes	ENST00000234739.8	c.561-15C>A	c.561-15C>A	intron_variant	9	1455914	6.18168e-06	7.76	0	33356	0	0	44706	0	0	26092	0	0	39648	0	0	53414	0	0	5760	0	9	1106590	8.13309e-06				0	86126	0
BCL9	chr1:147615788C>G	1	147615788	rs587761900	C	G	gnomAD Exomes	ENST00000234739.8	c.561-15C>G	c.561-15C>G	intron_variant	2	1455914	1.37371e-06	6.87	0	33356	0	0	44706	0	0	26092	0	0	39648	0	0	53414	0	0	5760	0	1	1106590	9.03677e-07				0	86126	0
BCL9	chr1:147615788C>T	1	147615788	rs587761900	C	T	gnomAD Exomes,gnomAD Genomes	ENST00000234739.8	c.561-15C>T	c.561-15C>T	intron_variant	13	1608258	8.08328e-06	6.88	0	74916	0	0	60014	0	0	29564	0	11	44840	0.000245317	0	64036	0	0	6054	0	0	1174628	0	0	912	0	0	90958	0
BCL9	chr1:147615789T>A	1	147615789	rs1397102066	T	A	gnomAD Genomes	ENST00000234739.8	c.561-14T>A	c.561-14T>A	intron_variant	1	152258	6.5678e-06	7.38	0	41458	0	0	15288	0	0	3470	0	1	5204	0.00019216	0	10630	0	0	316	0	0	68050	0	0	912	0	0	4836	0
BCL9	chr1:147615793A>C	1	147615793		A	C	gnomAD Exomes	ENST00000234739.8	c.561-10A>C	c.561-10A>C	intron_variant	1	830052	1.20474e-06	3.29	0	15724	0	0	978	0	0	5138	0	0	3616	0	0	274	0	0	1612	0	1	759114	1.31733e-06				0	16402	0
BCL9	chr1:147615794TC>T	1	147615794		TC	T	gnomAD Exomes	ENST00000234739.8	c.561-8del	c.561-8del	splice_region_variant	1	628708	1.59056e-06	0.876	0	17690	0	0	43726	0	0	20978	0	0	36058	0	0	53142	0	0	4148	0	1	350086	2.85644e-06				0	69786	0
BCL9	chr1:147615795C>T	1	147615795	rs782137974	C	T	gnomAD Exomes,gnomAD Genomes	ENST00000234739.8	c.561-8C>T	c.561-8C>T	splice_region_variant	7	1611522	4.34372e-06	1.97	0	74876	0	5	59990	8.33472e-05	0	29586	0	0	44870	0	0	64020	0	0	6078	0	0	1177768	0	0	912	0	0	91028	0
BCL9	chr1:147615805C>G	1	147615805		C	G	gnomAD Exomes	ENST00000234739.8	p.Ala188Gly	c.563C>G	missense_variant	3	832444	3.60385e-06	27.8	0	15768	0	0	984	0	0	5148	0	0	3628	0	0	276	0	0	1618	0	3	761310	3.94058e-06				0	16442	0
BCL9	chr1:147615810G>A	1	147615810	rs1311442395	G	A	gnomAD Genomes	ENST00000234739.8	p.Glu190Lys	c.568G>A	missense_variant	1	152216	6.56961e-06	25.7	1	41450	2.41255e-05	0	15278	0	0	3470	0	0	5202	0	0	10624	0	0	316	0	0	68036	0	0	912	0	0	4836	0
BCL9	chr1:147615813G>A	1	147615813		G	A	gnomAD Exomes	ENST00000234739.8	p.Ala191Thr	c.571G>A	missense_variant	2	1461662	1.36831e-06	29.1	0	33470	0	0	44724	0	0	26130	0	0	39692	0	0	53418	0	0	5768	0	2	1111826	1.79884e-06				0	86250	0
BCL9	chr1:147615816G>A	1	147615816	rs782720332	G	A	gnomAD Exomes	ENST00000234739.8	p.Val192Ile	c.574G>A	missense_variant	6	628740	9.5429e-06	24.7	0	17694	0	0	43740	0	0	20980	0	0	36062	0	0	53136	0	0	4148	0	1	350088	2.85642e-06				5	69798	7.16353e-05
BCL9	chr1:147615823A>G	1	147615823	rs1553203729	A	G	gnomAD Exomes	ENST00000234739.8	p.Lys194Arg	c.581A>G	missense_variant	1	833074	1.20037e-06	24.3	0	15784	0	0	984	0	0	5152	0	0	3630	0	0	276	0	0	1620	0	0	761876	0				0	16456	0
BCL9	chr1:147615826G>A	1	147615826		G	A	gnomAD Exomes	ENST00000234739.8	p.Gly195Asp	c.584G>A	missense_variant	1	1461846	6.84067e-07	27.5	0	33480	0	0	44720	0	0	26132	0	0	39692	0	0	53416	0	0	5768	0	1	1111988	8.9929e-07				0	86258	0
BCL9	chr1:147615826G>T	1	147615826		G	T	gnomAD Exomes	ENST00000234739.8	p.Gly195Val	c.584G>T	missense_variant	1	1461846	6.84067e-07	27.3	0	33480	0	0	44720	0	0	26132	0	1	39692	2.5194e-05	0	53416	0	0	5768	0	0	1111988	0				0	86258	0
BCL9	chr1:147615827C>T	1	147615827		C	T	gnomAD Exomes	ENST00000234739.8	p.Gly195Gly	c.585C>T	synonymous_variant	1	628748	1.59046e-06	12.9	0	17692	0	0	43740	0	0	20980	0	0	36062	0	0	53142	0	0	4148	0	1	350092	2.85639e-06				0	69796	0
BCL9	chr1:147615830G>A	1	147615830	rs1553203735	G	A	gnomAD Exomes	ENST00000234739.8	p.Gln196Gln	c.588G>A	synonymous_variant	1	628758	1.59044e-06	8.66	0	17694	0	0	43740	0	0	20980	0	0	36062	0	1	53144	1.88168e-05	0	4148	0	0	350098	0				0	69798	0
BCL9	chr1:147615832T>C	1	147615832	rs1421763459	T	C	gnomAD Exomes,gnomAD Genomes	ENST00000234739.8	p.Val197Ala	c.590T>C	missense_variant	5	1614082	3.09774e-06	18.3	0	74938	0	0	60000	0	0	29602	0	0	44888	0	0	64044	0	0	6084	0	5	1180040	4.23714e-06	0	912	0	0	91088	0
BCL9	chr1:147615834G>A	1	147615834	rs1361347650	G	A	gnomAD Exomes,gnomAD Genomes	ENST00000234739.8	p.Glu198Lys	c.592G>A	missense_variant	5	780956	6.40241e-06	31	5	59130	8.45594e-05	0	59022	0	0	24450	0	0	41258	0	0	63758	0	0	4464	0	0	418146	0	0	912	0	0	74632	0
BCL9	chr1:147615836A>G	1	147615836		A	G	gnomAD Exomes	ENST00000234739.8	p.Glu198Glu	c.594A>G	synonymous_variant	2	833108	2.40065e-06	9.13	0	15786	0	0	984	0	0	5152	0	0	3630	0	0	276	0	0	1620	0	2	761902	2.62501e-06				0	16460	0
BCL9	chr1:147615837A>T	1	147615837		A	T	gnomAD Exomes	ENST00000234739.8	p.Thr199Ser	c.595A>T	missense_variant	1	833106	1.20033e-06	16.5	0	15786	0	0	984	0	0	5152	0	0	3630	0	0	276	0	0	1620	0	1	761900	1.31251e-06				0	16460	0
BCL9	chr1:147615838C>A	1	147615838		C	A	gnomAD Exomes	ENST00000234739.8	p.Thr199Asn	c.596C>A	missense_variant	8	1461858	5.47249e-06	18.1	0	33480	0	0	44720	0	0	26132	0	0	39692	0	0	53416	0	0	5768	0	8	1111998	7.19426e-06				0	86258	0
BCL9	chr1:147615840A>G	1	147615840	rs139276872	A	G	gnomAD Exomes,gnomAD Genomes	ENST00000234739.8	p.Ile200Val	c.598A>G	missense_variant	56	1614082	3.46946e-05	24.7	1	74936	1.33447e-05	1	59998	1.66672e-05	0	29602	0	1	44894	2.22747e-05	0	64044	0	0	6084	0	52	1180038	4.40664e-05	0	912	0	1	91086	1.09786e-05
BCL9	chr1:147615841T>C	1	147615841	rs1451675802	T	C	gnomAD Genomes	ENST00000234739.8	p.Ile200Thr	c.599T>C	missense_variant	1	152218	6.56953e-06	25.8	0	41454	0	0	15274	0	0	3470	0	0	5194	0	0	10628	0	0	316	0	1	68046	1.46959e-05	0	912	0	0	4830	0
BCL9	chr1:147615842C>A	1	147615842		C	A	gnomAD Exomes	ENST00000234739.8	p.Ile200Ile	c.600C>A	synonymous_variant	2	1461852	1.36813e-06	4.44	0	33480	0	0	44720	0	0	26132	0	0	39692	0	1	53416	1.8721e-05	0	5768	0	1	1111992	8.99287e-07				0	86258	0
BCL9	chr1:147615842C>T	1	147615842	rs782485224	C	T	gnomAD Exomes,gnomAD Genomes	ENST00000234739.8	p.Ile200Ile	c.600C>T	synonymous_variant	9	1614160	5.57566e-06	4.78	0	75044	0	0	60016	0	0	29598	0	2	44876	4.45673e-05	0	64032	0	0	6062	0	6	1180028	5.08463e-06	0	912	0	0	91086	0
BCL9	chr1:147615843G>A	1	147615843	rs782599827	G	A	gnomAD Exomes,gnomAD Genomes	ENST00000234739.8	p.Val201Ile	c.601G>A	missense_variant	57	1614120	3.53134e-05	17.3	0	75034	0	0	60018	0	0	29598	0	1	44866	2.22886e-05	0	64022	0	0	6062	0	42	1180020	3.55926e-05	0	912	0	10	91082	0.000109791
BCL9	chr1:147615844T>G	1	147615844		T	G	gnomAD Exomes	ENST00000234739.8	p.Val201Gly	c.602T>G	missense_variant	1	833102	1.20033e-06	27.2	0	15786	0	0	984	0	0	5152	0	0	3630	0	0	276	0	0	1620	0	1	761896	1.31252e-06				0	16460	0
BCL9	chr1:147615849T>C	1	147615849		T	C	gnomAD Exomes	ENST00000234739.8	p.Phe203Leu	c.607T>C	missense_variant	1	833110	1.20032e-06	28.4	0	15786	0	0	984	0	0	5152	0	0	3630	0	0	276	0	0	1620	0	1	761904	1.3125e-06				0	16460	0
BCL9	chr1:147615851C>T	1	147615851	rs781872210	C	T	gnomAD Exomes,gnomAD Genomes	ENST00000234739.8	p.Phe203Phe	c.609C>T	synonymous_variant	7	1614074	4.33685e-06	11.4	0	74928	0	0	60006	0	0	29602	0	0	44894	0	0	64040	0	2	6084	0.000328731	4	1180036	3.38973e-06	0	912	0	1	91088	1.09784e-05
BCL9	chr1:147615852C>T	1	147615852	rs782515483	C	T	gnomAD Exomes	ENST00000234739.8	p.His204Tyr	c.610C>T	missense_variant	1	628752	1.59045e-06	25.1	0	17694	0	0	43736	0	0	20980	0	0	36062	0	0	53142	0	0	4148	0	0	350096	0				1	69798	1.43271e-05
BCL9	chr1:147615854C>T	1	147615854	rs1557856936	C	T	gnomAD Exomes	ENST00000234739.8	p.His204His	c.612C>T	synonymous_variant	18	1461852	1.23131e-05	8.86	0	33478	0	0	44724	0	0	26132	0	0	39690	0	0	53416	0	0	5768	0	18	1111992	1.61872e-05				0	86258	0
BCL9	chr1:147615855A>G	1	147615855	rs1553203746	A	G	gnomAD Exomes	ENST00000234739.8	p.Ile205Val	c.613A>G	missense_variant	2	1461858	1.36812e-06	20.6	0	33478	0	0	44724	0	0	26132	0	0	39690	0	0	53418	0	0	5768	0	2	1111998	1.79856e-06				0	86258	0
BCL9	chr1:147615857C>A	1	147615857		C	A	gnomAD Exomes	ENST00000234739.8	p.Ile205Ile	c.615C>A	synonymous_variant	2	628748	3.18092e-06	10.8	0	17694	0	0	43740	0	0	20980	0	0	36060	0	0	53140	0	0	4148	0	2	350092	5.71278e-06				0	69798	0
BCL9	chr1:147615860G>A	1	147615860	rs375695240	G	A	gnomAD Exomes,gnomAD Genomes	ENST00000234739.8	p.Gln206Gln	c.618G>A	synonymous_variant	5	1614064	3.09777e-06	10.6	5	74930	6.67289e-05	0	60008	0	0	29596	0	0	44894	0	0	64032	0	0	6084	0	0	1180032	0	0	912	0	0	91092	0
BCL9	chr1:147615860G>C	1	147615860		G	C	gnomAD Exomes	ENST00000234739.8	p.Gln206His	c.618G>C	missense_variant	4	1461840	2.73628e-06	23.5	0	33478	0	0	44722	0	0	26130	0	0	39690	0	0	53410	0	0	5768	0	4	1111992	3.59715e-06				0	86258	0
BCL9	chr1:147615862A>T	1	147615862	rs782275886	A	T	gnomAD Exomes	ENST00000234739.8	p.Asn207Ile	c.620A>T	missense_variant	3	628750	4.77137e-06	23.9	0	17694	0	3	43740	6.85871e-05	0	20980	0	0	36060	0	0	53140	0	0	4148	0	0	350094	0				0	69798	0
BCL9	chr1:147615863C>A	1	147615863	rs782322083	C	A	gnomAD Exomes	ENST00000234739.8	p.Asn207Lys	c.621C>A	missense_variant	1	1461824	6.84077e-07	22.5	0	33478	0	0	44722	0	0	26130	0	1	39690	2.51953e-05	0	53414	0	0	5768	0	0	1111974	0				0	86258	0
BCL9	chr1:147615863C>T	1	147615863	rs782322083	C	T	gnomAD Exomes,gnomAD Genomes	ENST00000234739.8	p.Asn207Asn	c.621C>T	synonymous_variant	9	1614044	5.57606e-06	9.59	6	74934	8.00705e-05	2	60000	3.33333e-05	0	29602	0	0	44894	0	0	64038	0	0	6084	0	0	1180012	0	0	912	0	0	91084	0
BCL9	chr1:147615864A>G	1	147615864	rs782577576	A	G	gnomAD Exomes,gnomAD Genomes	ENST00000234739.8	p.Ile208Val	c.622A>G	missense_variant	3	781000	3.84123e-06	12.2	0	59162	0	3	59030	5.08216e-05	0	24450	0	0	41262	0	0	63766	0	0	4464	0	0	418132	0	0	912	0	0	74632	0
BCL9	chr1:147615866T>C	1	147615866		T	C	gnomAD Exomes	ENST00000234739.8	p.Ile208Ile	c.624T>C	synonymous_variant	1	628750	1.59046e-06	11.6	0	17694	0	0	43738	0	0	20980	0	0	36058	0	0	53142	0	0	4148	0	0	350096	0				1	69798	1.43271e-05
BCL9	chr1:147615868C>G	1	147615868	rs782239671	C	G	gnomAD Exomes,gnomAD Genomes	ENST00000234739.8	p.Ser209Cys	c.626C>G	missense_variant	20	1614028	1.23914e-05	24.1	15	74932	0.000200181	2	60004	3.33311e-05	0	29604	0	0	44890	0	0	64032	0	0	6084	0	1	1179996	8.4746e-07	0	912	0	1	91090	1.09782e-05
BCL9	chr1:147615869T>A	1	147615869	rs140111701	T	A	gnomAD Exomes	ENST00000234739.8	p.Ser209Ser	c.627T>A	synonymous_variant	1	1461810	6.84083e-07	1.38	0	33478	0	1	44720	2.23614e-05	0	26130	0	0	39690	0	0	53418	0	0	5768	0	0	1111956	0				0	86258	0
BCL9	chr1:147615869T>C	1	147615869	rs140111701	T	C	gnomAD Exomes,gnomAD Genomes	ENST00000234739.8	p.Ser209Ser	c.627T>C	synonymous_variant	90	1614156	5.57567e-05	1.72	87	75066	0.00115898	0	60016	0	0	29600	0	0	44880	0	0	64036	0	0	6062	0	0	1179988	0	0	912	0	0	91090	0
BCL9	chr1:147615869TAAC>T	1	147615869	rs782669970	TAAC	T	gnomAD Exomes,gnomAD Genomes	ENST00000234739.8	p.Asn211del	c.633_635del	inframe_deletion	7	1614038	4.33695e-06	18.1	0	74944	0	0	59996	0	0	29600	0	0	44892	0	0	64036	0	0	6084	0	6	1179996	5.08476e-06	0	912	0	0	91094	0
BCL9	chr1:147615872C>A	1	147615872		C	A	gnomAD Exomes	ENST00000234739.8	p.Asn210Lys	c.630C>A	missense_variant	1	1461750	6.84112e-07	21.4	0	33476	0	0	44722	0	0	26132	0	0	39686	0	0	53410	0	0	5768	0	1	1111916	8.99349e-07				0	86256	0
BCL9	chr1:147615872C>G	1	147615872		C	G	gnomAD Exomes	ENST00000234739.8	p.Asn210Lys	c.630C>G	missense_variant	1	1461750	6.84112e-07	20.7	0	33476	0	0	44722	0	0	26132	0	0	39686	0	0	53410	0	0	5768	0	1	1111916	8.99349e-07				0	86256	0
BCL9	chr1:147615872C>T	1	147615872	rs1658256702	C	T	gnomAD Exomes,gnomAD Genomes	ENST00000234739.8	p.Asn210Asn	c.630C>T	synonymous_variant	2	1613942	1.2392e-06	11	0	74912	0	0	59994	0	0	29604	0	1	44888	2.22777e-05	0	64024	0	0	6084	0	0	1179954	0	0	912	0	1	91092	1.09779e-05
BCL9	chr1:147615874A>G	1	147615874	rs782349883	A	G	gnomAD Exomes	ENST00000234739.8	p.Asn211Ser	c.632A>G	missense_variant	9	1461778	6.15689e-06	14.8	0	33476	0	3	44724	6.70781e-05	0	26132	0	0	39690	0	0	53414	0	0	5768	0	6	1111932	5.39601e-06				0	86256	0
BCL9	chr1:147615877A>G	1	147615877		A	G	gnomAD Exomes	ENST00000234739.8	p.Lys212Arg	c.635A>G	missense_variant	1	628748	1.59046e-06	25.9	0	17694	0	0	43740	0	0	20980	0	0	36060	0	0	53136	0	0	4148	0	1	350096	2.85636e-06				0	69798	0
BCL9	chr1:147615880C>T	1	147615880	rs782009263	C	T	gnomAD Exomes,gnomAD Genomes	ENST00000234739.8	p.Thr213Ile	c.638C>T	missense_variant	20	1613740	1.23936e-05	21.1	1	74918	1.33479e-05	6	60002	9.99967e-05	1	29600	3.37838e-05	0	44890	0	0	64022	0	5	6084	0.000821828	3	1179760	2.54289e-06	0	912	0	1	91084	1.09789e-05
BCL9	chr1:147615881A>C	1	147615881		A	C	gnomAD Exomes	ENST00000234739.8	p.Thr213Thr	c.639A>C	synonymous_variant	1	832840	1.20071e-06	8.99	0	15778	0	0	984	0	0	5152	0	0	3628	0	0	276	0	0	1620	0	1	761660	1.31292e-06				0	16456	0
BCL9	chr1:147615882G>A	1	147615882		G	A	gnomAD Exomes	ENST00000234739.8	p.Glu214Lys	c.640G>A	missense_variant	2	1461566	1.3684e-06	23	0	33470	0	0	44722	0	0	26132	0	0	39684	0	0	53408	0	1	5768	0.00017337	0	1111744	0				0	86254	0
BCL9	chr1:147615882G>T	1	147615882		G	T	gnomAD Exomes	ENST00000234739.8	p.Glu214Ter	c.640G>T	stop_gained	1	1461566	6.84198e-07	38	0	33470	0	0	44722	0	0	26132	0	0	39684	0	0	53408	0	0	5768	0	1	1111744	8.99488e-07				0	86254	0
BCL9	chr1:147615884G>C	1	147615884	rs375569438	G	C	gnomAD Exomes,gnomAD Genomes	ENST00000234739.8	p.Glu214Asp	c.642G>C	missense_variant	26	1613602	1.6113e-05	13.4	1	74926	1.33465e-05	0	60004	0	0	29602	0	0	44890	0	0	64014	0	1	6082	0.00016442	23	1179610	1.9498e-05	0	912	0	1	91088	1.09784e-05
BCL9	chr1:147615887A>T	1	147615887		A	T	gnomAD Exomes	ENST00000234739.8	p.Arg215Ser	c.645A>T	missense_variant	1	1461046	6.84441e-07	23.8	0	33456	0	0	44718	0	0	26128	0	0	39686	0	0	53402	0	0	5768	0	1	1111272	8.9987e-07				0	86246	0
BCL9	chr1:147615891A>C	1	147615891		A	C	gnomAD Exomes	ENST00000234739.8	p.Thr217Pro	c.649A>C	missense_variant	1	832032	1.20188e-06	20.6	1	15762	6.34437e-05	0	982	0	0	5146	0	0	3628	0	0	276	0	0	1620	0	0	760906	0				0	16440	0
BCL9	chr1:147615892C>G	1	147615892		C	G	gnomAD Exomes	ENST00000234739.8	p.Thr217Arg	c.650C>G	missense_variant	1	1460476	6.84708e-07	19.6	0	33450	0	0	44718	0	0	26122	0	0	39684	0	0	53380	0	0	5768	0	1	1110758	9.00286e-07				0	86236	0
BCL9	chr1:147615895C>T	1	147615895	rs142730791	C	T	gnomAD Exomes,gnomAD Genomes	ENST00000234739.8	p.Ala218Val	c.653C>T	missense_variant	25	1612222	1.55065e-05	19.4	8	74990	0.000106681	3	60000	5e-05	0	29592	0	3	44870	6.68598e-05	0	63968	0	0	6060	0	8	1178338	6.78922e-06	0	912	0	1	91036	1.09847e-05
BCL9	chr1:147615896G>A	1	147615896	rs143819239	G	A	gnomAD Exomes,gnomAD Genomes	ENST00000234739.8	p.Ala218Ala	c.654G>A	synonymous_variant	1467	1611800	0.000910163	9.15	5	75002	6.66649e-05	37	59994	0.000616728	6	29588	0.000202785	1	44870	2.22866e-05	74	63974	0.00115672	1	6060	0.000165017	1292	1177924	0.00109684	0	912	0	1	91034	1.09849e-05
BCL9	chr1:147615897C>T	1	147615897	rs782042986	C	T	gnomAD Exomes	ENST00000234739.8	p.Pro219Ser	c.655C>T	missense_variant	13	1459206	8.90895e-06	16.2	0	33430	0	0	44706	0	0	26120	0	4	39676	0.000100817	0	53358	0	0	5764	0	8	1109628	7.20962e-06				0	86202	0
BCL9	chr1:147615898C>T	1	147615898		C	T	gnomAD Exomes	ENST00000234739.8	p.Pro219Leu	c.656C>T	missense_variant	2	1459408	1.37042e-06	19.7	0	33424	0	0	44700	0	0	26120	0	0	39676	0	0	53350	0	0	5766	0	2	1109846	1.80205e-06				0	86200	0
BCL9	chr1:147615900C>G	1	147615900		C	G	gnomAD Exomes	ENST00000234739.8	p.Leu220Val	c.658C>G	missense_variant	1	830372	1.20428e-06	14.6	0	15736	0	0	982	0	0	5136	0	0	3620	0	0	274	0	0	1612	0	1	759390	1.31685e-06				0	16412	0
BCL9	chr1:147615900C>T	1	147615900	rs368566731	C	T	gnomAD Exomes,gnomAD Genomes	ENST00000234739.8	p.Leu220Leu	c.658C>T	splice_region_variant	3	982576	3.0532e-06	16.5	0	57184	0	0	16260	0	0	8608	0	0	8824	0	0	10884	0	0	1928	0	3	827434	3.62567e-06	0	912	0	0	21240	0
BCL9	chr1:147615905A>G	1	147615905		A	G	gnomAD Exomes	ENST00000234739.8	c.660+3A>G	c.660+3A>G	intron_variant	2	1456250	1.37339e-06	21.1	0	33360	0	0	44688	0	0	26088	0	0	39664	0	0	53300	0	1	5760	0.000173611	1	1107016	9.03329e-07				0	86126	0
BCL9	chr1:147615907G>A	1	147615907	rs1341397310	G	A	gnomAD Exomes,gnomAD Genomes	ENST00000234739.8	c.660+5G>A	c.660+5G>A	intron_variant	4	1608114	2.48739e-06	18.6	0	74810	0	3	59942	5.00484e-05	0	29552	0	0	44858	0	0	63896	0	0	6074	0	0	1174844	0	0	912	0	0	90922	0
BCL9	chr1:147615908T>C	1	147615908		T	C	gnomAD Exomes	ENST00000234739.8	c.660+6T>C	c.660+6T>C	intron_variant	2	827038	2.41827e-06	13.8	1	15660	6.3857e-05	0	980	0	0	5106	0	0	3602	0	0	276	0	0	1610	0	1	756362	1.32212e-06				0	16332	0
BCL9	chr1:147615909T>C	1	147615909		T	C	gnomAD Exomes	ENST00000234739.8	c.660+7T>C	c.660+7T>C	splice_region_variant	1	1454624	6.87463e-07	0.011	0	33322	0	0	44682	0	0	26072	0	0	39656	0	0	53292	0	0	5758	0	1	1105584	9.04499e-07				0	86080	0
BCL9	chr1:147615914C>G	1	147615914	rs372542307	C	G	gnomAD Exomes,gnomAD Genomes	ENST00000234739.8	c.660+12C>G	c.660+12C>G	intron_variant	17	1600182	1.06238e-05	4.4	0	74608	0	0	59886	0	0	29510	0	0	44820	0	0	63824	0	0	6060	0	17	1167794	1.45574e-05	0	912	0	0	90736	0
BCL9	chr1:147615914C>T	1	147615914	rs372542307	C	T	gnomAD Exomes,gnomAD Genomes	ENST00000234739.8	c.660+12C>T	c.660+12C>T	intron_variant	71	1600182	4.437e-05	4.35	1	74608	1.34034e-05	0	59886	0	0	29510	0	0	44820	0	0	63824	0	1	6060	0.000165017	69	1167794	5.90858e-05	0	912	0	0	90736	0
BCL9	chr1:147615915A>G	1	147615915		A	G	gnomAD Exomes	ENST00000234739.8	c.660+13A>G	c.660+13A>G	intron_variant	1	1446890	6.91138e-07	4.43	0	33108	0	0	44636	0	0	26028	0	0	39628	0	0	53206	0	1	5738	0.000174277	0	1098736	0				0	85884	0
BCL9	chr1:147615920CTG>C	1	147615920	rs782299695	CTG	C	gnomAD Exomes	ENST00000234739.8	c.660+19_660+20del	c.660+19_660+20del	intron_variant	1	1442878	6.93059e-07	3.91	0	33018	0	0	44608	0	0	26010	0	0	39586	0	1	53132	1.8821e-05	0	5732	0	0	1095234	0				0	85782	0
BCL9	chr1:147615921T>A	1	147615921	rs3737843	T	A	gnomAD Exomes,gnomAD Genomes	ENST00000234739.8	c.660+19T>A	c.660+19T>A	intron_variant	765598	1589482	0.481665	3.6	6150	74482	0.0825703	21159	59798	0.353841	12280	29446	0.417035	18915	44738	0.422795	38499	63512	0.606169	2086	6018	0.346627	602592	1158398	0.520194	512	912	0.561404	35391	90438	0.391329
BCL9	chr1:147615922G>A	1	147615922	rs1658259464	G	A	gnomAD Exomes,gnomAD Genomes	ENST00000234739.8	c.660+20G>A	c.660+20G>A	intron_variant	2	1584526	1.26221e-06	5.74	1	74382	1.34441e-05	1	59856	1.67068e-05	0	29422	0	0	44756	0	0	63450	0	0	6032	0	0	1153786	0	0	912	0	0	90384	0
BCL9	chr1:147615922G>C	1	147615922		G	C	gnomAD Exomes	ENST00000234739.8	c.660+20G>C	c.660+20G>C	intron_variant	1	1432316	6.9817e-07	5.34	0	32936	0	0	44580	0	0	25950	0	0	39556	0	0	52830	0	0	5716	0	1	1085744	9.21027e-07				0	85552	0
BCL9	chr1:147615922GAGTAATGGTTTAATGATTCTAC>G	1	147615922		GAGTAATGGTTTAATGATTCTAC	G	gnomAD Exomes	ENST00000234739.8	c.660+24_660+45del	c.660+24_660+45del	intron_variant	1	1432316	6.9817e-07	9.21	0	32936	0	0	44580	0	0	25950	0	0	39556	0	0	52830	0	0	5716	0	1	1085744	9.21027e-07				0	85552	0
BCL9	chr1:147615923A>G	1	147615923		A	G	gnomAD Exomes	ENST00000234739.8	c.660+21A>G	c.660+21A>G	intron_variant	1	1431310	6.98661e-07	0.691	0	32910	0	0	44586	0	0	25960	0	0	39554	0	0	52856	0	0	5712	0	1	1084776	9.21849e-07				0	85536	0
BCL9	chr1:147615924G>C	1	147615924		G	C	gnomAD Exomes	ENST00000234739.8	c.660+22G>C	c.660+22G>C	intron_variant	1	1430604	6.99005e-07	0.129	0	32906	0	0	44572	0	0	25962	0	0	39546	0	0	52760	0	0	5718	0	1	1084240	9.22305e-07				0	85510	0
BCL9	chr1:147615927A>G	1	147615927	rs781910017	A	G	gnomAD Exomes	ENST00000234739.8	c.660+25A>G	c.660+25A>G	intron_variant	1	1425890	7.01316e-07	0.023	0	32748	0	0	44566	0	0	25926	0	0	39516	0	0	52706	0	0	5708	0	1	1080148	9.25799e-07				0	85358	0
BCL9	chr1:147615929G>A	1	147615929	rs587706745	G	A	gnomAD Exomes,gnomAD Genomes	ENST00000234739.8	c.660+27G>A	c.660+27G>A	intron_variant	100	1578152	6.33653e-05	10.3	0	74322	0	1	59838	1.67118e-05	0	29382	0	95	44698	0.00212537	0	63212	0	0	6000	0	0	1148264	0	0	912	0	0	90174	0
BCL9	chr1:147615929G>C	1	147615929	rs587706745	G	C	gnomAD Exomes	ENST00000234739.8	c.660+27G>C	c.660+27G>C	intron_variant	2	1425846	1.40268e-06	9.96	0	32754	0	0	44544	0	0	25912	0	0	39508	0	0	52602	0	0	5706	0	2	1080238	1.85144e-06				0	85346	0
BCL9	chr1:147615930G>A	1	147615930	rs1553203765	G	A	gnomAD Genomes	ENST00000234739.8	c.660+28G>A	c.660+28G>A	intron_variant	1	152218	6.56953e-06	3.95	0	41454	0	0	15278	0	0	3472	0	0	5202	0	0	10620	0	0	316	0	1	68038	1.46977e-05	0	912	0	0	4834	0
BCL9	chr1:147615934A>AATGAT	1	147615934	rs1553203766	A	AATGAT	gnomAD Exomes	ENST00000234739.8	c.660+33_660+37dup	c.660+33_660+37dup	intron_variant	4	1421412	2.8141e-06	2.54	0	32638	0	0	44538	0	0	25888	0	0	39506	0	0	52390	0	0	5706	0	4	1076430	3.71599e-06				0	85252	0
BCL9	chr1:147615935A>G	1	147615935	rs1553203767	A	G	gnomAD Exomes,gnomAD Genomes	ENST00000234739.8	c.660+33A>G	c.660+33A>G	intron_variant	5	779228	6.41661e-06	4.13	0	59118	0	0	58894	0	0	24420	0	0	41256	0	0	62650	0	0	4464	0	5	417904	1.19645e-05	0	912	0	0	74472	0
BCL9	chr1:147615939T>C	1	147615939	rs781798491	T	C	gnomAD Exomes	ENST00000234739.8	c.660+37T>C	c.660+37T>C	intron_variant	4	624576	6.40434e-06	5.59	0	17568	0	2	43134	4.63671e-05	0	20848	0	0	36028	0	0	51792	0	0	4140	0	2	348956	5.73138e-06				0	69158	0
BCL9	chr1:147615940T>A	1	147615940		T	A	gnomAD Exomes	ENST00000234739.8	c.660+38T>A	c.660+38T>A	intron_variant	9	1408758	6.38861e-06	8.67	0	32284	0	0	44008	0	0	25712	0	0	39452	0	0	52006	0	0	5674	0	7	1066492	6.56357e-06				0	84502	0
BCL9	chr1:147615940TCTACAGTGACTGCAA>T	1	147615940		TCTACAGTGACTGCAA	T	gnomAD Exomes	ENST00000234739.8	c.660+39_660+53del	c.660+39_660+53del	intron_variant	1	1408760	7.09844e-07	12.6	0	32284	0	0	44008	0	0	25712	0	0	39452	0	0	52006	0	0	5674	0	0	1066494	0				1	84502	1.1834e-05
BCL9	chr1:147615941C>G	1	147615941		C	G	gnomAD Exomes	ENST00000234739.8	c.660+39C>G	c.660+39C>G	intron_variant	1	1399304	7.14641e-07	6.93	0	32048	0	0	43964	0	0	25600	0	0	39388	0	0	51826	0	0	5664	0	0	1058162	0				1	84348	1.18556e-05
BCL9	chr1:147615941C>T	1	147615941		C	T	gnomAD Exomes	ENST00000234739.8	c.660+39C>T	c.660+39C>T	intron_variant	4	1399304	2.85856e-06	7.35	0	32048	0	0	43964	0	0	25600	0	0	39388	0	0	51826	0	0	5664	0	4	1058162	3.78014e-06				0	84348	0
BCL9	chr1:147615942T>C	1	147615942		T	C	gnomAD Exomes	ENST00000234739.8	c.660+40T>C	c.660+40T>C	intron_variant	1	1400050	7.1426e-07	4.64	0	32058	0	0	43984	0	0	25626	0	0	39386	0	0	51836	0	0	5664	0	1	1058798	9.44467e-07				0	84380	0
BCL9	chr1:147615943A>G	1	147615943	rs1553203769	A	G	gnomAD Exomes	ENST00000234739.8	c.660+41A>G	c.660+41A>G	intron_variant	5	1398734	3.57466e-06	0.301	0	32026	0	0	43992	0	0	25614	0	0	39394	0	0	51742	0	0	5662	0	4	1057658	3.78194e-06				1	84372	1.18523e-05
BCL9	chr1:147615945A>G	1	147615945	rs782583646	A	G	gnomAD Exomes,gnomAD Genomes	ENST00000234739.8	c.660+43A>G	c.660+43A>G	intron_variant	28	1549426	1.80712e-05	2.84	0	73412	0	0	59206	0	0	29078	0	0	44570	0	0	62118	0	0	5976	0	27	1124732	2.40057e-05	0	912	0	0	89072	0
BCL9	chr1:147615946G>T	1	147615946		G	T	gnomAD Exomes	ENST00000234739.8	c.660+44G>T	c.660+44G>T	intron_variant	1	1396680	7.15984e-07	11.8	0	31950	0	0	43944	0	0	25608	0	0	39364	0	1	51404	1.94537e-05	0	5656	0	0	1056268	0				0	84252	0
BCL9	chr1:147615950C>G	1	147615950	rs1553203770	C	G	gnomAD Exomes	ENST00000234739.8	c.660+48C>G	c.660+48C>G	intron_variant	3	1382674	2.16971e-06	9.66	0	31480	0	0	43290	0	0	25382	0	0	39238	0	0	50948	0	0	5618	0	0	1045514	0				3	83480	3.59368e-05
BCL9	chr1:147615953C>T	1	147615953	rs1162553492	C	T	gnomAD Exomes,gnomAD Genomes	ENST00000234739.8	c.660+51C>T	c.660+51C>T	intron_variant	26	1523062	1.70709e-05	9.29	0	72664	0	0	58400	0	0	28736	0	0	44370	0	0	60970	0	0	5902	0	25	1103654	2.2652e-05	0	912	0	0	87970	0
BCL9	chr1:147615954A>C	1	147615954		A	C	gnomAD Exomes	ENST00000234739.8	c.660+52A>C	c.660+52A>C	intron_variant	11	1372458	8.01482e-06	7.68	0	31322	0	0	43206	0	0	25322	0	0	39232	0	0	50054	0	0	5596	0	11	1037040	1.06071e-05				0	83220	0
BCL9	chr1:147615954A>G	1	147615954		A	G	gnomAD Exomes	ENST00000234739.8	c.660+52A>G	c.660+52A>G	intron_variant	1	1372458	7.2862e-07	8.05	0	31322	0	0	43206	0	0	25322	0	0	39232	0	0	50054	0	0	5596	0	1	1037040	9.64283e-07				0	83220	0
BCL9	chr1:147615957G>C	1	147615957		G	C	gnomAD Exomes	ENST00000234739.8	c.660+55G>C	c.660+55G>C	intron_variant	1	1358618	7.36042e-07	9.43	0	30780	0	0	41948	0	0	25030	0	0	39108	0	0	49598	0	0	5540	0	1	1027420	9.73312e-07				0	82282	0
BCL9	chr1:147615958G>A	1	147615958		G	A	gnomAD Exomes	ENST00000234739.8	c.660+56G>A	c.660+56G>A	intron_variant	1	1352678	7.39274e-07	12.6	0	30642	0	0	41834	0	0	24954	0	0	39084	0	0	49120	0	0	5522	0	1	1022816	9.77693e-07				0	81996	0
BCL9	chr1:147615958G>GTTT	1	147615958		G	GTTT	gnomAD Exomes	ENST00000234739.8	c.660+56_660+57insTTT	c.660+56_660+57insTTT	intron_variant	1	1352678	7.39274e-07	10.2	0	30642	0	0	41834	0	0	24954	0	0	39084	0	0	49120	0	0	5522	0	0	1022816	0				1	81996	1.21957e-05
BCL9	chr1:147615960A>G	1	147615960		A	G	gnomAD Exomes	ENST00000234739.8	c.660+58A>G	c.660+58A>G	intron_variant	1	739344	1.35255e-06	8.69	0	13630	0	0	860	0	0	4604	0	0	3206	0	0	244	0	0	1468	0	0	676672	0				1	14460	6.91563e-05
BCL9	chr1:147615961A>G	1	147615961		A	G	gnomAD Exomes	ENST00000234739.8	c.660+59A>G	c.660+59A>G	intron_variant	1	1347674	7.42019e-07	13.6	0	30602	0	0	41868	0	0	24934	0	0	39056	0	0	48822	0	0	5522	0	1	1018486	9.8185e-07				0	81808	0
BCL9	chr1:147615962G>A	1	147615962		G	A	gnomAD Exomes	ENST00000234739.8	c.660+60G>A	c.660+60G>A	intron_variant	2	1343344	1.48882e-06	11.8	0	30422	0	0	41342	0	0	24798	0	0	39022	0	0	48490	0	0	5502	0	2	1015848	1.9688e-06				0	81458	0
BCL9	chr1:147615963G>A	1	147615963		G	A	gnomAD Exomes	ENST00000234739.8	c.660+61G>A	c.660+61G>A	intron_variant	2	1343142	1.48905e-06	12.1	0	30424	0	0	41362	0	0	24816	0	1	39038	2.56161e-05	0	48312	0	0	5486	0	0	1015816	0				0	81450	0
BCL9	chr1:147615964AG>A	1	147615964		AG	A	gnomAD Exomes	ENST00000234739.8	c.660+64del	c.660+64del	intron_variant	2	1340114	1.49241e-06	12	0	30364	0	0	41358	0	0	24776	0	0	39028	0	0	48132	0	0	5484	0	2	1013232	1.97388e-06				0	81380	0
BCL9	chr1:147615964AGGT>A	1	147615964		AGGT	A	gnomAD Exomes	ENST00000234739.8	c.660+67_660+69del	c.660+67_660+69del	intron_variant	2	1340114	1.49241e-06	12.4	0	30364	0	0	41358	0	0	24776	0	0	39028	0	0	48132	0	0	5484	0	0	1013232	0				2	81380	2.45761e-05
BCL9	chr1:147615966G>A	1	147615966		G	A	gnomAD Exomes	ENST00000234739.8	c.660+64G>A	c.660+64G>A	intron_variant	1	1331838	7.50842e-07	9.93	0	30182	0	0	41080	0	0	24670	0	0	38980	0	0	47592	0	0	5468	0	1	1006738	9.93307e-07				0	81010	0
BCL9	chr1:147615966G>T	1	147615966		G	T	gnomAD Exomes	ENST00000234739.8	c.660+64G>T	c.660+64G>T	intron_variant	1	1331838	7.50842e-07	9.33	0	30182	0	0	41080	0	0	24670	0	0	38980	0	0	47592	0	0	5468	0	0	1006738	0				1	81010	1.23442e-05
BCL9	chr1:147615969G>C	1	147615969	rs1658261535	G	C	gnomAD Exomes,gnomAD Genomes	ENST00000234739.8	c.660+67G>C	c.660+67G>C	intron_variant	2	1471068	1.35956e-06	10.9	0	71254	0	2	55930	3.5759e-05	0	27950	0	0	44078	0	0	57442	0	0	5762	0	0	1064788	0	0	912	0	0	85202	0
BCL9	chr1:147615969G>T	1	147615969		G	T	gnomAD Exomes	ENST00000234739.8	c.660+67G>T	c.660+67G>T	intron_variant	2	1318904	1.51641e-06	10.6	0	29838	0	0	40664	0	0	24480	0	0	38880	0	0	46826	0	0	5446	0	0	996740	0				2	80370	2.48849e-05
BCL9	chr1:147615971G>A	1	147615971		G	A	gnomAD Exomes	ENST00000234739.8	c.660+69G>A	c.660+69G>A	intron_variant	1	1275274	7.84145e-07	8.9	0	28986	0	0	39614	0	0	23980	0	0	38624	0	0	45638	0	0	5336	0	0	960022	0				1	78826	1.26862e-05
BCL9	chr1:147615971G>C	1	147615971	rs1478656668	G	C	gnomAD Exomes	ENST00000234739.8	c.660+69G>C	c.660+69G>C	intron_variant	1	1275274	7.84145e-07	8.57	0	28986	0	0	39614	0	0	23980	0	0	38624	0	0	45638	0	0	5336	0	1	960022	1.04164e-06				0	78826	0
BCL9	chr1:147615973A>G	1	147615973		A	G	gnomAD Exomes	ENST00000234739.8	c.660+71A>G	c.660+71A>G	intron_variant	1	1275466	7.84027e-07	3.93	0	29046	0	0	39644	0	0	23976	0	0	38650	0	0	45538	0	0	5332	0	1	960156	1.0415e-06				0	78920	0
BCL9	chr1:147615977A>C	1	147615977		A	C	gnomAD Exomes	ENST00000234739.8	c.660+75A>C	c.660+75A>C	intron_variant	1	1241972	8.05171e-07	12.3	0	28392	0	0	38972	0	0	23632	0	0	38468	0	0	44324	0	0	5268	0	1	932352	1.07256e-06				0	77510	0
BCL9	chr1:147615977A>T	1	147615977		A	T	gnomAD Exomes	ENST00000234739.8	c.660+75A>T	c.660+75A>T	intron_variant	1	1241972	8.05171e-07	12.2	0	28392	0	1	38972	2.56594e-05	0	23632	0	0	38468	0	0	44324	0	0	5268	0	0	932352	0				0	77510	0
BCL9	chr1:147618741A>G	1	147618741		A	G	gnomAD Exomes	ENST00000234739.8	c.661-75A>G	c.661-75A>G	intron_variant	4	759482	5.26675e-06	0.884	0	14196	0	0	886	0	0	4704	0	0	3256	0	0	246	0	0	1500	0	4	694956	5.75576e-06				0	14910	0
BCL9	chr1:147618746A>G	1	147618746	rs1434606708	A	G	gnomAD Exomes,gnomAD Genomes	ENST00000234739.8	c.661-70A>G	c.661-70A>G	intron_variant	21	1383544	1.51784e-05	0.011	0	67992	0	0	38214	0	0	21392	0	0	40070	0	0	52478	0	0	5316	0	15	1042684	1.4386e-05	0	912	0	5	61442	8.13776e-05
BCL9	chr1:147618746A>T	1	147618746	rs1434606708	A	T	gnomAD Exomes,gnomAD Genomes	ENST00000234739.8	c.661-70A>T	c.661-70A>T	intron_variant	4	1383544	2.89113e-06	0.008	1	67992	1.47076e-05	0	38214	0	0	21392	0	0	40070	0	0	52478	0	0	5316	0	3	1042684	2.87719e-06	0	912	0	0	61442	0
BCL9	chr1:147618747T>C	1	147618747		T	C	gnomAD Exomes	ENST00000234739.8	c.661-69T>C	c.661-69T>C	intron_variant	1	462152	2.16379e-06	3.89	0	12308	0	0	22066	0	0	13122	0	0	31592	0	0	41826	0	0	3484	0	0	270714	0				1	41204	2.42695e-05
BCL9	chr1:147618749T>G	1	147618749	rs1016275620	T	G	gnomAD Genomes	ENST00000234739.8	c.661-67T>G	c.661-67T>G	intron_variant	1	152140	6.57289e-06	0.347	1	41418	2.41441e-05	0	15280	0	0	3468	0	0	5190	0	0	10606	0	0	316	0	0	68030	0	0	910	0	0	4834	0
BCL9	chr1:147618753G>A	1	147618753	rs2101618643	G	A	gnomAD Exomes	ENST00000234739.8	c.661-63G>A	c.661-63G>A	intron_variant	1	1247404	8.01665e-07	0.682	0	27158	0	0	23462	0	0	18126	0	0	35404	0	0	43290	0	0	5026	0	1	985082	1.01514e-06				0	58214	0
BCL9	chr1:147618754C>A	1	147618754		C	A	gnomAD Exomes	ENST00000234739.8	c.661-62C>A	c.661-62C>A	intron_variant	1	1252798	7.98213e-07	4.73	0	27280	0	0	23486	0	0	18192	0	0	35430	0	0	43486	0	0	5048	0	1	989712	1.01039e-06				0	58390	0
BCL9	chr1:147618755T>A	1	147618755		T	A	gnomAD Exomes	ENST00000234739.8	c.661-61T>A	c.661-61T>A	intron_variant	1	475056	2.10501e-06	5.09	0	12758	0	0	22674	0	0	13420	0	0	32210	0	0	43556	0	0	3534	0	1	276928	3.61105e-06				0	43654	0
BCL9	chr1:147618759T>C	1	147618759	rs1388391580	T	C	gnomAD Exomes,gnomAD Genomes	ENST00000234739.8	c.661-57T>C	c.661-57T>C	intron_variant	6	1427096	4.20434e-06	8.12	0	69206	0	0	38990	0	0	21864	0	0	40944	0	0	54984	0	0	5398	0	6	1075726	5.57763e-06	0	912	0	0	64516	0
BCL9	chr1:147618760T>C	1	147618760	rs1001808980	T	C	gnomAD Exomes,gnomAD Genomes	ENST00000234739.8	c.661-56T>C	c.661-56T>C	intron_variant	25	1428840	1.74967e-05	5.13	0	69264	0	0	39042	0	0	21890	0	0	40966	0	0	55176	0	0	5408	0	24	1076764	2.2289e-05	0	912	0	1	64738	1.54469e-05
BCL9	chr1:147618760T>G	1	147618760		T	G	gnomAD Exomes	ENST00000234739.8	c.661-56T>G	c.661-56T>G	intron_variant	1	1276612	7.83323e-07	4.96	1	27798	3.59738e-05	0	23760	0	0	18420	0	0	35764	0	0	44552	0	0	5092	0	0	1008736	0				0	59902	0
BCL9	chr1:147618764T>G	1	147618764		T	G	gnomAD Exomes	ENST00000234739.8	c.661-52T>G	c.661-52T>G	intron_variant	1	1279132	7.8178e-07	13.1	0	27896	0	0	23740	0	0	18460	0	0	35774	0	0	45028	0	0	5104	0	1	1010598	9.89513e-07				0	59834	0
BCL9	chr1:147618766C>A	1	147618766	rs1658430165	C	A	gnomAD Exomes	ENST00000234739.8	c.661-50C>A	c.661-50C>A	intron_variant	1	1279080	7.81812e-07	2.72	0	27828	0	0	23714	0	0	18388	0	0	35666	0	0	45134	0	0	5096	0	1	1011124	9.88998e-07				0	59462	0
BCL9	chr1:147618766C>T	1	147618766		C	T	gnomAD Exomes	ENST00000234739.8	c.661-50C>T	c.661-50C>T	intron_variant	3	1279082	2.34543e-06	3.23	0	27828	0	0	23714	0	0	18388	0	0	35666	0	0	45134	0	0	5096	0	3	1011126	2.96699e-06				0	59462	0
BCL9	chr1:147618767C>T	1	147618767		C	T	gnomAD Exomes	ENST00000234739.8	c.661-49C>T	c.661-49C>T	intron_variant	2	1281770	1.56034e-06	5.37	0	27904	0	0	23706	0	0	18404	0	0	35690	0	0	45332	0	0	5096	0	2	1013488	1.97338e-06				0	59394	0
BCL9	chr1:147618768C>T	1	147618768	rs1553204250	C	T	gnomAD Exomes,gnomAD Genomes	ENST00000234739.8	c.661-48C>T	c.661-48C>T	intron_variant	2	1458996	1.37081e-06	3.07	2	70138	2.85152e-05	0	40152	0	0	22368	0	0	41830	0	0	56634	0	0	5488	0	0	1097412	0	0	912	0	0	68154	0
BCL9	chr1:147618768CTTCTG>C	1	147618768		CTTCTG	C	gnomAD Exomes	ENST00000234739.8	c.661-44_661-40del	c.661-44_661-40del	intron_variant	4	1306894	3.06069e-06	5.75	0	28728	0	0	24886	0	0	18896	0	0	36638	0	0	46024	0	0	5172	0	4	1029408	3.88573e-06				0	63326	0
BCL9	chr1:147618769T>C	1	147618769		T	C	gnomAD Exomes	ENST00000234739.8	c.661-47T>C	c.661-47T>C	intron_variant	1	1309186	7.63833e-07	7.18	0	28834	0	0	25032	0	0	18968	0	0	36778	0	1	46212	2.16394e-05	0	5166	0	0	1030396	0				0	63926	0
BCL9	chr1:147618769T>G	1	147618769		T	G	gnomAD Exomes	ENST00000234739.8	c.661-47T>G	c.661-47T>G	intron_variant	2	1309186	1.52767e-06	6.77	0	28834	0	0	25032	0	0	18968	0	0	36778	0	0	46212	0	0	5166	0	2	1030396	1.941e-06				0	63926	0
BCL9	chr1:147618771C>T	1	147618771	rs782606794	C	T	gnomAD Exomes	ENST00000234739.8	c.661-45C>T	c.661-45C>T	intron_variant	1	1308192	7.64414e-07	6.13	0	28770	0	0	25048	0	0	18926	0	0	36722	0	0	46376	0	0	5168	0	0	1029672	0				0	63674	0
BCL9	chr1:147618772T>G	1	147618772		T	G	gnomAD Exomes	ENST00000234739.8	c.661-44T>G	c.661-44T>G	intron_variant	1	496686	2.01334e-06	7.53	0	13510	0	0	24070	0	0	13894	0	0	33192	0	0	46346	0	0	3594	0	1	287072	3.48345e-06				0	47782	0
BCL9	chr1:147618773G>A	1	147618773	rs1658430754	G	A	gnomAD Genomes	ENST00000234739.8	c.661-43G>A	c.661-43G>A	intron_variant	1	152094	6.57488e-06	2.23	0	41400	0	0	15264	0	0	3468	0	0	5198	0	0	10608	0	0	316	0	0	68010	0	0	910	0	1	4830	0.000207039
BCL9	chr1:147618776C>G	1	147618776	rs73009886	C	G	gnomAD Exomes	ENST00000234739.8	c.661-40C>G	c.661-40C>G	intron_variant	11	1317336	8.35019e-06	6.65	0	29030	0	0	25568	0	0	19046	0	11	37024	0.000297105	0	47166	0	0	5176	0	0	1035236	0				0	64882	0
BCL9	chr1:147618776C>T	1	147618776	rs73009886	C	T	gnomAD Exomes,gnomAD Genomes	ENST00000234739.8	c.661-40C>T	c.661-40C>T	intron_variant	322	1469608	0.000219106	7.25	297	70584	0.00420775	11	40862	0.000269199	0	22516	0	0	42206	0	0	57778	0	0	5470	0	0	1103248	0	0	912	0	0	69710	0
BCL9	chr1:147618777A>C	1	147618777	rs1190365293	A	C	gnomAD Exomes,gnomAD Genomes	ENST00000234739.8	c.661-39A>C	c.661-39A>C	intron_variant	2	655364	3.05174e-06	8.27	0	55092	0	0	39962	0	0	17498	0	0	38734	0	0	57654	0	0	3908	0	2	358140	5.58441e-06	0	912	0	0	53850	0
BCL9	chr1:147618777A>G	1	147618777	rs1190365293	A	G	gnomAD Exomes	ENST00000234739.8	c.661-39A>G	c.661-39A>G	intron_variant	2	503234	3.97429e-06	8.54	0	13670	0	0	24692	0	0	14028	0	0	33538	0	0	47054	0	0	3592	0	2	290120	6.8937e-06				0	49018	0
BCL9	chr1:147618779T>C	1	147618779	rs1658431580	T	C	gnomAD Exomes	ENST00000234739.8	c.661-37T>C	c.661-37T>C	intron_variant	1	512544	1.95105e-06	9.39	0	14010	0	0	25622	0	0	14300	0	0	34050	0	0	47472	0	0	3620	0	0	294756	0				0	50768	0
BCL9	chr1:147618783C>T	1	147618783	rs782659985	C	T	gnomAD Exomes	ENST00000234739.8	c.661-33C>T	c.661-33C>T	intron_variant	2	1338206	1.49454e-06	7.09	0	29566	0	0	26912	0	0	19468	0	0	37722	0	0	48286	0	0	5218	0	0	1048394	0				2	67604	2.9584e-05
BCL9	chr1:147618785A>AATG	1	147618785	rs1557858642	A	AATG	gnomAD Exomes	ENST00000234739.8	c.661-28_661-26dup	c.661-28_661-26dup	intron_variant	3	1342384	2.23483e-06	0.383	0	29662	0	0	26896	0	0	19494	0	2	37728	5.3011e-05	0	48458	0	0	5230	0	0	1052200	0				0	67556	0
BCL9	chr1:147618785A>G	1	147618785	rs587758720	A	G	gnomAD Exomes,gnomAD Genomes	ENST00000234739.8	c.661-31A>G	c.661-31A>G	intron_variant	2	1494616	1.33814e-06	1.98	1	71192	1.40465e-05	0	42188	0	0	22960	0	0	42904	0	1	59070	1.69291e-05	0	5524	0	0	1120210	0	0	910	0	0	72390	0
BCL9	chr1:147618786A>G	1	147618786	rs1487319496	A	G	gnomAD Exomes	ENST00000234739.8	c.661-30A>G	c.661-30A>G	intron_variant	3	517112	5.80145e-06	0.069	0	14114	0	0	26034	0	0	14406	0	2	34196	5.84864e-05	1	48318	2.06962e-05	0	3626	0	0	296746	0				0	51514	0
BCL9	chr1:147618786A>T	1	147618786	rs1487319496	A	T	gnomAD Exomes	ENST00000234739.8	c.661-30A>T	c.661-30A>T	intron_variant	1	517112	1.93382e-06	0.035	0	14114	0	0	26034	0	0	14406	0	0	34196	0	0	48318	0	0	3626	0	1	296746	3.36989e-06				0	51514	0
BCL9	chr1:147618788G>A	1	147618788	rs201959422	G	A	gnomAD Exomes,gnomAD Genomes	ENST00000234739.8	c.661-28G>A	c.661-28G>A	intron_variant	5	1496032	3.34217e-06	6.72	2	71278	2.80591e-05	2	42264	4.73216e-05	0	22990	0	1	42930	2.32937e-05	0	59270	0	0	5522	0	0	1121042	0	0	912	0	0	72482	0
BCL9	chr1:147618789A>G	1	147618789		A	G	gnomAD Exomes	ENST00000234739.8	c.661-27A>G	c.661-27A>G	intron_variant	7	830010	8.43363e-06	4.03	0	15704	0	0	982	0	0	5144	0	0	3612	0	0	276	0	0	1610	0	7	759094	9.22152e-06				0	16402	0
BCL9	chr1:147618790T>C	1	147618790	rs782298752	T	C	gnomAD Exomes,gnomAD Genomes	ENST00000234739.8	c.661-26T>C	c.661-26T>C	intron_variant	6	675366	8.88407e-06	0.722	6	55748	0.000107627	0	41982	0	0	18044	0	0	39734	0	0	59286	0	0	3956	0	0	367948	0	0	912	0	0	57206	0
BCL9	chr1:147618794T>A	1	147618794		T	A	gnomAD Exomes	ENST00000234739.8	c.661-22T>A	c.661-22T>A	intron_variant	1	1355988	7.3747e-07	5	0	30070	0	0	27798	0	0	19748	0	0	38250	0	0	49202	0	0	5262	0	1	1060910	9.42587e-07				0	69018	0
BCL9	chr1:147618794T>C	1	147618794		T	C	gnomAD Exomes	ENST00000234739.8	c.661-22T>C	c.661-22T>C	intron_variant	1	1355988	7.3747e-07	5.86	0	30070	0	0	27798	0	0	19748	0	0	38250	0	0	49202	0	0	5262	0	0	1060910	0				0	69018	0
BCL9	chr1:147618798C>T	1	147618798		C	T	gnomAD Exomes	ENST00000234739.8	c.661-18C>T	c.661-18C>T	intron_variant	1	1355944	7.37494e-07	4.53	0	30028	0	0	27832	0	0	19754	0	0	38206	0	0	49388	0	0	5274	0	1	1060782	9.42701e-07				0	68940	0
BCL9	chr1:147618798CT>C	1	147618798	rs1658432486	CT	C	gnomAD Exomes,gnomAD Genomes	ENST00000234739.8	c.661-17del	c.661-17del	intron_variant	2	1508072	1.3262e-06	2.52	0	71438	0	0	43098	0	0	23226	0	0	43400	0	0	60006	0	0	5590	0	0	1128798	0	0	912	0	2	73772	2.71106e-05
BCL9	chr1:147618798CTATT>C	1	147618798	rs781811847	CTATT	C	gnomAD Exomes,gnomAD Genomes	ENST00000234739.8	c.661-16_661-13del	c.661-16_661-13del	intron_variant	352	1508190	0.000233392	11.4	0	71560	0	1	43118	2.31922e-05	0	23226	0	1	43388	2.30478e-05	1	60006	1.6665e-05	0	5568	0	339	1128790	0.000300322	0	912	0	0	73768	0
BCL9	chr1:147618800A>C	1	147618800		A	C	gnomAD Exomes	ENST00000234739.8	c.661-16A>C	c.661-16A>C	intron_variant	1	1359734	7.35438e-07	0.367	0	30162	0	0	28334	0	0	19870	0	0	38316	0	0	49552	0	0	5278	0	1	1062774	9.40934e-07				0	69530	0
BCL9	chr1:147618800A>G	1	147618800	rs781969214	A	G	gnomAD Exomes,gnomAD Genomes	ENST00000234739.8	c.661-16A>G	c.661-16A>G	intron_variant	7	1511798	4.63025e-06	0.445	0	71556	0	3	43606	6.87979e-05	2	23342	8.56825e-05	0	43500	0	0	60152	0	0	5594	0	2	1130774	1.7687e-06	0	912	0	0	74356	0
BCL9	chr1:147618800ATTTG>A	1	147618800	rs1557858660	ATTTG	A	gnomAD Exomes	ENST00000234739.8	c.661-10_661-7del	c.661-10_661-7del	intron_variant	60	1359734	4.41263e-05	13.4	1	30162	3.31543e-05	0	28334	0	0	19870	0	1	38316	2.60988e-05	0	49552	0	0	5278	0	56	1062774	5.26923e-05				0	69530	0
BCL9	chr1:147618802T>C	1	147618802	rs1658433052	T	C	gnomAD Exomes	ENST00000234739.8	c.661-14T>C	c.661-14T>C	intron_variant	1	831712	1.20234e-06	13.3	0	15758	0	0	984	0	0	5152	0	0	3628	0	0	276	0	0	1616	0	1	760594	1.31476e-06				0	16440	0
BCL9	chr1:147618805T>C	1	147618805		T	C	gnomAD Exomes	ENST00000234739.8	c.661-11T>C	c.661-11T>C	intron_variant	1	531204	1.88252e-06	14.9	0	14452	0	0	27660	0	0	14870	0	0	34812	0	0	49542	0	0	3670	0	0	303782	0				1	53650	1.86393e-05
BCL9	chr1:147618806T>C	1	147618806		T	C	gnomAD Exomes	ENST00000234739.8	c.661-10T>C	c.661-10T>C	intron_variant	1	531844	1.88025e-06	9.85	1	14480	6.90608e-05	0	27694	0	0	14904	0	0	34818	0	0	49618	0	0	3680	0	0	304100	0				0	53750	0
BCL9	chr1:147618807T>G	1	147618807		T	G	gnomAD Exomes	ENST00000234739.8	c.661-9T>G	c.661-9T>G	intron_variant	3	1364470	2.19866e-06	18.4	0	30216	0	0	28632	0	0	20066	0	0	38440	0	0	49932	0	0	5302	0	3	1065566	2.81541e-06				0	70240	0
BCL9	chr1:147618808G>C	1	147618808	rs201382423	G	C	gnomAD Exomes	ENST00000234739.8	c.661-8G>C	c.661-8G>C	splice_region_variant	1	1361820	7.34311e-07	0.011	0	30112	0	0	28558	0	0	20016	0	0	38096	0	0	49874	0	0	5284	0	1	1064220	9.39655e-07				0	69738	0
BCL9	chr1:147618808G>T	1	147618808	rs201382423	G	T	gnomAD Exomes,gnomAD Genomes	ENST00000234739.8	c.661-8G>T	c.661-8G>T	splice_region_variant	5751	1513868	0.00379888	0.01	51	71560	0.000712689	11	43850	0.000250855	0	23482	0	0	43260	0	40	60450	0.000661704	1	5578	0.000179276	5484	1132190	0.00484371	0	912	0	29	74558	0.000388959
BCL9	chr1:147618810C>T	1	147618810	rs1271773967	C	T	gnomAD Exomes	ENST00000234739.8	c.661-6C>T	c.661-6C>T	splice_region_variant	2	540290	3.70172e-06	4.5	0	14702	0	0	28920	0	0	15210	0	0	35076	0	0	49928	0	0	3726	0	1	308660	3.23981e-06				0	54862	0
BCL9	chr1:147618812T>TCAGAACACA	1	147618812		T	TCAGAACACA	gnomAD Exomes	ENST00000234739.8	c.662_670dup	c.662_670dup	splice_region_variant	14	1375332	1.01794e-05	7.85	0	30516	0	0	30076	0	0	20454	0	0	38796	0	0	50318	0	0	5348	0	0	1071542	0				14	71654	0.000195383
BCL9	chr1:147618813C>G	1	147618813	rs1658433549	C	G	gnomAD Genomes	ENST00000234739.8	c.661-3C>G	c.661-3C>G	splice_region_variant	1	152106	6.57436e-06	16.6	0	41390	0	0	15274	0	0	3472	0	0	5188	0	0	10612	0	0	316	0	0	68020	0	0	912	0	1	4832	0.000206954
BCL9	chr1:147618815G>A	1	147618815	rs1213658249	G	A	gnomAD Exomes	ENST00000234739.8	c.661-1G>A	c.661-1G>A	splice_acceptor_variant	1	545188	1.83423e-06	32	0	14820	0	0	29614	0	0	15464	0	0	35126	0	0	50172	0	0	3732	0	1	311138	3.21401e-06				0	55676	0
BCL9	chr1:147618816A>T	1	147618816		A	T	gnomAD Exomes	ENST00000234739.8	p.Asn221Tyr	c.661A>T	missense_variant	2	833074	2.40075e-06	31	0	15786	0	0	984	0	0	5152	0	0	3630	0	0	276	0	0	1618	0	2	761872	2.62511e-06				0	16458	0
BCL9	chr1:147618817A>G	1	147618817	rs1553204262	A	G	gnomAD Genomes	ENST00000234739.8	p.Asn221Ser	c.662A>G	missense_variant	1	152122	6.57367e-06	22.6	1	41408	2.41499e-05	0	15278	0	0	3468	0	0	5188	0	0	10612	0	0	316	0	0	68024	0	0	912	0	0	4830	0
BCL9	chr1:147618820C>G	1	147618820		C	G	gnomAD Exomes	ENST00000234739.8	p.Thr222Arg	c.665C>G	missense_variant	1	1386042	7.21479e-07	18.8	0	30832	0	0	31674	0	0	20970	0	0	38968	0	0	50774	0	0	5406	0	1	1076856	9.28629e-07				0	73408	0
BCL9	chr1:147618822C>G	1	147618822	rs782388287	C	G	gnomAD Exomes	ENST00000234739.8	p.Gln223Glu	c.667C>G	missense_variant	3	1386778	2.16329e-06	17.3	0	30832	0	0	31778	0	0	21048	0	0	38986	0	0	50810	0	0	5410	0	3	1077132	2.78517e-06				0	73588	0
BCL9	chr1:147618826T>C	1	147618826		T	C	gnomAD Exomes	ENST00000234739.8	p.Ile224Thr	c.671T>C	missense_variant	1	833104	1.20033e-06	21.3	0	15786	0	0	984	0	0	5152	0	0	3630	0	0	276	0	0	1620	0	1	761898	1.31251e-06				0	16460	0
BCL9	chr1:147618828T>C	1	147618828	rs781980017	T	C	gnomAD Exomes,gnomAD Genomes	ENST00000234739.8	p.Ser225Pro	c.673T>C	missense_variant	5	719220	6.95198e-06	11.1	1	56962	1.75556e-05	0	48588	0	0	20064	0	0	40772	0	0	61626	0	0	4156	0	1	389660	2.56634e-06	0	912	0	3	63844	4.69895e-05
BCL9	chr1:147618831G>A	1	147618831		G	A	gnomAD Exomes	ENST00000234739.8	p.Ala226Thr	c.676G>A	missense_variant	1	569218	1.7568e-06	8.55	0	15608	0	0	33596	0	0	16754	0	0	35556	0	0	51090	0	0	3846	0	1	322582	3.09999e-06				0	59528	0
BCL9	chr1:147618831G>C	1	147618831		G	C	gnomAD Exomes	ENST00000234739.8	p.Ala226Pro	c.676G>C	missense_variant	1	569218	1.7568e-06	9.4	0	15608	0	0	33596	0	0	16754	0	1	35556	2.81246e-05	0	51090	0	0	3846	0	0	322582	0				0	59528	0
BCL9	chr1:147618832C>T	1	147618832	rs781912897	C	T	gnomAD Exomes	ENST00000234739.8	p.Ala226Val	c.677C>T	missense_variant	1	570912	1.75158e-06	19.2	0	15652	0	0	33846	0	0	16804	0	1	35626	2.80694e-05	0	51126	0	0	3852	0	0	323576	0				0	59718	0
BCL9	chr1:147618833C>T	1	147618833	rs1313245233	C	T	gnomAD Exomes	ENST00000234739.8	p.Ala226Ala	c.678C>T	synonymous_variant	1	571924	1.74848e-06	9.23	1	15682	6.37674e-05	0	33990	0	0	16924	0	0	35626	0	0	51196	0	0	3846	0	0	323934	0				0	59964	0
BCL9	chr1:147618834C>G	1	147618834	rs1658435245	C	G	gnomAD Exomes	ENST00000234739.8	p.Leu227Val	c.679C>G	missense_variant	1	1411318	7.08558e-07	19.5	0	31682	0	0	36130	0	0	22376	0	0	39356	0	0	51644	0	1	5484	0.000182349	0	1089022	0				0	77272	0
BCL9	chr1:147618834C>T	1	147618834	rs1658435245	C	T	gnomAD Exomes	ENST00000234739.8	p.Leu227Phe	c.679C>T	missense_variant	1	1411318	7.08558e-07	21.1	0	31682	0	0	36130	0	0	22376	0	0	39356	0	0	51644	0	0	5484	0	1	1089022	9.18255e-07				0	77272	0
BCL9	chr1:147618837C>T	1	147618837	rs1553204269	C	T	gnomAD Exomes	ENST00000234739.8	p.Arg228Trp	c.682C>T	missense_variant	13	1412712	9.20216e-06	27.9	0	31690	0	1	36222	2.76075e-05	0	22472	0	0	39354	0	0	51688	0	0	5494	0	11	1089758	1.0094e-05				0	77648	0
BCL9	chr1:147618838G>A	1	147618838	rs1301048507	G	A	gnomAD Exomes,gnomAD Genomes	ENST00000234739.8	p.Arg228Gln	c.683G>A	missense_variant	37	1565786	2.36303e-05	24.6	0	73060	0	0	51660	0	0	26034	0	0	44506	0	0	62348	0	0	5814	0	36	1158098	3.10855e-05	0	910	0	0	82836	0
BCL9	chr1:147618841A>G	1	147618841	rs149004972	A	G	gnomAD Exomes,gnomAD Genomes	ENST00000234739.8	p.Asn229Ser	c.686A>G	missense_variant	31	1568406	1.97653e-05	13.1	0	73184	0	1	51844	1.92886e-05	0	26188	0	0	44546	0	0	62460	0	0	5820	0	27	1159480	2.32863e-05	0	912	0	0	83354	0
BCL9	chr1:147618843G>A	1	147618843		G	A	gnomAD Exomes	ENST00000234739.8	p.Asp230Asn	c.688G>A	missense_variant	1	1418308	7.05065e-07	24.7	0	31810	0	0	36884	0	0	22854	0	0	39376	0	0	51900	0	0	5512	0	0	1092462	0				0	78910	0
BCL9	chr1:147618843G>C	1	147618843	rs1375960194	G	C	gnomAD Genomes	ENST00000234739.8	p.Asp230His	c.688G>C	missense_variant	1	152110	6.57419e-06	24.5	0	41426	0	0	15270	0	0	3470	0	0	5190	0	0	10610	0	0	316	0	1	68010	1.47037e-05	0	912	0	0	4818	0
BCL9	chr1:147618846C>A	1	147618846	rs1289288745	C	A	gnomAD Exomes,gnomAD Genomes	ENST00000234739.8	p.Pro231Thr	c.691C>A	missense_variant	2	748382	2.67243e-06	13.1	0	57966	0	0	53508	0	0	21732	0	0	41088	0	0	62464	0	0	4266	0	1	403754	2.47676e-06	0	912	0	1	68874	1.45193e-05
BCL9	chr1:147618847C>T	1	147618847	rs151130866	C	T	gnomAD Exomes,gnomAD Genomes	ENST00000234739.8	p.Pro231Leu	c.692C>T	missense_variant	36	1581390	2.27648e-05	19.3	1	73704	1.35678e-05	0	54434	0	0	26872	0	0	44712	0	0	62756	0	0	5892	0	27	1165602	2.3164e-05	0	912	0	5	85382	5.85604e-05
BCL9	chr1:147618848G>A	1	147618848	rs376720843	G	A	gnomAD Exomes,gnomAD Genomes	ENST00000234739.8	p.Pro231Pro	c.693G>A	synonymous_variant	28	1582544	1.7693e-05	4.75	3	73832	4.06328e-05	0	54604	0	0	26978	0	8	44680	0.000179051	0	62752	0	3	5876	0.000510551	10	1166060	8.57589e-06	0	912	0	1	85690	1.167e-05
BCL9	chr1:147618852C>T	1	147618852	rs782051332	C	T	gnomAD Exomes	ENST00000234739.8	p.Pro233Ser	c.697C>T	missense_variant	2	600520	3.33045e-06	17.9	1	16628	6.01395e-05	0	38608	0	0	18612	0	0	35922	0	0	52032	0	0	3974	0	0	337824	0				1	65050	1.53728e-05
BCL9	chr1:147618853C>A	1	147618853		C	A	gnomAD Exomes	ENST00000234739.8	p.Pro233His	c.698C>A	missense_variant	5	1433970	3.48682e-06	23.4	0	32406	0	0	39674	0	0	23818	0	0	39530	0	0	52336	0	0	5604	0	4	1099828	3.63693e-06				1	81602	1.22546e-05
BCL9	chr1:147618853C>G	1	147618853	rs1553204273	C	G	gnomAD Exomes	ENST00000234739.8	p.Pro233Arg	c.698C>G	missense_variant	1	1433970	6.97365e-07	23.2	0	32406	0	0	39674	0	0	23818	0	0	39530	0	0	52336	0	0	5604	0	0	1099828	0				1	81602	1.22546e-05
BCL9	chr1:147618854T>C	1	147618854		T	C	gnomAD Exomes	ENST00000234739.8	p.Pro233Pro	c.699T>C	synonymous_variant	2	1435088	1.39364e-06	11.8	0	32436	0	0	39730	0	0	23904	0	0	39544	0	0	52376	0	0	5590	0	2	1100458	1.81743e-06				0	81816	0
BCL9	chr1:147618855C>A	1	147618855	rs1553204276	C	A	gnomAD Genomes	ENST00000234739.8	p.Leu234Ile	c.700C>A	missense_variant	1	152146	6.57263e-06	17.9	0	41424	0	0	15274	0	0	3470	0	0	5190	0	0	10620	0	0	316	0	1	68032	1.4699e-05	0	912	0	0	4818	0
BCL9	chr1:147618855C>T	1	147618855		C	T	gnomAD Exomes	ENST00000234739.8	p.Leu234Phe	c.700C>T	missense_variant	1	1438460	6.95188e-07	18.8	0	32600	0	0	40564	0	0	24078	0	0	39618	0	0	52458	0	0	5616	0	1	1101914	9.07512e-07				0	82244	0
BCL9	chr1:147618856T>C	1	147618856		T	C	gnomAD Exomes	ENST00000234739.8	p.Leu234Pro	c.701T>C	missense_variant	1	605676	1.65105e-06	22.4	0	16816	0	0	39592	0	0	18956	0	0	35982	0	0	52190	0	0	3998	0	0	340172	0				1	65894	1.51759e-05
BCL9	chr1:147618857C>G	1	147618857	rs1553204277	C	G	gnomAD Exomes	ENST00000234739.8	p.Leu234Leu	c.702C>G	synonymous_variant	14	1439682	9.72437e-06	6.81	0	32654	0	0	40874	0	0	24172	0	0	39624	0	0	52486	0	0	5626	0	13	1102330	1.17932e-05				0	82504	0
BCL9	chr1:147618857C>T	1	147618857		C	T	gnomAD Exomes	ENST00000234739.8	p.Leu234Leu	c.702C>T	synonymous_variant	1	1439682	6.94598e-07	7.24	0	32654	0	0	40874	0	0	24172	0	0	39624	0	0	52486	0	0	5626	0	1	1102330	9.07169e-07				0	82504	0
BCL9	chr1:147618860A>G	1	147618860		A	G	gnomAD Exomes	ENST00000234739.8	p.Pro235Pro	c.705A>G	synonymous_variant	1	1441214	6.93859e-07	4.35	0	32692	0	0	40986	0	0	24318	0	0	39620	0	0	52562	0	0	5626	0	1	1103058	9.06571e-07				0	82876	0
BCL9	chr1:147618861C>T	1	147618861		C	T	gnomAD Exomes	ENST00000234739.8	p.Gln236Ter	c.706C>T	stop_gained	1	610002	1.63934e-06	35	0	17048	0	0	40578	0	0	19328	0	1	36002	2.77762e-05	0	52338	0	0	4038	0	0	341788	0				0	66624	0
BCL9	chr1:147618862A>C	1	147618862		A	C	gnomAD Exomes	ENST00000234739.8	p.Gln236Pro	c.707A>C	missense_variant	1	610894	1.63695e-06	4.4	0	17046	0	0	40660	0	0	19410	0	0	36008	0	0	52370	0	0	4032	0	1	342234	2.92198e-06				0	66836	0
BCL9	chr1:147618863A>C	1	147618863		A	C	gnomAD Exomes	ENST00000234739.8	p.Gln236His	c.708A>C	missense_variant	2	1444418	1.38464e-06	0.777	0	32838	0	0	41694	0	0	24610	0	0	39640	0	0	52666	0	0	5654	0	2	1104328	1.81106e-06				0	83378	0
BCL9	chr1:147618863A>G	1	147618863	rs1553204279	A	G	gnomAD Exomes	ENST00000234739.8	p.Gln236Gln	c.708A>G	synonymous_variant	2	1444418	1.38464e-06	0.378	0	32838	0	0	41694	0	0	24610	0	0	39640	0	1	52666	1.89876e-05	0	5654	0	1	1104328	9.05528e-07				0	83378	0
BCL9	chr1:147618866G>A	1	147618866	rs191990446	G	A	gnomAD Exomes,gnomAD Genomes	ENST00000234739.8	p.Gln237Gln	c.711G>A	synonymous_variant	11	1598292	6.88235e-06	3.57	0	74322	0	0	57330	0	0	28266	0	0	44802	0	0	63334	0	0	5992	0	11	1172958	9.378e-06	0	910	0	0	88608	0
BCL9	chr1:147618866G>T	1	147618866	rs191990446	G	T	gnomAD Genomes	ENST00000234739.8	p.Gln237His	c.711G>T	missense_variant	1	152168	6.57168e-06	18.6	1	41526	2.40813e-05	0	15270	0	0	3472	0	0	5172	0	0	10598	0	0	294	0	0	68000	0	0	910	0	0	4816	0
BCL9	chr1:147618869C>T	1	147618869	rs1553204282	C	T	gnomAD Exomes	ENST00000234739.8	p.Pro238Pro	c.714C>T	synonymous_variant	1	619410	1.61444e-06	4.6	0	17494	0	0	42758	0	0	20138	0	1	36046	2.77423e-05	0	52622	0	0	4104	0	0	345322	0				0	68236	0
BCL9	chr1:147618871C>A	1	147618871	rs201967879	C	A	gnomAD Exomes,gnomAD Genomes	ENST00000234739.8	p.Pro239Gln	c.716C>A	missense_variant	21	1605340	1.30813e-05	16.6	0	74726	0	0	59034	0	0	28780	0	0	44870	0	0	63564	0	0	6038	0	20	1175654	1.70118e-05	0	912	0	0	89686	0
BCL9	chr1:147618871C>G	1	147618871	rs201967879	C	G	gnomAD Exomes,gnomAD Genomes	ENST00000234739.8	p.Pro239Arg	c.716C>G	missense_variant	3	1605340	1.86876e-06	21.7	0	74726	0	0	59034	0	0	28780	0	0	44870	0	0	63564	0	0	6038	0	3	1175654	2.55177e-06	0	912	0	0	89686	0
BCL9	chr1:147618871C>T	1	147618871	rs201967879	C	T	gnomAD Exomes	ENST00000234739.8	p.Pro239Leu	c.716C>T	missense_variant	1	1453160	6.88155e-07	22.2	0	33290	0	0	43760	0	0	25310	0	0	39678	0	0	52940	0	0	5722	0	0	1107622	0				1	84852	1.17852e-05
BCL9	chr1:147618873G>A	1	147618873	rs782766696	G	A	gnomAD Exomes,gnomAD Genomes	ENST00000234739.8	p.Ala240Thr	c.718G>A	missense_variant	63	1606740	3.92098e-05	16.6	1	74740	1.33797e-05	0	59230	0	0	28898	0	0	44874	0	0	63626	0	0	6040	0	60	1176310	5.1007e-05	0	912	0	0	89960	0
BCL9	chr1:147618874C>G	1	147618874	rs1054647	C	G	gnomAD Exomes,gnomAD Genomes	ENST00000234739.8	p.Ala240Gly	c.719C>G	missense_variant	3	1606832	1.86703e-06	14	3	74782	4.01166e-05	0	59274	0	0	28922	0	0	44872	0	0	63652	0	0	6038	0	0	1176334	0	0	912	0	0	89898	0
BCL9	chr1:147618875T>C	1	147618875	rs1409883861	T	C	gnomAD Exomes,gnomAD Genomes	ENST00000234739.8	p.Ala240Ala	c.720T>C	synonymous_variant	8	1607478	4.97674e-06	7.05	0	74734	0	0	59302	0	0	28980	0	0	44856	0	0	63676	0	0	6044	0	8	1176714	6.79859e-06	0	912	0	0	90086	0
BCL9	chr1:147618877C>T	1	147618877	rs200915171	C	T	gnomAD Exomes,gnomAD Genomes	ENST00000234739.8	p.Pro241Leu	c.722C>T	missense_variant	193	1607860	0.000120035	18.6	5	74888	6.67664e-05	0	59322	0	1	28998	3.44851e-05	6	44856	0.000133761	1	63696	1.56996e-05	1	6028	0.000165893	175	1176830	0.000148705	0	912	0	2	90114	2.21941e-05
BCL9	chr1:147618878G>A	1	147618878	rs200285837	G	A	gnomAD Exomes,gnomAD Genomes	ENST00000234739.8	p.Pro241Pro	c.723G>A	synonymous_variant	21	1608706	1.3054e-05	1.03	1	74900	1.33511e-05	1	59452	1.68203e-05	0	29064	0	2	44852	4.45911e-05	1	63722	1.56932e-05	0	6036	0	15	1177200	1.27421e-05	0	910	0	0	90336	0
BCL9	chr1:147618879G>T	1	147618879	rs782563319	G	T	gnomAD Exomes,gnomAD Genomes	ENST00000234739.8	p.Ala242Ser	c.724G>T	missense_variant	16	1608810	9.94524e-06	4.94	0	74784	0	0	59468	0	0	29106	0	0	44860	0	0	63736	0	0	6054	0	15	1177306	1.2741e-05	0	912	0	0	90362	0
BCL9	chr1:147618881C>G	1	147618881	rs925638601	C	G	gnomAD Exomes	ENST00000234739.8	p.Ala242Ala	c.726C>G	synonymous_variant	5	624676	8.00415e-06	4.76	0	17612	0	0	43304	0	0	20568	0	0	36054	0	0	52930	0	0	4128	0	5	347896	1.43721e-05				0	69272	0
BCL9	chr1:147618883A>G	1	147618883	rs781830328	A	G	gnomAD Exomes	ENST00000234739.8	p.Asn243Ser	c.728A>G	missense_variant	3	625700	4.79463e-06	0.001	0	17636	0	0	43422	0	0	20668	0	1	36056	2.77346e-05	0	52960	0	0	4134	0	0	348480	0				1	69396	1.44101e-05
BCL9	chr1:147618886A>G	1	147618886		A	G	gnomAD Exomes	ENST00000234739.8	p.Gln244Arg	c.731A>G	missense_variant	1	626228	1.59686e-06	21.9	0	17636	0	0	43426	0	0	20740	0	0	36050	0	1	53012	1.88637e-05	0	4134	0	0	348766	0				0	69472	0
BCL9	chr1:147618888G>A	1	147618888	rs782481465	G	A	gnomAD Exomes	ENST00000234739.8	p.Asp245Asn	c.733G>A	missense_variant	8	1459782	5.48027e-06	23.2	0	33438	0	0	44480	0	0	25914	0	0	39686	0	0	53302	0	0	5758	0	7	1110902	6.30119e-06				1	86000	1.16279e-05
BCL9	chr1:147618890C>A	1	147618890		C	A	gnomAD Exomes	ENST00000234739.8	p.Asp245Glu	c.735C>A	missense_variant	1	1459982	6.8494e-07	15.3	0	33440	0	0	44520	0	0	25942	0	0	39694	0	0	53320	0	0	5754	0	1	1110970	9.00114e-07				0	86038	0
BCL9	chr1:147618892A>G	1	147618892	rs587705432	A	G	gnomAD Exomes,gnomAD Genomes	ENST00000234739.8	p.Gln246Arg	c.737A>G	missense_variant	4	1612790	2.48017e-06	25.5	0	75026	0	0	59868	0	0	29460	0	0	44884	0	0	63972	0	0	6052	0	0	1179232	0	0	912	0	4	90952	4.39792e-05
BCL9	chr1:147618893G>C	1	147618893	rs369846270	G	C	gnomAD Exomes,gnomAD Genomes	ENST00000234739.8	p.Gln246His	c.738G>C	missense_variant	57	1612580	3.53471e-05	23.8	0	74874	0	2	59828	3.34292e-05	0	29458	0	0	44894	0	0	63956	0	2	6070	0.000329489	51	1179218	4.3249e-05	0	910	0	0	90952	0
BCL9	chr1:147618893G>T	1	147618893	rs369846270	G	T	gnomAD Exomes,gnomAD Genomes	ENST00000234739.8	p.Gln246His	c.738G>T	missense_variant	2	1612580	1.24025e-06	23.8	0	74874	0	1	59828	1.67146e-05	0	29458	0	0	44894	0	0	63956	0	0	6070	0	1	1179218	8.4802e-07	0	910	0	0	90952	0
BCL9	chr1:147618901C>T	1	147618901		C	T	gnomAD Exomes	ENST00000234739.8	p.Ser249Phe	c.746C>T	missense_variant	1	627942	1.5925e-06	23	0	17682	0	0	43646	0	0	20886	0	0	36066	0	0	53108	0	0	4140	0	1	349656	2.85995e-06				0	69706	0
BCL9	chr1:147618902C>G	1	147618902	rs1553204295	C	G	gnomAD Exomes	ENST00000234739.8	p.Ser249Ser	c.747C>G	synonymous_variant	2	627982	3.1848e-06	2.59	0	17678	0	0	43648	0	0	20902	0	2	36064	5.5457e-05	0	53108	0	0	4142	0	0	349628	0				0	69744	0
BCL9	chr1:147618904A>G	1	147618904	rs1212352366	A	G	gnomAD Exomes	ENST00000234739.8	p.Gln250Arg	c.749A>G	missense_variant	3	1461252	2.05303e-06	23.3	0	33468	0	0	44646	0	0	26074	0	0	39696	0	0	53390	0	0	5758	0	3	1111640	2.69872e-06				0	86208	0
BCL9	chr1:147618905G>A	1	147618905	rs1483270763	G	A	gnomAD Exomes,gnomAD Genomes	ENST00000234739.8	p.Gln250Gln	c.750G>A	synonymous_variant	9	1613412	5.57824e-06	7.64	0	74890	0	0	59926	0	0	29554	0	1	44884	2.22797e-05	0	63988	0	0	6074	0	8	1179686	6.78147e-06	0	912	0	0	91030	0
BCL9	chr1:147618905G>C	1	147618905		G	C	gnomAD Exomes	ENST00000234739.8	p.Gln250His	c.750G>C	missense_variant	1	1461320	6.84313e-07	24.6	0	33474	0	0	44654	0	0	26082	0	0	39696	0	0	53388	0	0	5758	0	1	1111680	8.99539e-07				0	86210	0
BCL9	chr1:147618909A>G	1	147618909		A	G	gnomAD Exomes	ENST00000234739.8	p.Thr252Ala	c.754A>G	missense_variant	1	833108	1.20032e-06	0.176	0	15786	0	0	984	0	0	5152	0	0	3630	0	0	276	0	0	1620	0	1	761902	1.3125e-06				0	16460	0
BCL9	chr1:147618910C>G	1	147618910	rs1553204298	C	G	gnomAD Exomes	ENST00000234739.8	p.Thr252Ser	c.755C>G	missense_variant	1	833108	1.20032e-06	10.9	0	15786	0	0	984	0	0	5152	0	0	3630	0	0	276	0	0	1620	0	1	761902	1.3125e-06				0	16460	0
BCL9	chr1:147618910C>T	1	147618910		C	T	gnomAD Exomes	ENST00000234739.8	p.Thr252Ile	c.755C>T	missense_variant	1	833108	1.20032e-06	20.9	0	15786	0	0	984	0	0	5152	0	0	3630	0	0	276	0	0	1620	0	1	761902	1.3125e-06				0	16460	0
BCL9	chr1:147618912A>G	1	147618912		A	G	gnomAD Exomes	ENST00000234739.8	p.Arg253Gly	c.757A>G	missense_variant	1	628420	1.59129e-06	20.9	0	17690	0	0	43696	0	0	20948	0	0	36068	0	0	53122	0	0	4140	0	1	349898	2.85798e-06				0	69768	0
BCL9	chr1:147618913G>A	1	147618913		G	A	gnomAD Exomes	ENST00000234739.8	p.Arg253Lys	c.758G>A	missense_variant	1	628442	1.59124e-06	16.5	0	17690	0	0	43698	0	1	20944	4.77464e-05	0	36064	0	0	53122	0	0	4142	0	0	349918	0				0	69774	0
BCL9	chr1:147618913G>C	1	147618913	rs942590817	G	C	gnomAD Exomes	ENST00000234739.8	p.Arg253Thr	c.758G>C	missense_variant	2	628442	3.18247e-06	19.9	0	17690	0	0	43698	0	0	20944	0	0	36064	0	0	53122	0	0	4142	0	2	349918	5.71562e-06				0	69774	0
BCL9	chr1:147618914A>C	1	147618914	rs782423324	A	C	gnomAD Exomes	ENST00000234739.8	p.Arg253Ser	c.759A>C	missense_variant	1	628484	1.59113e-06	15.1	0	17692	0	0	43704	0	0	20956	0	0	36068	0	0	53126	0	0	4142	0	0	349930	0				0	69780	0
BCL9	chr1:147618916T>C	1	147618916	rs1255969377	T	C	gnomAD Genomes	ENST00000234739.8	p.Leu254Pro	c.761T>C	missense_variant	1	152128	6.57341e-06	20.6	0	41432	0	0	15270	0	0	3470	0	0	5182	0	0	10616	0	0	316	0	1	68024	1.47007e-05	0	910	0	0	4820	0
BCL9	chr1:147618917G>A	1	147618917	rs1208628576	G	A	gnomAD Exomes	ENST00000234739.8	p.Leu254Leu	c.762G>A	synonymous_variant	5	1461616	3.42087e-06	4.4	0	33472	0	0	44686	0	0	26104	0	0	39700	0	0	53404	0	0	5764	0	5	1111854	4.49699e-06				0	86244	0
BCL9	chr1:147618921C>G	1	147618921	rs782669837	C	G	gnomAD Exomes	ENST00000234739.8	p.Pro256Ala	c.766C>G	missense_variant	4	1461634	2.73666e-06	18.2	0	33472	0	0	44698	0	0	26112	0	0	39700	0	0	53410	0	0	5768	0	1	1111854	8.99399e-07				3	86232	3.47899e-05
BCL9	chr1:147618921C>T	1	147618921		C	T	gnomAD Exomes	ENST00000234739.8	p.Pro256Ser	c.766C>T	missense_variant	1	1461634	6.84166e-07	17.9	0	33472	0	0	44698	0	0	26112	0	0	39700	0	0	53410	0	0	5768	0	0	1111854	0				0	86232	0
BCL9	chr1:147618922C>G	1	147618922		C	G	gnomAD Exomes	ENST00000234739.8	p.Pro256Arg	c.767C>G	missense_variant	1	833108	1.20032e-06	20.2	0	15786	0	0	984	0	0	5152	0	0	3630	0	0	276	0	0	1620	0	1	761902	1.3125e-06				0	16460	0
BCL9	chr1:147618922C>T	1	147618922		C	T	gnomAD Exomes	ENST00000234739.8	p.Pro256Leu	c.767C>T	missense_variant	1	833108	1.20032e-06	21	0	15786	0	0	984	0	0	5152	0	0	3630	0	0	276	0	0	1620	0	0	761902	0				1	16460	6.07533e-05
BCL9	chr1:147618925C>T	1	147618925	rs782199834	C	T	gnomAD Exomes,gnomAD Genomes	ENST00000234739.8	p.Thr257Ile	c.770C>T	missense_variant	10	780782	1.28077e-05	19.6	0	59130	0	0	59004	0	0	24440	0	0	41252	0	0	63758	0	0	4462	0	10	418024	2.39221e-05	0	912	0	0	74616	0
BCL9	chr1:147618928C>T	1	147618928	rs1269095299	C	T	gnomAD Exomes,gnomAD Genomes	ENST00000234739.8	p.Pro258Leu	c.773C>T	missense_variant	5	1613882	3.09812e-06	23.2	0	74914	0	0	59994	0	0	29582	0	0	44880	0	0	64034	0	0	6084	0	4	1179936	3.39001e-06	0	912	0	1	91072	1.09803e-05
BCL9	chr1:147618932C>A	1	147618932		C	A	gnomAD Exomes	ENST00000234739.8	p.Pro259Pro	c.777C>A	synonymous_variant	1	833108	1.20032e-06	7.97	1	15786	6.33473e-05	0	984	0	0	5152	0	0	3630	0	0	276	0	0	1620	0	0	761902	0				0	16460	0
BCL9	chr1:147618937C>T	1	147618937	rs373639033	C	T	gnomAD Exomes,gnomAD Genomes	ENST00000234739.8	p.Pro261Leu	c.782C>T	missense_variant	89	1613962	5.51438e-05	22.4	5	75030	6.664e-05	4	59994	6.66733e-05	0	29590	0	0	44864	0	0	64034	0	0	6062	0	74	1179906	6.27169e-05	0	912	0	1	91066	1.0981e-05
BCL9	chr1:147618938G>A	1	147618938	rs377555958	G	A	gnomAD Exomes,gnomAD Genomes	ENST00000234739.8	p.Pro261Pro	c.783G>A	synonymous_variant	15	1613660	9.29564e-06	8.72	4	74852	5.34388e-05	0	59958	0	0	29582	0	0	44874	0	1	63984	1.56289e-05	0	6076	0	10	1179896	8.47532e-06	0	912	0	0	91054	0
BCL9	chr1:147618939G>T	1	147618939		G	T	gnomAD Exomes	ENST00000234739.8	p.Ala262Ser	c.784G>T	missense_variant	1	628532	1.59101e-06	18.6	0	17688	0	0	43710	0	0	20970	0	0	36056	0	0	53126	0	0	4144	0	1	349968	2.8574e-06				0	69782	0
BCL9	chr1:147618946C>T	1	147618946		C	T	gnomAD Exomes	ENST00000234739.8	p.Ala264Val	c.791C>T	missense_variant	1	1461716	6.84127e-07	20.6	0	33480	0	0	44696	0	0	26122	0	0	39700	0	0	53412	0	0	5768	0	1	1111890	8.9937e-07				0	86256	0
BCL9	chr1:147618948C>T	1	147618948		C	T	gnomAD Exomes	ENST00000234739.8	p.Pro265Ser	c.793C>T	missense_variant	1	833110	1.20032e-06	15.3	0	15786	0	0	984	0	0	5152	0	0	3630	0	0	276	0	0	1620	0	1	761904	1.3125e-06				0	16460	0
BCL9	chr1:147618950C>T	1	147618950	rs1658444998	C	T	gnomAD Exomes	ENST00000234739.8	p.Pro265Pro	c.795C>T	synonymous_variant	7	1461700	4.78894e-06	11.4	4	33478	0.000119481	0	44704	0	0	26116	0	0	39700	0	0	53404	0	0	5768	0	1	1111892	8.99368e-07				0	86250	0
BCL9	chr1:147618954C>G	1	147618954	rs922551840	C	G	gnomAD Exomes	ENST00000234739.8	p.Pro267Ala	c.799C>G	missense_variant	1	628568	1.59092e-06	6	0	17692	0	0	43712	0	0	20966	0	0	36070	0	0	53138	0	0	4148	0	1	349982	2.85729e-06				0	69776	0
BCL9	chr1:147618957G>A	1	147618957		G	A	gnomAD Exomes	ENST00000234739.8	p.Ala268Thr	c.802G>A	missense_variant	1	628544	1.59098e-06	14.6	0	17690	0	0	43708	0	0	20964	0	0	36070	0	0	53130	0	0	4146	0	1	349970	2.85739e-06				0	69784	0
BCL9	chr1:147618959C>A	1	147618959	rs782709525	C	A	gnomAD Exomes	ENST00000234739.8	p.Ala268Ala	c.804C>A	synonymous_variant	1	1461592	6.84185e-07	0.922	0	33476	0	0	44686	0	0	26114	0	0	39698	0	0	53406	0	0	5766	0	0	1111836	0				1	86234	1.15964e-05
BCL9	chr1:147618959C>G	1	147618959		C	G	gnomAD Exomes	ENST00000234739.8	p.Ala268Ala	c.804C>G	synonymous_variant	1	1461592	6.84185e-07	1	0	33476	0	0	44686	0	1	26114	3.82936e-05	0	39698	0	0	53406	0	0	5766	0	0	1111836	0				0	86234	0
BCL9	chr1:147618959C>T	1	147618959	rs782709525	C	T	gnomAD Exomes,gnomAD Genomes	ENST00000234739.8	p.Ala268Ala	c.804C>T	synonymous_variant	105	1613728	6.50667e-05	1.23	9	74902	0.000120157	0	59958	0	1	29584	3.38021e-05	0	44880	0	0	64022	0	0	6082	0	79	1179858	6.69572e-05	0	912	0	3	91064	3.29439e-05
BCL9	chr1:147618960G>A	1	147618960	rs587637107	G	A	gnomAD Exomes,gnomAD Genomes	ENST00000234739.8	p.Ala269Thr	c.805G>A	missense_variant	10	1613656	6.19711e-06	15	0	74994	0	1	59974	1.66739e-05	0	29566	0	0	44866	0	0	63982	0	0	6056	0	6	1179782	5.08569e-06	0	910	0	1	91042	1.09839e-05
BCL9	chr1:147618963C>A	1	147618963	rs1396717859	C	A	gnomAD Exomes	ENST00000234739.8	p.Pro270Thr	c.808C>A	missense_variant	2	1461458	1.3685e-06	8.94	0	33470	0	0	44666	0	0	26102	0	0	39700	0	0	53404	0	0	5766	0	1	1111778	8.9946e-07				0	86202	0
BCL9	chr1:147618963C>T	1	147618963	rs1396717859	C	T	gnomAD Exomes,gnomAD Genomes	ENST00000234739.8	p.Pro270Ser	c.808C>T	missense_variant	3	1613584	1.85922e-06	10.6	2	74902	2.67016e-05	0	59942	0	0	29572	0	0	44886	0	0	64016	0	0	6082	0	0	1179788	0	0	912	0	1	91028	1.09856e-05
BCL9	chr1:147618965C>A	1	147618965		C	A	gnomAD Exomes	ENST00000234739.8	p.Pro270Pro	c.810C>A	synonymous_variant	1	1461580	6.84191e-07	5.88	0	33474	0	0	44704	0	0	26106	0	0	39700	0	0	53404	0	0	5760	0	0	1111822	0				1	86228	1.15972e-05
BCL9	chr1:147618965C>G	1	147618965	rs1047347707	C	G	gnomAD Exomes	ENST00000234739.8	p.Pro270Pro	c.810C>G	synonymous_variant	1	1461580	6.84191e-07	6.06	0	33474	0	0	44704	0	0	26106	0	0	39700	0	0	53404	0	0	5760	0	1	1111822	8.99425e-07				0	86228	0
BCL9	chr1:147618965C>T	1	147618965		C	T	gnomAD Exomes	ENST00000234739.8	p.Pro270Pro	c.810C>T	synonymous_variant	1	1461580	6.84191e-07	6.51	0	33474	0	0	44704	0	0	26106	0	0	39700	0	0	53404	0	0	5760	0	0	1111822	0				1	86228	1.15972e-05
BCL9	chr1:147618966C>G	1	147618966	rs1553204317	C	G	gnomAD Exomes	ENST00000234739.8	p.Pro271Ala	c.811C>G	missense_variant	1	628458	1.5912e-06	14.2	0	17684	0	0	43714	0	0	20956	0	0	36068	0	0	53128	0	0	4144	0	0	349920	0				1	69764	1.4334e-05
BCL9	chr1:147618967C>A	1	147618967	rs782092791	C	A	gnomAD Exomes,gnomAD Genomes	ENST00000234739.8	p.Pro271Gln	c.812C>A	missense_variant	33	1613724	2.04496e-05	10.4	1	74910	1.33494e-05	28	59974	0.000466869	0	29570	0	0	44888	0	0	64020	0	0	6082	0	3	1179854	2.54269e-06	0	912	0	0	91054	0
BCL9	chr1:147618967C>G	1	147618967	rs782092791	C	G	gnomAD Exomes,gnomAD Genomes	ENST00000234739.8	p.Pro271Arg	c.812C>G	missense_variant	6	1613724	3.71811e-06	11.3	0	74910	0	0	59974	0	0	29570	0	0	44888	0	0	64020	0	0	6082	0	6	1179854	5.08537e-06	0	912	0	0	91054	0
BCL9	chr1:147618967C>T	1	147618967	rs782092791	C	T	gnomAD Exomes,gnomAD Genomes	ENST00000234739.8	p.Pro271Leu	c.812C>T	missense_variant	10	1613724	6.19685e-06	10.7	2	74910	2.66987e-05	1	59974	1.66739e-05	0	29570	0	0	44888	0	0	64020	0	0	6082	0	5	1179854	4.23781e-06	0	912	0	0	91054	0
BCL9	chr1:147618969C>T	1	147618969	rs143556015	C	T	gnomAD Exomes,gnomAD Genomes	ENST00000234739.8	p.Arg272Cys	c.814C>T	missense_variant	523	1613580	0.000324124	21.8	3	74904	4.00513e-05	6	59960	0.000100067	0	29550	0	2	44886	4.45573e-05	61	64010	0.000952976	1	6080	0.000164474	425	1179794	0.000360232	0	912	0	5	91026	5.49294e-05
BCL9	chr1:147618970G>A	1	147618970	rs782492964	G	A	gnomAD Exomes,gnomAD Genomes	ENST00000234739.8	p.Arg272His	c.815G>A	missense_variant	18	1613322	1.11571e-05	22.7	1	74840	1.33618e-05	9	59938	0.000150155	0	29552	0	2	44870	4.45732e-05	0	63966	0	0	6078	0	5	1179706	4.23834e-06	0	908	0	1	91020	1.09866e-05
BCL9	chr1:147618970G>C	1	147618970		G	C	gnomAD Exomes	ENST00000234739.8	p.Arg272Pro	c.815G>C	missense_variant	1	1461348	6.843e-07	22.5	0	33472	0	0	44674	0	0	26084	0	0	39690	0	0	53390	0	0	5762	0	1	1111712	8.99514e-07				0	86200	0
BCL9	chr1:147618972C>A	1	147618972	rs371078577	C	A	gnomAD Exomes,gnomAD Genomes	ENST00000234739.8	p.Pro273Thr	c.817C>A	missense_variant	102	1613488	6.32171e-05	16	5	74906	6.67503e-05	0	59946	0	0	29542	0	0	44884	0	0	64010	0	0	6078	0	96	1179730	8.13746e-05	0	912	0	0	91034	0
BCL9	chr1:147618972C>T	1	147618972	rs371078577	C	T	gnomAD Exomes	ENST00000234739.8	p.Pro273Ser	c.817C>T	missense_variant	3	1461336	2.05292e-06	15.5	0	33472	0	0	44670	0	0	26074	0	0	39698	0	0	53388	0	0	5762	0	1	1111706	8.99518e-07				2	86206	2.32002e-05
BCL9	chr1:147618973C>T	1	147618973	rs1553204321	C	T	gnomAD Exomes	ENST00000234739.8	p.Pro273Leu	c.818C>T	missense_variant	2	628248	3.18346e-06	22.5	0	17684	0	1	43698	2.28843e-05	0	20930	0	0	36068	0	0	53114	0	0	4144	0	0	349808	0				1	69746	1.43377e-05
BCL9	chr1:147618975C>T	1	147618975	rs1409359526	C	T	gnomAD Exomes	ENST00000234739.8	p.Leu274Leu	c.820C>T	synonymous_variant	2	628070	3.18436e-06	8.61	0	17682	0	0	43668	0	0	20920	0	0	36064	0	0	53100	0	0	4140	0	2	349718	5.71889e-06				0	69726	0
BCL9	chr1:147618976T>C	1	147618976	rs782454692	T	C	gnomAD Exomes	ENST00000234739.8	p.Leu274Pro	c.821T>C	missense_variant	1	627990	1.59238e-06	22	0	17684	0	0	43662	0	0	20910	0	0	36062	0	0	53098	0	0	4140	0	0	349684	0				0	69708	0
BCL9	chr1:147618978G>T	1	147618978	rs782570856	G	T	gnomAD Exomes	ENST00000234739.8	p.Asp275Tyr	c.823G>T	missense_variant	1	627922	1.59255e-06	22.9	0	17684	0	0	43672	0	0	20898	0	1	36060	2.77316e-05	0	53106	0	0	4138	0	0	349622	0				0	69698	0
BCL9	chr1:147618981C>A	1	147618981		C	A	gnomAD Exomes	ENST00000234739.8	p.Arg276Arg	c.826C>A	synonymous_variant	1	1460634	6.84634e-07	10.1	0	33460	0	0	44574	0	0	26010	0	0	39696	0	0	53378	0	0	5760	0	1	1111320	8.99831e-07				0	86110	0
BCL9	chr1:147618981C>T	1	147618981	rs782230804	C	T	gnomAD Exomes,gnomAD Genomes	ENST00000234739.8	p.Arg276Trp	c.826C>T	missense_variant	17	1612752	1.0541e-05	23.6	3	74866	4.00716e-05	0	59840	0	0	29480	0	7	44886	0.000155951	0	63988	0	0	6076	0	7	1179346	5.93549e-06	0	912	0	0	90946	0
BCL9	chr1:147618982G>A	1	147618982	rs782351440	G	A	gnomAD Exomes,gnomAD Genomes	ENST00000234739.8	p.Arg276Gln	c.827G>A	missense_variant	30	1612760	1.86017e-05	7.38	1	74852	1.33597e-05	2	59862	3.34102e-05	0	29492	0	0	44882	0	0	63986	0	0	6072	0	25	1179362	2.11979e-05	0	912	0	0	90936	0
BCL9	chr1:147618982G>T	1	147618982	rs782351440	G	T	gnomAD Exomes,gnomAD Genomes	ENST00000234739.8	p.Arg276Leu	c.827G>T	missense_variant	3	1612760	1.86017e-06	16.5	1	74852	1.33597e-05	0	59862	0	0	29492	0	0	44882	0	0	63986	0	0	6072	0	2	1179362	1.69583e-06	0	912	0	0	90936	0
BCL9	chr1:147618984G>A	1	147618984	rs782247629	G	A	gnomAD Exomes,gnomAD Genomes	ENST00000234739.8	p.Glu277Lys	c.829G>A	missense_variant	3	1612802	1.86012e-06	22.8	0	74888	0	0	59870	0	0	29494	0	0	44880	0	0	63988	0	0	6078	0	3	1179338	2.5438e-06	0	912	0	0	90940	0
BCL9	chr1:147618984G>C	1	147618984		G	C	gnomAD Exomes	ENST00000234739.8	p.Glu277Gln	c.829G>C	missense_variant	2	1460680	1.36923e-06	22.4	0	33466	0	0	44604	0	0	26022	0	1	39696	2.51915e-05	0	53376	0	0	5762	0	1	1111318	8.99832e-07				0	86108	0
BCL9	chr1:147618986G>A	1	147618986		G	A	gnomAD Exomes	ENST00000234739.8	p.Glu277Glu	c.831G>A	synonymous_variant	1	1460034	6.84916e-07	0.325	0	33424	0	0	44414	0	0	25956	0	0	39694	0	0	53362	0	0	5748	0	1	1111094	9.00014e-07				0	86048	0
BCL9	chr1:147618986G>C	1	147618986		G	C	gnomAD Exomes	ENST00000234739.8	p.Glu277Asp	c.831G>C	missense_variant	1	1460034	6.84916e-07	0.002	0	33424	0	0	44414	0	0	25956	0	0	39694	0	0	53362	0	0	5748	0	1	1111094	9.00014e-07				0	86048	0
BCL9	chr1:147618987A>G	1	147618987		A	G	gnomAD Exomes	ENST00000234739.8	p.Ser278Gly	c.832A>G	missense_variant	1	626802	1.5954e-06	22.4	0	17626	0	0	43398	0	0	20798	0	0	36062	0	0	53088	0	0	4126	0	1	349120	2.86434e-06				0	69590	0
BCL9	chr1:147618990C>A	1	147618990		C	A	gnomAD Exomes	ENST00000234739.8	p.Pro279Thr	c.835C>A	missense_variant	1	1459828	6.85012e-07	20.4	0	33432	0	0	44454	0	0	25932	0	0	39694	0	0	53354	0	0	5744	0	0	1110922	0				1	86024	1.16247e-05
BCL9	chr1:147618990C>T	1	147618990		C	T	gnomAD Exomes	ENST00000234739.8	p.Pro279Ser	c.835C>T	missense_variant	2	1459828	1.37002e-06	19	0	33432	0	0	44454	0	0	25932	0	0	39694	0	0	53354	0	0	5744	0	2	1110922	1.80031e-06				0	86024	0
BCL9	chr1:147618991C>T	1	147618991	rs1487105230	C	T	gnomAD Exomes	ENST00000234739.8	p.Pro279Leu	c.836C>T	missense_variant	16	1459744	1.09608e-05	23.5	0	33424	0	0	44450	0	0	25926	0	0	39694	0	0	53346	0	0	5746	0	16	1110878	1.4403e-05				0	86010	0
BCL9	chr1:147618992T>C	1	147618992		T	C	gnomAD Exomes	ENST00000234739.8	p.Pro279Pro	c.837T>C	synonymous_variant	1	1459736	6.85055e-07	8.31	0	33432	0	0	44426	0	0	25922	0	0	39692	0	0	53344	0	0	5748	0	1	1110902	9.00169e-07				0	86002	0
BCL9	chr1:147618993G>A	1	147618993	rs782420930	G	A	gnomAD Exomes	ENST00000234739.8	p.Gly280Arg	c.838G>A	missense_variant	1	1459792	6.85029e-07	23.9	0	33440	0	1	44486	2.2479e-05	0	25940	0	0	39696	0	0	53332	0	0	5748	0	0	1110880	0				0	85996	0
BCL9	chr1:147618993G>C	1	147618993		G	C	gnomAD Exomes	ENST00000234739.8	p.Gly280Arg	c.838G>C	missense_variant	1	1459792	6.85029e-07	23.8	0	33440	0	0	44486	0	0	25940	0	0	39696	0	0	53332	0	0	5748	0	1	1110880	9.00187e-07				0	85996	0
BCL9	chr1:147618995G>A	1	147618995	rs781934816	G	A	gnomAD Genomes	ENST00000234739.8	p.Gly280Gly	c.840G>A	synonymous_variant	1	152072	6.57583e-06	6.27	0	41400	0	1	15262	6.55222e-05	0	3472	0	0	5176	0	0	10610	0	0	316	0	0	68014	0	0	912	0	0	4824	0
BCL9	chr1:147618996G>A	1	147618996		G	A	gnomAD Exomes	ENST00000234739.8	p.Val281Ile	c.841G>A	missense_variant	1	626506	1.59615e-06	15.1	0	17650	0	0	43472	0	0	20746	0	0	36062	0	0	53068	0	0	4118	0	1	348888	2.86625e-06				0	69530	0
BCL9	chr1:147618996G>C	1	147618996		G	C	gnomAD Exomes	ENST00000234739.8	p.Val281Leu	c.841G>C	missense_variant	2	626506	3.19231e-06	15.2	0	17650	0	0	43472	0	0	20746	0	2	36062	5.546e-05	0	53068	0	0	4118	0	0	348888	0				0	69530	0
BCL9	chr1:147619003A>G	1	147619003		A	G	gnomAD Exomes	ENST00000234739.8	p.Asn283Ser	c.848A>G	missense_variant	2	1459030	1.37077e-06	13.2	0	33422	0	0	44350	0	0	25858	0	0	39688	0	0	53314	0	0	5744	0	1	1110512	9.00486e-07				1	85910	1.16401e-05
BCL9	chr1:147619005A>G	1	147619005		A	G	gnomAD Exomes	ENST00000234739.8	p.Lys284Glu	c.850A>G	missense_variant	1	625632	1.59838e-06	24.2	0	17614	0	1	43328	2.30798e-05	0	20672	0	0	36058	0	0	53032	0	0	4120	0	0	348470	0				0	69416	0
BCL9	chr1:147619007A>G	1	147619007	rs587723085	A	G	gnomAD Exomes,gnomAD Genomes	ENST00000234739.8	p.Lys284Lys	c.852A>G	synonymous_variant	10	1610512	6.20921e-06	4.27	0	74858	0	0	59564	0	0	29282	0	0	44832	0	0	63884	0	0	6028	0	6	1178188	5.09257e-06	0	908	0	3	90638	3.30987e-05
BCL9	chr1:147619008C>G	1	147619008		C	G	gnomAD Exomes	ENST00000234739.8	p.Leu285Val	c.853C>G	missense_variant	1	1457774	6.85977e-07	14.9	0	33398	0	0	44266	0	0	25688	0	0	39690	0	0	53268	0	0	5736	0	0	1109844	0				1	85706	1.16678e-05
BCL9	chr1:147619008C>T	1	147619008	rs782353655	C	T	gnomAD Exomes	ENST00000234739.8	p.Leu285Leu	c.853C>T	synonymous_variant	10	1457774	6.85977e-06	9.73	0	33398	0	0	44266	0	0	25688	0	0	39690	0	0	53268	0	0	5736	0	9	1109844	8.10925e-06				0	85706	0
BCL9	chr1:147619009T>C	1	147619009	rs781948065	T	C	gnomAD Exomes,gnomAD Genomes	ENST00000234739.8	p.Leu285Pro	c.854T>C	missense_variant	16	1610158	9.93691e-06	22.8	15	74906	0.000200251	0	59540	0	0	29180	0	0	44846	0	0	63888	0	0	6026	0	0	1177988	0	0	912	0	0	90568	0
BCL9	chr1:147619010G>T	1	147619010	rs782132445	G	T	gnomAD Exomes	ENST00000234739.8	p.Leu285Leu	c.855G>T	synonymous_variant	2	624882	3.2006e-06	7.91	0	17620	0	0	43296	0	0	20566	0	0	36054	0	0	52994	0	0	4116	0	2	348056	5.7462e-06				0	69282	0
BCL9	chr1:147619013T>A	1	147619013	rs587619395	T	A	gnomAD Exomes,gnomAD Genomes	ENST00000234739.8	p.Ile286Ile	c.858T>A	synonymous_variant	2	1610140	1.24213e-06	6.75	0	74930	0	0	59570	0	0	29208	0	0	44842	0	0	63900	0	0	6024	0	0	1177920	0	0	912	0	2	90530	2.20921e-05
BCL9	chr1:147619013T>C	1	147619013		T	C	gnomAD Exomes	ENST00000234739.8	p.Ile286Ile	c.858T>C	synonymous_variant	3	1457950	2.05768e-06	7.25	0	33408	0	0	44274	0	0	25738	0	0	39686	0	0	53282	0	0	5730	0	2	1109918	1.80193e-06				1	85718	1.16662e-05
BCL9	chr1:147619013T>G	1	147619013	rs587619395	T	G	gnomAD Exomes	ENST00000234739.8	p.Ile286Met	c.858T>G	missense_variant	1	1457950	6.85895e-07	11.5	0	33408	0	1	44274	2.25866e-05	0	25738	0	0	39686	0	0	53282	0	0	5730	0	0	1109918	0				0	85718	0
BCL9	chr1:147619014C>A	1	147619014	rs781899908	C	A	gnomAD Exomes	ENST00000234739.8	p.Pro287Thr	c.859C>A	missense_variant	3	1457554	2.05824e-06	18.8	0	33408	0	0	44226	0	0	25684	0	0	39688	0	0	53262	0	0	5724	0	1	1109750	9.01104e-07				2	85640	2.33536e-05
BCL9	chr1:147619015C>G	1	147619015		C	G	gnomAD Exomes	ENST00000234739.8	p.Pro287Arg	c.860C>G	missense_variant	2	1457748	1.37198e-06	22.7	0	33396	0	0	44250	0	0	25688	0	0	39686	0	0	53270	0	2	5726	0.000349284	0	1109846	0				0	85694	0
BCL9	chr1:147619018C>A	1	147619018		C	A	gnomAD Exomes	ENST00000234739.8	p.Ser288Tyr	c.863C>A	missense_variant	1	1457742	6.85992e-07	21.8	0	33414	0	0	44272	0	0	25704	0	0	39686	0	0	53262	0	0	5734	0	0	1109778	0				1	85690	1.167e-05
BCL9	chr1:147619020G>A	1	147619020	rs782147539	G	A	gnomAD Exomes	ENST00000234739.8	p.Val289Ile	c.865G>A	missense_variant	1	624602	1.60102e-06	17.9	0	17632	0	0	43316	0	0	20542	0	0	36054	0	0	52990	0	0	4112	0	0	347856	0				1	69218	1.44471e-05
BCL9	chr1:147619020G>T	1	147619020		G	T	gnomAD Exomes	ENST00000234739.8	p.Val289Leu	c.865G>T	missense_variant	1	624602	1.60102e-06	17.9	0	17632	0	0	43316	0	0	20542	0	1	36054	2.77362e-05	0	52990	0	0	4112	0	0	347856	0				0	69218	0
BCL9	chr1:147619021T>C	1	147619021		T	C	gnomAD Exomes	ENST00000234739.8	p.Val289Ala	c.866T>C	missense_variant	1	1457646	6.86038e-07	12.3	0	33414	0	0	44286	0	0	25676	0	0	39682	0	0	53268	0	0	5736	0	1	1109698	9.01146e-07				0	85704	0
BCL9	chr1:147619022A>G	1	147619022		A	G	gnomAD Exomes	ENST00000234739.8	p.Val289Val	c.867A>G	synonymous_variant	1	624550	1.60115e-06	2.09	0	17630	0	0	43294	0	0	20528	0	0	36056	0	0	52988	0	0	4114	0	1	347808	2.87515e-06				0	69242	0
BCL9	chr1:147619024G>A	1	147619024	rs782710198	G	A	gnomAD Exomes	ENST00000234739.8	p.Gly290Glu	c.869G>A	missense_variant	3	624552	4.80344e-06	26.2	0	17636	0	0	43266	0	0	20544	0	0	36054	0	0	52998	0	0	4114	0	0	347826	0				3	69222	4.33388e-05
BCL9	chr1:147619025A>T	1	147619025	rs781792124	A	T	gnomAD Exomes	ENST00000234739.8	p.Gly290Gly	c.870A>T	synonymous_variant	9	1457584	6.1746e-06	8.96	0	33428	0	0	44278	0	0	25696	0	0	39680	0	0	53252	0	0	5738	0	0	1109640	0				9	85676	0.000105047
BCL9	chr1:147619026A>T	1	147619026		A	T	gnomAD Exomes	ENST00000234739.8	p.Ser291Cys	c.871A>T	missense_variant	15	1457692	1.02902e-05	26	0	33432	0	0	44302	0	0	25708	0	0	39680	0	0	53266	0	0	5740	0	15	1109700	1.35172e-05				0	85674	0
BCL9	chr1:147619029C>T	1	147619029		C	T	gnomAD Exomes	ENST00000234739.8	p.Pro292Ser	c.874C>T	missense_variant	6	1457334	4.11711e-06	22.9	0	33414	0	0	44274	0	0	25622	0	0	39686	0	0	53258	0	0	5742	0	6	1109550	5.4076e-06				0	85610	0
BCL9	chr1:147619032G>C	1	147619032	rs782489189	G	C	gnomAD Exomes	ENST00000234739.8	p.Ala293Pro	c.877G>C	missense_variant	7	1457718	4.80203e-06	25.8	0	33428	0	0	44324	0	0	25662	0	0	39686	0	0	53256	0	1	5750	0.000173913	5	1109724	4.50562e-06				0	85704	0
BCL9	chr1:147619034C>T	1	147619034	rs782738869	C	T	gnomAD Exomes	ENST00000234739.8	p.Ala293Ala	c.879C>T	synonymous_variant	2	624632	3.20189e-06	11.6	0	17636	0	0	43348	0	0	20516	0	0	36058	0	0	52998	0	0	4134	0	2	347840	5.74977e-06				0	69220	0
BCL9	chr1:147619036G>A	1	147619036		G	A	gnomAD Exomes	ENST00000234739.8	p.Ser294Asn	c.881G>A	missense_variant	1	624860	1.60036e-06	16.9	0	17642	0	0	43348	0	0	20530	0	0	36058	0	0	53004	0	0	4130	0	1	347952	2.87396e-06				0	69296	0
BCL9	chr1:147619036GC>G	1	147619036	rs1658450393	GC	G	gnomAD Exomes	ENST00000234739.8	p.Ser295ProfsTer20	c.882del	frameshift_variant	1	624860	1.60036e-06	26.2	0	17642	0	0	43348	0	0	20530	0	0	36058	0	0	53004	0	0	4130	0	1	347952	2.87396e-06				0	69296	0
BCL9	chr1:147619037C>A	1	147619037		C	A	gnomAD Exomes	ENST00000234739.8	p.Ser294Arg	c.882C>A	missense_variant	1	624614	1.60099e-06	22.3	0	17638	0	0	43348	0	1	20512	4.8752e-05	0	36060	0	0	53006	0	0	4122	0	0	347810	0				0	69242	0
BCL9	chr1:147619039C>T	1	147619039	rs1327485511	C	T	gnomAD Genomes	ENST00000234739.8	p.Ser295Phe	c.884C>T	missense_variant	2	152124	1.31472e-05	23.3	2	41416	4.82905e-05	0	15280	0	0	3472	0	0	5172	0	0	10622	0	0	316	0	0	68020	0	0	912	0	0	4824	0
BCL9	chr1:147619039CCA>C	1	147619039	rs1658450831	CCA	C	gnomAD Exomes	ENST00000234739.8	p.Thr296SerfsTer16	c.886_887del	frameshift_variant	1	625102	1.59974e-06	26.3	0	17646	0	0	43396	0	0	20528	0	0	36060	0	0	53022	0	0	4130	0	1	348112	2.87264e-06				0	69308	0
BCL9	chr1:147619041A>T	1	147619041		A	T	gnomAD Exomes	ENST00000234739.8	p.Thr296Ser	c.886A>T	missense_variant	1	833110	1.20032e-06	16.7	0	15786	0	0	984	0	0	5152	0	0	3630	0	0	276	0	0	1620	0	1	761904	1.3125e-06				0	16460	0
BCL9	chr1:147619043T>C	1	147619043		T	C	gnomAD Exomes	ENST00000234739.8	p.Thr296Thr	c.888T>C	synonymous_variant	1	625198	1.59949e-06	3.36	0	17638	0	0	43386	0	0	20560	0	0	36060	0	0	53022	0	0	4136	0	0	348146	0				1	69360	1.44175e-05
BCL9	chr1:147619044C>G	1	147619044	rs201674618	C	G	gnomAD Exomes,gnomAD Genomes	ENST00000234739.8	p.Pro297Ala	c.889C>G	missense_variant	14	1610600	8.69241e-06	17.4	0	74984	0	0	59688	0	0	29184	0	14	44854	0.000312124	0	63910	0	0	6048	0	0	1178102	0	0	912	0	0	90602	0
BCL9	chr1:147619044C>T	1	147619044	rs201674618	C	T	gnomAD Exomes	ENST00000234739.8	p.Pro297Ser	c.889C>T	missense_variant	2	1458328	1.37143e-06	19.5	0	33436	0	0	44382	0	0	25714	0	0	39692	0	1	53286	1.87667e-05	0	5754	0	0	1110084	0				0	85778	0
BCL9	chr1:147619045C>T	1	147619045		C	T	gnomAD Exomes	ENST00000234739.8	p.Pro297Leu	c.890C>T	missense_variant	1	625324	1.59917e-06	20.2	0	17640	0	0	43416	0	0	20554	0	0	36062	0	0	53018	0	0	4134	0	1	348238	2.8716e-06				0	69362	0
BCL9	chr1:147619047C>T	1	147619047	rs782696508	C	T	gnomAD Exomes	ENST00000234739.8	p.Leu298Leu	c.892C>T	synonymous_variant	47	1458596	3.22228e-05	8.34	0	33428	0	1	44412	2.25164e-05	0	25734	0	0	39692	0	0	53310	0	0	5754	0	0	1110242	0				41	85812	0.000477789
BCL9	chr1:147619048T>A	1	147619048		T	A	gnomAD Exomes	ENST00000234739.8	p.Leu298Gln	c.893T>A	missense_variant	1	625528	1.59865e-06	23.4	0	17646	0	0	43390	0	0	20570	0	1	36060	2.77316e-05	0	53040	0	0	4128	0	0	348386	0				0	69396	0
BCL9	chr1:147619049G>A	1	147619049	rs375379310	G	A	gnomAD Genomes	ENST00000234739.8	p.Leu298Leu	c.894G>A	synonymous_variant	4	152054	2.63064e-05	8.88	4	41378	9.66697e-05	0	15278	0	0	3472	0	0	5166	0	0	10612	0	0	316	0	0	68008	0	0	912	0	0	4820	0
BCL9	chr1:147619050C>T	1	147619050	rs1310588404	C	T	gnomAD Exomes,gnomAD Genomes	ENST00000234739.8	p.Pro299Ser	c.895C>T	missense_variant	6	777732	7.71474e-06	17	0	59068	0	0	58702	0	0	24078	0	0	41238	0	1	63648	1.57114e-05	0	4444	0	5	416444	1.20064e-05	0	912	0	0	74178	0
BCL9	chr1:147619051C>T	1	147619051	rs1553204343	C	T	gnomAD Exomes	ENST00000234739.8	p.Pro299Leu	c.896C>T	missense_variant	7	1459362	4.79662e-06	20.9	0	33448	0	0	44486	0	0	25804	0	0	39694	0	1	53336	1.87491e-05	1	5756	0.000173732	1	1110692	9.0034e-07				4	85894	4.6569e-05
BCL9	chr1:147619053C>G	1	147619053	rs1394241511	C	G	gnomAD Exomes,gnomAD Genomes	ENST00000234739.8	p.Pro300Ala	c.898C>G	missense_variant	4	1611616	2.48198e-06	15.3	0	74860	0	0	59760	0	0	29280	0	0	44856	0	0	63944	0	0	6076	0	2	1178790	1.69666e-06	0	912	0	0	90778	0
BCL9	chr1:147619054C>A	1	147619054		C	A	gnomAD Exomes	ENST00000234739.8	p.Pro300Gln	c.899C>A	missense_variant	1	1459558	6.85139e-07	17.1	0	33450	0	0	44500	0	0	25812	0	0	39694	0	0	53324	0	0	5756	0	1	1110808	9.00246e-07				0	85944	0
BCL9	chr1:147619056G>A	1	147619056	rs1367216552	G	A	gnomAD Exomes,gnomAD Genomes	ENST00000234739.8	p.Asp301Asn	c.901G>A	missense_variant	3	778910	3.85154e-06	22.4	0	59100	0	0	58816	0	0	24188	0	0	41230	0	0	63684	0	0	4450	0	3	417100	7.19252e-06	0	912	0	0	74358	0
BCL9	chr1:147619058T>C	1	147619058		T	C	gnomAD Exomes	ENST00000234739.8	p.Asp301Asp	c.903T>C	synonymous_variant	1	627034	1.59481e-06	0.71	0	17670	0	0	43560	0	0	20758	0	0	36062	0	0	53078	0	0	4136	0	0	349186	0				1	69578	1.43724e-05
BCL9	chr1:147619059G>A	1	147619059	rs782186716	G	A	gnomAD Exomes	ENST00000234739.8	p.Gly302Ser	c.904G>A	missense_variant	3	626996	4.78472e-06	15.8	0	17672	0	1	43566	2.29537e-05	0	20756	0	0	36062	0	0	53074	0	0	4140	0	2	349176	5.72777e-06				0	69546	0
BCL9	chr1:147619060G>A	1	147619060	rs142428017	G	A	gnomAD Exomes,gnomAD Genomes	ENST00000234739.8	p.Gly302Asp	c.905G>A	missense_variant	2097	1612716	0.00130029	16.8	42	74992	0.00056006	231	59898	0.00385656	5	29428	0.000169906	0	44858	0	1	63968	1.56328e-05	39	6058	0.00643777	1560	1179304	0.00132281	0	912	0	87	90862	0.000957496
BCL9	chr1:147619060G>C	1	147619060		G	C	gnomAD Exomes	ENST00000234739.8	p.Gly302Ala	c.905G>C	missense_variant	2	1460526	1.36937e-06	15.3	0	33470	0	0	44598	0	0	25960	0	0	39698	0	0	53356	0	0	5764	0	2	1111306	1.79968e-06				0	86050	0
BCL9	chr1:147619060G>T	1	147619060	rs142428017	G	T	gnomAD Exomes,gnomAD Genomes	ENST00000234739.8	p.Gly302Val	c.905G>T	missense_variant	2	1612600	1.24023e-06	17	0	74870	0	0	59878	0	0	29428	0	0	44870	0	0	63968	0	0	6080	0	2	1179314	1.6959e-06	0	912	0	0	90866	0
BCL9	chr1:147619062A>G	1	147619062		A	G	gnomAD Exomes	ENST00000234739.8	p.Thr303Ala	c.907A>G	missense_variant	1	1460710	6.84599e-07	13.9	0	33472	0	0	44610	0	0	25978	0	1	39700	2.51889e-05	0	53360	0	0	5766	0	0	1111410	0				0	86082	0
BCL9	chr1:147619064T>C	1	147619064	rs782602177	T	C	gnomAD Exomes	ENST00000234739.8	p.Thr303Thr	c.909T>C	synonymous_variant	2	1460858	1.36906e-06	0.456	0	33474	0	1	44626	2.24085e-05	0	26006	0	0	39700	0	0	53372	0	0	5764	0	0	1111494	0				1	86084	1.16166e-05
BCL9	chr1:147619066G>A	1	147619066		G	A	gnomAD Exomes	ENST00000234739.8	p.Gly304Glu	c.911G>A	missense_variant	2	833110	2.40064e-06	19.9	0	15786	0	0	984	0	0	5152	0	0	3630	0	0	276	0	0	1620	0	2	761904	2.625e-06				0	16460	0
BCL9	chr1:147619067G>A	1	147619067	rs782209297	G	A	gnomAD Exomes	ENST00000234739.8	p.Gly304Gly	c.912G>A	synonymous_variant	3	1460950	2.05346e-06	7.81	0	33472	0	0	44618	0	0	26028	0	0	39700	0	0	53374	0	0	5766	0	3	1111556	2.69892e-06				0	86094	0
BCL9	chr1:147619068C>T	1	147619068	rs1164706510	C	T	gnomAD Exomes,gnomAD Genomes	ENST00000234739.8	p.Pro305Ser	c.913C>T	missense_variant	3	779786	3.84721e-06	8.96	2	59090	3.38467e-05	0	58900	0	0	24330	0	1	41242	2.42471e-05	0	63706	0	0	4462	0	0	417584	0	0	912	0	0	74428	0
BCL9	chr1:147619070C>A	1	147619070	rs754263149	C	A	gnomAD Exomes,gnomAD Genomes	ENST00000234739.8	p.Pro305Pro	c.915C>A	synonymous_variant	8	780054	1.02557e-05	0.409	0	59088	0	0	58930	0	0	24356	0	0	41238	0	0	63722	0	0	4464	0	8	417722	1.91515e-05	0	912	0	0	74478	0
BCL9	chr1:147619072A>G	1	147619072	rs1658453283	A	G	gnomAD Genomes	ENST00000234739.8	p.Asn306Ser	c.917A>G	missense_variant	1	152048	6.57687e-06	12.2	1	41394	2.41581e-05	0	15272	0	0	3468	0	0	5174	0	0	10622	0	0	316	0	0	67996	0	0	912	0	0	4812	0
BCL9	chr1:147619075C>T	1	147619075	rs782293716	C	T	gnomAD Exomes	ENST00000234739.8	p.Ser307Leu	c.920C>T	missense_variant	4	628160	6.3678e-06	16.7	0	17690	0	4	43662	9.16128e-05	0	20926	0	0	36070	0	0	53124	0	0	4148	0	0	349806	0				0	69674	0
BCL9	chr1:147619077A>G	1	147619077	rs782398988	A	G	gnomAD Exomes	ENST00000234739.8	p.Thr308Ala	c.922A>G	missense_variant	2	628232	3.18354e-06	13.7	0	17686	0	0	43660	0	0	20936	0	0	36070	0	0	53124	0	0	4148	0	1	349856	2.85832e-06				1	69690	1.43493e-05
BCL9	chr1:147619077A>T	1	147619077	rs782398988	A	T	gnomAD Exomes	ENST00000234739.8	p.Thr308Ser	c.922A>T	missense_variant	2	628232	3.18354e-06	13.1	0	17686	0	0	43660	0	0	20936	0	0	36070	0	0	53124	0	0	4148	0	2	349856	5.71664e-06				0	69690	0
BCL9	chr1:147619082C>G	1	147619082	rs587594599	C	G	gnomAD Exomes,gnomAD Genomes	ENST00000234739.8	p.Pro309Pro	c.927C>G	synonymous_variant	178	1613660	0.000110308	3.72	0	75028	0	0	59950	0	0	29562	0	0	44870	0	0	64016	0	0	6062	0	0	1179818	0	0	912	0	166	90968	0.00182482
BCL9	chr1:147619084A>G	1	147619084	rs896090100	A	G	gnomAD Exomes	ENST00000234739.8	p.Asn310Ser	c.929A>G	missense_variant	1	833110	1.20032e-06	14.4	0	15786	0	0	984	0	0	5152	0	0	3630	0	0	276	0	0	1620	0	1	761904	1.3125e-06				0	16460	0
BCL9	chr1:147619085C>G	1	147619085	rs61751615	C	G	gnomAD Exomes	ENST00000234739.8	p.Asn310Lys	c.930C>G	missense_variant	2	1461444	1.36851e-06	11	0	33476	0	0	44648	0	0	26100	0	0	39700	0	0	53400	0	0	5768	0	2	1111826	1.79884e-06				0	86164	0
BCL9	chr1:147619085C>T	1	147619085	rs61751615	C	T	gnomAD Exomes,gnomAD Genomes	ENST00000234739.8	p.Asn310Asn	c.930C>T	synonymous_variant	17	1613584	1.05356e-05	2.03	0	74902	0	0	59934	0	0	29570	0	11	44878	0.000245109	0	64016	0	0	6084	0	0	1179846	0	0	912	0	5	90990	5.49511e-05
BCL9	chr1:147619087A>G	1	147619087	rs1451915186	A	G	gnomAD Exomes,gnomAD Genomes	ENST00000234739.8	p.Asn311Ser	c.932A>G	missense_variant	11	1613510	6.81744e-06	14.4	0	74866	0	0	59934	0	0	29578	0	0	44864	0	0	63992	0	0	6084	0	11	1179836	9.32333e-06	0	912	0	0	90988	0
BCL9	chr1:147619088T>C	1	147619088	rs1391371334	T	C	gnomAD Genomes	ENST00000234739.8	p.Asn311Asn	c.933T>C	synonymous_variant	1	152010	6.57851e-06	0.308	0	41366	0	0	15262	0	0	3468	0	1	5172	0.000193349	0	10592	0	0	316	0	0	68012	0	0	912	0	0	4820	0
BCL9	chr1:147619091G>C	1	147619091		G	C	gnomAD Exomes	ENST00000234739.8	p.Arg312Ser	c.936G>C	missense_variant	1	1461512	6.84223e-07	1.86	0	33476	0	0	44666	0	0	26110	0	0	39700	0	0	53402	0	1	5764	0.000173491	0	1111846	0				0	86176	0
BCL9	chr1:147619092G>A	1	147619092	rs1553204373	G	A	gnomAD Exomes	ENST00000234739.8	p.Ala313Thr	c.937G>A	missense_variant	1	1461492	6.84232e-07	17	0	33476	0	0	44672	0	0	26106	0	0	39700	0	0	53400	0	0	5764	0	0	1111836	0				0	86170	0
BCL9	chr1:147619092G>T	1	147619092	rs1553204373	G	T	gnomAD Exomes	ENST00000234739.8	p.Ala313Ser	c.937G>T	missense_variant	2	1461492	1.36846e-06	15.4	0	33476	0	0	44672	0	0	26106	0	0	39700	0	0	53400	0	0	5764	0	2	1111836	1.79883e-06				0	86170	0
BCL9	chr1:147619093C>T	1	147619093	rs781951425	C	T	gnomAD Exomes	ENST00000234739.8	p.Ala313Val	c.938C>T	missense_variant	2	628340	3.18299e-06	15.8	0	17690	0	0	43672	0	0	20946	0	0	36070	0	0	53124	0	0	4146	0	2	349920	5.71559e-06				0	69704	0
BCL9	chr1:147619095G>A	1	147619095		G	A	gnomAD Exomes	ENST00000234739.8	p.Val314Met	c.940G>A	missense_variant	1	833110	1.20032e-06	17.9	0	15786	0	0	984	0	0	5152	0	1	3630	0.000275482	0	276	0	0	1620	0	0	761904	0				0	16460	0
BCL9	chr1:147619097G>A	1	147619097	rs782141497	G	A	gnomAD Exomes	ENST00000234739.8	p.Val314Val	c.942G>A	synonymous_variant	1	628450	1.59122e-06	1.97	1	17690	5.65291e-05	0	43686	0	0	20960	0	0	36070	0	0	53128	0	0	4144	0	0	349958	0				0	69736	0
BCL9	chr1:147619099C>T	1	147619099	rs1658455501	C	T	gnomAD Exomes	ENST00000234739.8	p.Thr315Ile	c.944C>T	missense_variant	2	628406	3.18266e-06	16.4	0	17690	0	0	43682	0	0	20958	0	0	36070	0	0	53124	0	0	4144	0	0	349940	0				1	69724	1.43423e-05
BCL9	chr1:147619100C>T	1	147619100	rs1553204378	C	T	gnomAD Exomes	ENST00000234739.8	p.Thr315Thr	c.945C>T	synonymous_variant	1	628428	1.59127e-06	3.17	1	17690	5.65291e-05	0	43684	0	0	20958	0	0	36070	0	0	53124	0	0	4142	0	0	349952	0				0	69728	0
BCL9	chr1:147619101C>T	1	147619101		C	T	gnomAD Exomes	ENST00000234739.8	p.Pro316Ser	c.946C>T	missense_variant	2	628450	3.18243e-06	16.4	0	17690	0	0	43692	0	0	20952	0	0	36070	0	0	53124	0	0	4144	0	1	349956	2.8575e-06				1	69740	1.4339e-05
BCL9	chr1:147619103T>C	1	147619103	rs782771743	T	C	gnomAD Genomes	ENST00000234739.8	p.Pro316Pro	c.948T>C	synonymous_variant	1	152162	6.57194e-06	2.43	1	41448	2.41266e-05	0	15284	0	0	3472	0	0	5178	0	0	10622	0	0	316	0	0	68010	0	0	912	0	0	4828	0
BCL9	chr1:147619104G>T	1	147619104	rs781910370	G	T	gnomAD Exomes	ENST00000234739.8	p.Val317Phe	c.949G>T	missense_variant	12	1461548	8.21047e-06	18.8	1	33476	2.98721e-05	0	44674	0	0	26100	0	0	39700	0	0	53400	0	0	5764	0	11	1111856	9.89337e-06				0	86200	0
BCL9	chr1:147619106C>T	1	147619106	rs782552851	C	T	gnomAD Exomes	ENST00000234739.8	p.Val317Val	c.951C>T	synonymous_variant	14	1461590	9.57861e-06	3.23	1	33476	2.98721e-05	1	44670	2.23864e-05	0	26116	0	0	39700	0	0	53406	0	0	5764	0	11	1111884	9.89312e-06				0	86192	0
BCL9	chr1:147619109C>T	1	147619109	rs1014389731	C	T	gnomAD Exomes	ENST00000234739.8	p.Ser318Ser	c.954C>T	synonymous_variant	2	1461572	1.36839e-06	3.87	0	33476	0	0	44674	0	0	26106	0	0	39700	0	0	53410	0	0	5764	0	2	1111862	1.79878e-06				0	86194	0
BCL9	chr1:147619112G>C	1	147619112	rs1658457147	G	C	gnomAD Genomes	ENST00000234739.8	p.Gln319His	c.957G>C	missense_variant	1	152174	6.57142e-06	22.2	0	41444	0	0	15278	0	0	3470	0	0	5180	0	0	10622	0	0	316	0	1	68028	1.46998e-05	0	912	0	0	4832	0
BCL9	chr1:147619113G>A	1	147619113	rs1255211746	G	A	gnomAD Exomes,gnomAD Genomes	ENST00000234739.8	p.Gly320Arg	c.958G>A	missense_variant	3	985252	3.04491e-06	25.8	1	57220	1.74764e-05	0	16262	0	0	8620	0	0	8810	0	0	10898	0	0	1936	0	2	829916	2.40988e-06	0	912	0	0	21288	0
BCL9	chr1:147619114G>A	1	147619114	rs201495777	G	A	gnomAD Exomes,gnomAD Genomes	ENST00000234739.8	p.Gly320Glu	c.959G>A	missense_variant	3	1613850	1.85891e-06	25.2	0	75038	0	0	59968	0	0	29578	0	0	44870	0	0	64022	0	0	6054	0	3	1179898	2.54259e-06	0	912	0	0	91012	0
BCL9	chr1:147619117G>A	1	147619117	rs1658457539	G	A	gnomAD Exomes	ENST00000234739.8	p.Ser321Asn	c.962G>A	missense_variant	1	628458	1.5912e-06	19.8	0	17692	0	0	43682	0	0	20962	0	1	36070	2.77239e-05	0	53126	0	0	4140	0	0	349970	0				0	69734	0
BCL9	chr1:147619118C>T	1	147619118	rs1210675294	C	T	gnomAD Exomes	ENST00000234739.8	p.Ser321Ser	c.963C>T	synonymous_variant	2	833108	2.40065e-06	8.7	0	15784	0	0	984	0	0	5152	0	0	3630	0	0	276	0	0	1620	0	2	761904	2.625e-06				0	16460	0
BCL9	chr1:147619119A>G	1	147619119	rs781834163	A	G	gnomAD Exomes	ENST00000234739.8	p.Asn322Asp	c.964A>G	missense_variant	1	628466	1.59118e-06	18.4	0	17692	0	0	43684	0	0	20952	0	0	36070	0	0	53124	0	0	4144	0	1	349992	2.85721e-06				0	69726	0
BCL9	chr1:147619120A>G	1	147619120	rs782456888	A	G	gnomAD Exomes,gnomAD Genomes	ENST00000234739.8	p.Asn322Ser	c.965A>G	missense_variant	12	1613726	7.43621e-06	0.043	0	74910	0	0	59950	0	0	29578	0	8	44890	0.000178213	0	64020	0	0	6080	0	3	1179906	2.54258e-06	0	912	0	0	91014	0
BCL9	chr1:147619121T>C	1	147619121	rs1658458082	T	C	gnomAD Exomes	ENST00000234739.8	p.Asn322Asn	c.966T>C	synonymous_variant	1	833110	1.20032e-06	2.29	0	15786	0	0	984	0	0	5152	0	0	3630	0	0	276	0	0	1620	0	0	761904	0				0	16460	0
BCL9	chr1:147619122A>G	1	147619122		A	G	gnomAD Exomes	ENST00000234739.8	p.Ser323Gly	c.967A>G	missense_variant	1	833110	1.20032e-06	14.9	0	15786	0	0	984	0	0	5152	0	0	3630	0	0	276	0	0	1620	0	0	761904	0				1	16460	6.07533e-05
BCL9	chr1:147619124C>G	1	147619124	rs1263789132	C	G	gnomAD Exomes	ENST00000234739.8	p.Ser323Arg	c.969C>G	missense_variant	7	1461484	4.78965e-06	17.1	0	33476	0	0	44652	0	0	26100	0	0	39700	0	0	53394	0	0	5764	0	6	1111856	5.39638e-06				0	86170	0
BCL9	chr1:147619125T>A	1	147619125	rs1229751847	T	A	gnomAD Exomes,gnomAD Genomes	ENST00000234739.8	p.Ser324Thr	c.970T>A	missense_variant	2	780506	2.56244e-06	18.6	0	59098	0	0	58952	0	0	24422	0	0	41252	0	0	63722	0	0	4458	0	2	417964	4.7851e-06	0	912	0	0	74558	0
BCL9	chr1:147619132C>T	1	147619132	rs782653142	C	T	gnomAD Exomes,gnomAD Genomes	ENST00000234739.8	p.Ala326Val	c.977C>T	missense_variant	9	780450	1.15318e-05	22	1	59144	1.69079e-05	8	58950	0.000135708	0	24390	0	0	41258	0	0	63722	0	0	4460	0	0	417894	0	0	912	0	0	74556	0
BCL9	chr1:147619137C>A	1	147619137		C	A	gnomAD Exomes	ENST00000234739.8	p.Pro328Thr	c.982C>A	missense_variant	1	628118	1.59206e-06	19.2	0	17688	0	0	43660	0	0	20916	0	0	36068	0	0	53112	0	0	4142	0	1	349748	2.8592e-06				0	69712	0
BCL9	chr1:147619138C>G	1	147619138		C	G	gnomAD Exomes	ENST00000234739.8	p.Pro328Arg	c.983C>G	missense_variant	5	1461280	3.42166e-06	23.1	0	33474	0	0	44648	0	0	26058	0	0	39698	0	0	53382	0	0	5762	0	5	1111706	4.49759e-06				0	86180	0
BCL9	chr1:147619141A>T	1	147619141	rs1658458803	A	T	gnomAD Exomes,gnomAD Genomes	ENST00000234739.8	p.Lys329Ile	c.986A>T	missense_variant	2	780172	2.56354e-06	22.9	0	59066	0	2	58912	3.39489e-05	0	24382	0	0	41238	0	0	63724	0	0	4454	0	0	417764	0	0	912	0	0	74560	0
BCL9	chr1:147619144C>G	1	147619144		C	G	gnomAD Exomes	ENST00000234739.8	p.Ala330Gly	c.989C>G	missense_variant	1	627824	1.5928e-06	14.5	0	17688	0	0	43638	0	0	20874	0	0	36068	0	0	53080	0	0	4130	0	0	349604	0				1	69690	1.43493e-05
BCL9	chr1:147619146C>A	1	147619146		C	A	gnomAD Exomes	ENST00000234739.8	p.Pro331Thr	c.991C>A	missense_variant	1	1461138	6.84398e-07	14.1	0	33476	0	0	44628	0	0	26056	0	0	39696	0	0	53370	0	0	5756	0	1	1111620	8.99588e-07				0	86174	0
BCL9	chr1:147619146C>T	1	147619146		C	T	gnomAD Exomes	ENST00000234739.8	p.Pro331Ser	c.991C>T	missense_variant	3	1461138	2.05319e-06	14.6	0	33476	0	0	44628	0	0	26056	0	0	39696	0	0	53370	0	0	5756	0	3	1111620	2.69876e-06				0	86174	0
BCL9	chr1:147619147C>T	1	147619147	rs1298308635	C	T	gnomAD Exomes,gnomAD Genomes	ENST00000234739.8	p.Pro331Leu	c.992C>T	missense_variant	6	780186	7.69047e-06	19.1	2	59146	3.38146e-05	2	58920	3.39443e-05	0	24376	0	0	41248	0	0	63718	0	0	4452	0	2	417746	4.7876e-06	0	912	0	0	74522	0
BCL9	chr1:147619148T>C	1	147619148	rs1570914680	T	C	gnomAD Exomes	ENST00000234739.8	p.Pro331Pro	c.993T>C	synonymous_variant	16	1461090	1.09507e-05	8.2	0	33462	0	0	44620	0	0	26050	0	0	39698	0	0	53362	0	0	5754	0	16	1111616	1.43935e-05				0	86170	0
BCL9	chr1:147619149C>G	1	147619149		C	G	gnomAD Exomes	ENST00000234739.8	p.Pro332Ala	c.994C>G	missense_variant	1	1460982	6.84471e-07	13.7	1	33470	2.98775e-05	0	44620	0	0	26036	0	0	39698	0	0	53364	0	0	5756	0	0	1111550	0				0	86144	0
BCL9	chr1:147619149C>T	1	147619149	rs782246232	C	T	gnomAD Exomes	ENST00000234739.8	p.Pro332Ser	c.994C>T	missense_variant	7	1460982	4.7913e-06	12.3	1	33470	2.98775e-05	0	44620	0	0	26036	0	0	39698	0	0	53364	0	0	5756	0	0	1111550	0				6	86144	6.96508e-05
BCL9	chr1:147619150C>T	1	147619150	rs61751616	C	T	gnomAD Exomes,gnomAD Genomes	ENST00000234739.8	p.Pro332Leu	c.995C>T	missense_variant	19762	1613260	0.0122497	19.4	169	75038	0.00225219	252	59922	0.00420547	9	29504	0.000305043	2	44870	4.45732e-05	1455	63994	0.0227365	30	6050	0.00495868	16975	1179562	0.0143909	0	912	0	257	90964	0.00282529
BCL9	chr1:147619151G>A	1	147619151	rs368288304	G	A	gnomAD Exomes,gnomAD Genomes	ENST00000234739.8	p.Pro332Pro	c.996G>A	synonymous_variant	98	1613086	6.07531e-05	0.08	0	75004	0	42	59908	0.000701075	0	29484	0	0	44866	0	3	63948	4.69131e-05	0	6036	0	44	1179490	3.73043e-05	0	912	0	1	90978	1.09917e-05
BCL9	chr1:147619152C>T	1	147619152		C	T	gnomAD Exomes	ENST00000234739.8	p.Pro333Ser	c.997C>T	missense_variant	1	1460970	6.84477e-07	13.2	0	33470	0	0	44624	0	0	26044	0	0	39698	0	0	53366	0	0	5754	0	1	1111504	8.99682e-07				0	86162	0
BCL9	chr1:147619154T>C	1	147619154		T	C	gnomAD Exomes	ENST00000234739.8	p.Pro333Pro	c.999T>C	synonymous_variant	1	627866	1.5927e-06	2.43	0	17678	0	0	43636	0	0	20890	0	0	36064	0	0	53074	0	0	4134	0	0	349624	0				1	69714	1.43443e-05
BCL9	chr1:147619158C>T	1	147619158	rs1325219670	C	T	gnomAD Genomes	ENST00000234739.8	p.Pro335Ser	c.1003C>T	missense_variant	1	152198	6.57039e-06	7.8	0	41458	0	0	15278	0	0	3470	0	1	5184	0.000192901	0	10626	0	0	316	0	0	68036	0	0	910	0	0	4830	0
BCL9	chr1:147619159C>T	1	147619159	rs1658459965	C	T	gnomAD Exomes	ENST00000234739.8	p.Pro335Leu	c.1004C>T	missense_variant	11	1460908	7.52956e-06	15.3	0	33468	0	0	44628	0	0	26020	0	0	39698	0	0	53354	0	0	5756	0	11	1111478	9.89673e-06				0	86152	0
BCL9	chr1:147619161G>A	1	147619161		G	A	gnomAD Exomes	ENST00000234739.8	p.Val336Met	c.1006G>A	missense_variant	3	833110	3.60097e-06	18.2	0	15786	0	0	984	0	0	5152	0	0	3630	0	0	276	0	0	1620	0	3	761904	3.9375e-06				0	16460	0
BCL9	chr1:147619162T>C	1	147619162	rs782202906	T	C	gnomAD Exomes,gnomAD Genomes	ENST00000234739.8	p.Val336Ala	c.1007T>C	missense_variant	16	1612904	9.92e-06	16	0	74830	0	0	59894	0	0	29496	0	0	44866	0	0	63960	0	0	6076	0	1	1179476	8.47834e-07	0	910	0	15	90966	0.000164897
BCL9	chr1:147619163G>A	1	147619163		G	A	gnomAD Exomes	ENST00000234739.8	p.Val336Val	c.1008G>A	synonymous_variant	3	627936	4.77756e-06	6.36	0	17686	0	0	43658	0	0	20882	0	0	36066	0	0	53080	0	0	4142	0	3	349672	8.57947e-06				0	69696	0
BCL9	chr1:147619164T>TCCAGTGGCGAGCCCC	1	147619164	rs1553204396	T	TCCAGTGGCGAGCCCC	gnomAD Genomes	ENST00000234739.8	p.Ser338_Pro342dup	c.1013_1027dup	inframe_insertion	1	152064	6.57618e-06	15.6	0	41392	0	0	15270	0	0	3470	0	0	5174	0	0	10610	0	0	316	0	1	68006	1.47046e-05	0	910	0	0	4824	0
BCL9	chr1:147619166C>T	1	147619166	rs1553204398	C	T	gnomAD Exomes	ENST00000234739.8	p.Ser337Ser	c.1011C>T	synonymous_variant	1	627826	1.5928e-06	5.37	0	17686	0	1	43648	2.29106e-05	0	20874	0	0	36066	0	0	53084	0	0	4142	0	0	349570	0				0	69700	0
BCL9	chr1:147619170G>T	1	147619170	rs1389517302	G	T	gnomAD Exomes	ENST00000234739.8	p.Gly339Cys	c.1015G>T	missense_variant	11	1461030	7.52894e-06	24.3	0	33472	0	0	44638	0	0	26032	0	0	39696	0	0	53348	0	0	5762	0	11	1111570	9.89591e-06				0	86164	0
BCL9	chr1:147619172C>T	1	147619172	rs782313161	C	T	gnomAD Exomes,gnomAD Genomes	ENST00000234739.8	p.Gly339Gly	c.1017C>T	synonymous_variant	42	1612954	2.60392e-05	0.046	1	74896	1.33518e-05	1	59898	1.6695e-05	0	29482	0	16	44884	0.000356474	0	63972	0	0	6082	0	17	1179472	1.44132e-05	0	910	0	5	90934	5.49849e-05
BCL9	chr1:147619173G>A	1	147619173	rs184492873	G	A	gnomAD Exomes,gnomAD Genomes	ENST00000234739.8	p.Glu340Lys	c.1018G>A	missense_variant	17	1613312	1.05373e-05	19.3	1	75010	1.33316e-05	0	59940	0	0	29510	0	4	44868	8.91504e-05	8	63982	0.000125035	0	6060	0	4	1179598	3.39099e-06	0	912	0	0	90984	0
BCL9	chr1:147619174AG>A	1	147619174		AG	A	gnomAD Exomes	ENST00000234739.8	p.Glu340AspfsTer56	c.1020del	frameshift_variant	1	1461146	6.84394e-07	22.9	0	33466	0	0	44664	0	0	26060	0	0	39694	0	0	53374	0	0	5766	0	1	1111590	8.99612e-07				0	86184	0
BCL9	chr1:147619175G>GC	1	147619175	rs1553204401	G	GC	gnomAD Exomes	ENST00000234739.8	p.Thr343HisfsTer34	c.1026dup	frameshift_variant	1	627990	1.59238e-06	24.6	0	17686	0	0	43672	0	0	20902	0	0	36064	0	1	53086	1.88374e-05	0	4144	0	0	349672	0				0	69722	0
BCL9	chr1:147619175G>T	1	147619175	rs1448138130	G	T	gnomAD Exomes,gnomAD Genomes	ENST00000234739.8	p.Glu340Asp	c.1020G>T	missense_variant	3	780130	3.84551e-06	8.58	0	59118	0	0	58944	0	2	24370	8.20681e-05	0	41248	0	0	63710	0	0	4460	0	1	417686	2.39414e-06	0	912	0	0	74550	0
BCL9	chr1:147619176C>A	1	147619176		C	A	gnomAD Exomes	ENST00000234739.8	p.Pro341Thr	c.1021C>A	missense_variant	1	1460672	6.84616e-07	16.6	0	33464	0	0	44604	0	0	25998	0	0	39696	0	0	53332	0	0	5764	0	1	1111388	8.99776e-07				0	86106	0
BCL9	chr1:147619176C>T	1	147619176	rs1379755538	C	T	gnomAD Exomes,gnomAD Genomes	ENST00000234739.8	p.Pro341Ser	c.1021C>T	missense_variant	22	1612814	1.36408e-05	12.2	0	74882	0	0	59876	0	0	29468	0	0	44882	0	0	63954	0	0	6080	0	22	1179412	1.86534e-05	0	912	0	0	90934	0
BCL9	chr1:147619178C>T	1	147619178	rs1199975507	C	T	gnomAD Exomes,gnomAD Genomes	ENST00000234739.8	p.Pro341Pro	c.1023C>T	synonymous_variant	5	1613440	3.09897e-06	4.02	0	74910	0	0	59954	0	0	29540	0	0	44882	0	0	64000	0	0	6082	0	0	1179684	0	0	912	0	5	91030	5.49269e-05
BCL9	chr1:147619179C>T	1	147619179	rs1032750710	C	T	gnomAD Exomes,gnomAD Genomes	ENST00000234739.8	p.Pro342Ser	c.1024C>T	missense_variant	89	1613514	5.51591e-05	8.23	0	74914	0	1	59958	1.66783e-05	0	29544	0	0	44888	0	0	64008	0	0	6080	0	87	1179728	7.37458e-05	0	912	0	0	91036	0
BCL9	chr1:147619180C>T	1	147619180		C	T	gnomAD Exomes	ENST00000234739.8	p.Pro342Leu	c.1025C>T	missense_variant	2	1461272	1.36867e-06	15.8	0	33470	0	0	44670	0	0	26064	0	0	39696	0	0	53374	0	0	5764	0	2	1111676	1.79909e-06				0	86206	0
BCL9	chr1:147619181C>A	1	147619181	rs782212622	C	A	gnomAD Exomes	ENST00000234739.8	p.Pro342Pro	c.1026C>A	synonymous_variant	24	1461284	1.64239e-05	0.032	0	33468	0	1	44682	2.23804e-05	0	26070	0	0	39696	0	0	53382	0	0	5764	0	21	1111674	1.88904e-05				0	86192	0
BCL9	chr1:147619181C>G	1	147619181	rs782212622	C	G	gnomAD Exomes	ENST00000234739.8	p.Pro342Pro	c.1026C>G	synonymous_variant	3	1461284	2.05299e-06	0.036	0	33468	0	1	44682	2.23804e-05	0	26070	0	0	39696	0	0	53382	0	0	5764	0	2	1111674	1.79909e-06				0	86192	0
BCL9	chr1:147619181C>T	1	147619181	rs782212622	C	T	gnomAD Exomes	ENST00000234739.8	p.Pro342Pro	c.1026C>T	synonymous_variant	2	1461284	1.36866e-06	0.045	0	33468	0	0	44682	0	0	26070	0	0	39696	0	0	53382	0	0	5764	0	1	1111674	8.99544e-07				1	86192	1.1602e-05
BCL9	chr1:147619182A>C	1	147619182	rs782171652	A	C	gnomAD Exomes	ENST00000234739.8	p.Thr343Pro	c.1027A>C	missense_variant	1	628236	1.59176e-06	0.215	0	17688	0	0	43688	0	0	20914	0	0	36068	0	0	53104	0	0	4144	0	1	349820	2.85861e-06				0	69752	0
BCL9	chr1:147619183C>G	1	147619183	rs782802308	C	G	gnomAD Exomes,gnomAD Genomes	ENST00000234739.8	p.Thr343Arg	c.1028C>G	missense_variant	4	780388	5.12566e-06	4.87	4	59130	6.76476e-05	0	58986	0	0	24382	0	0	41248	0	0	63740	0	0	4460	0	0	417806	0	0	910	0	0	74566	0
BCL9	chr1:147619184A>C	1	147619184	rs781915997	A	C	gnomAD Exomes	ENST00000234739.8	p.Thr343Thr	c.1029A>C	synonymous_variant	1	628364	1.59143e-06	0.057	0	17688	0	0	43712	0	0	20932	0	0	36066	0	0	53116	0	0	4144	0	0	349870	0				1	69766	1.43336e-05
BCL9	chr1:147619185C>G	1	147619185	rs782090905	C	G	gnomAD Exomes	ENST00000234739.8	p.Leu344Val	c.1030C>G	missense_variant	22	1461332	1.50548e-05	14.3	0	33470	0	0	44688	0	0	26068	0	0	39698	0	0	53386	0	0	5766	0	8	1111688	7.19626e-06				14	86204	0.000162405
BCL9	chr1:147619188G>A	1	147619188		G	A	gnomAD Exomes	ENST00000234739.8	p.Gly345Arg	c.1033G>A	missense_variant	1	628396	1.59135e-06	23.6	0	17686	0	0	43708	0	0	20944	0	0	36068	0	0	53124	0	1	4144	0.000241313	0	349882	0				0	69766	0
BCL9	chr1:147619191G>A	1	147619191		G	A	gnomAD Exomes	ENST00000234739.8	p.Glu346Lys	c.1036G>A	missense_variant	2	833110	2.40064e-06	22.3	0	15786	0	0	984	0	0	5152	0	0	3630	0	0	276	0	0	1620	0	2	761904	2.625e-06				0	16460	0
BCL9	chr1:147619195A>G	1	147619195		A	G	gnomAD Exomes	ENST00000234739.8	p.Asn347Ser	c.1040A>G	missense_variant	1	833110	1.20032e-06	24.3	0	15786	0	0	984	0	0	5152	0	0	3630	0	0	276	0	0	1620	0	1	761904	1.3125e-06				0	16460	0
BCL9	chr1:147619196T>C	1	147619196	rs1197759668	T	C	gnomAD Exomes	ENST00000234739.8	p.Asn347Asn	c.1041T>C	synonymous_variant	2	833110	2.40064e-06	5.68	0	15786	0	0	984	0	0	5152	0	0	3630	0	0	276	0	0	1620	0	2	761904	2.625e-06				0	16460	0
BCL9	chr1:147619197C>A	1	147619197		C	A	gnomAD Exomes	ENST00000234739.8	p.Pro348Thr	c.1042C>A	missense_variant	1	833110	1.20032e-06	13.7	0	15786	0	0	984	0	0	5152	0	0	3630	0	0	276	0	0	1620	0	1	761904	1.3125e-06				0	16460	0
BCL9	chr1:147619198C>T	1	147619198		C	T	gnomAD Exomes	ENST00000234739.8	p.Pro348Leu	c.1043C>T	missense_variant	3	628490	4.77335e-06	24.2	0	17686	0	0	43720	0	0	20942	0	0	36068	0	0	53130	0	0	4144	0	1	349940	2.85763e-06				2	69772	2.86648e-05
BCL9	chr1:147619199C>G	1	147619199		C	G	gnomAD Exomes	ENST00000234739.8	p.Pro348Pro	c.1044C>G	synonymous_variant	1	1461572	6.84195e-07	1.34	0	33476	0	0	44706	0	0	26084	0	0	39700	0	0	53408	0	0	5766	0	1	1111838	8.99412e-07				0	86214	0
BCL9	chr1:147619199C>T	1	147619199	rs61729410	C	T	gnomAD Exomes,gnomAD Genomes	ENST00000234739.8	p.Pro348Pro	c.1044C>T	synonymous_variant	1863	1613848	0.00115438	1.63	21	75034	0.000279873	18	60004	0.00029998	3	29556	0.000101502	1	44878	2.22826e-05	0	64028	0	11	6060	0.00181518	1137	1179854	0.000963679	8	910	0.00879121	590	91032	0.00648124
BCL9	chr1:147619200G>A	1	147619200	rs781863100	G	A	gnomAD Exomes	ENST00000234739.8	p.Asp349Asn	c.1045G>A	missense_variant	6	1461690	4.10484e-06	25.6	0	33478	0	0	44714	0	0	26100	0	0	39700	0	0	53404	0	0	5762	0	5	1111904	4.49679e-06				1	86238	1.15958e-05
BCL9	chr1:147619201A>G	1	147619201	rs782111175	A	G	gnomAD Exomes,gnomAD Genomes	ENST00000234739.8	p.Asp349Gly	c.1046A>G	missense_variant	5	780754	6.40407e-06	25.5	2	59120	3.38295e-05	0	59002	0	0	24424	0	0	41252	0	0	63744	0	0	4458	0	1	418056	2.39202e-06	0	910	0	0	74604	0
BCL9	chr1:147619202T>C	1	147619202		T	C	gnomAD Exomes	ENST00000234739.8	p.Asp349Asp	c.1047T>C	synonymous_variant	2	833110	2.40064e-06	0.22	0	15786	0	0	984	0	0	5152	0	0	3630	0	0	276	0	0	1620	0	1	761904	1.3125e-06				0	16460	0
BCL9	chr1:147619203G>A	1	147619203	rs1658464310	G	A	gnomAD Exomes	ENST00000234739.8	p.Gly350Ser	c.1048G>A	missense_variant	1	833110	1.20032e-06	25.9	0	15786	0	0	984	0	0	5152	0	0	3630	0	0	276	0	0	1620	0	1	761904	1.3125e-06				0	16460	0
BCL9	chr1:147619206C>T	1	147619206	rs782812464	C	T	gnomAD Exomes,gnomAD Genomes	ENST00000234739.8	p.Leu351Leu	c.1051C>T	synonymous_variant	6	780826	7.68417e-06	7.51	0	59132	0	5	59012	8.47285e-05	0	24426	0	0	41250	0	0	63760	0	0	4464	0	1	418080	2.39189e-06	0	910	0	0	74610	0
BCL9	chr1:147619208A>G	1	147619208	rs1553204433	A	G	gnomAD Exomes	ENST00000234739.8	p.Leu351Leu	c.1053A>G	synonymous_variant	1	628720	1.59053e-06	0.386	0	17692	0	0	43736	0	0	20970	0	0	36070	0	0	53140	0	0	4148	0	1	350074	2.85654e-06				0	69794	0
BCL9	chr1:147619209T>C	1	147619209	rs781884096	T	C	gnomAD Exomes,gnomAD Genomes	ENST00000234739.8	p.Ser352Pro	c.1054T>C	missense_variant	2	780898	2.56115e-06	27.4	0	59134	0	0	59016	0	0	24438	0	0	41254	0	0	63756	0	0	4464	0	2	418118	4.78334e-06	0	910	0	0	74624	0
BCL9	chr1:147619211T>C	1	147619211	rs1553204436	T	C	gnomAD Exomes	ENST00000234739.8	p.Ser352Ser	c.1056T>C	synonymous_variant	1	628732	1.5905e-06	8.93	0	17692	0	1	43732	2.28666e-05	0	20976	0	0	36070	0	0	53136	0	0	4148	0	0	350088	0				0	69794	0
BCL9	chr1:147619213A>G	1	147619213		A	G	gnomAD Exomes	ENST00000234739.8	p.Gln353Arg	c.1058A>G	missense_variant	1	833106	1.20033e-06	22.6	0	15786	0	0	984	0	0	5152	0	0	3630	0	0	276	0	0	1620	0	1	761902	1.3125e-06				0	16458	0
BCL9	chr1:147619214G>A	1	147619214	rs370851625	G	A	gnomAD Genomes	ENST00000234739.8	p.Gln353Gln	c.1059G>A	synonymous_variant	1	152178	6.57125e-06	7.36	1	41438	2.41324e-05	0	15278	0	0	3472	0	0	5184	0	0	10624	0	0	316	0	0	68032	0	0	908	0	0	4832	0
BCL9	chr1:147619214G>C	1	147619214	rs370851625	G	C	gnomAD Exomes,gnomAD Genomes	ENST00000234739.8	p.Gln353His	c.1059G>C	missense_variant	43	1614032	2.66414e-05	22	3	74918	4.00438e-05	1	60000	1.66667e-05	0	29598	0	0	44884	0	0	64040	0	0	6082	0	36	1180024	3.05079e-05	0	908	0	0	91090	0
BCL9	chr1:147619218C>A	1	147619218		C	A	gnomAD Exomes	ENST00000234739.8	p.Gln355Lys	c.1063C>A	missense_variant	1	833110	1.20032e-06	25	0	15786	0	0	984	0	0	5152	0	0	3630	0	0	276	0	0	1620	0	1	761904	1.3125e-06				0	16460	0
BCL9	chr1:147619219A>G	1	147619219	rs1276434362	A	G	gnomAD Exomes,gnomAD Genomes	ENST00000234739.8	p.Gln355Arg	c.1064A>G	missense_variant	24	780966	3.07312e-05	26.2	0	59136	0	24	59020	0.000406642	0	24452	0	0	41256	0	0	63756	0	0	4464	0	0	418150	0	0	912	0	0	74630	0
BCL9	chr1:147619221C>A	1	147619221	rs782573296	C	A	gnomAD Exomes,gnomAD Genomes	ENST00000234739.8	p.Leu356Met	c.1066C>A	missense_variant	71	1614020	4.39895e-05	24.6	0	74930	0	0	60002	0	0	29596	0	0	44886	0	0	64032	0	1	6084	0.000164366	2	1180012	1.6949e-06	0	912	0	64	91080	0.000702679
BCL9	chr1:147619221C>T	1	147619221		C	T	gnomAD Exomes	ENST00000234739.8	p.Leu356Leu	c.1066C>T	synonymous_variant	1	1461824	6.84077e-07	9.32	0	33480	0	0	44720	0	0	26128	0	1	39700	2.51889e-05	0	53408	0	0	5768	0	0	1111978	0				0	86248	0
BCL9	chr1:147619229C>T	1	147619229	rs375315548	C	T	gnomAD Exomes	ENST00000234739.8	p.His358His	c.1074C>T	synonymous_variant	2	628746	3.18093e-06	8.06	0	17694	0	0	43736	0	0	20978	0	0	36070	0	0	53136	0	0	4148	0	2	350090	5.71282e-06				0	69798	0
BCL9	chr1:147619230C>T	1	147619230	rs781842513	C	T	gnomAD Exomes	ENST00000234739.8	p.Arg359Trp	c.1075C>T	missense_variant	1	628748	1.59046e-06	26.9	0	17694	0	1	43738	2.28634e-05	0	20976	0	0	36070	0	0	53134	0	0	4148	0	0	350096	0				0	69796	0
BCL9	chr1:147619231G>A	1	147619231	rs1553204447	G	A	gnomAD Exomes	ENST00000234739.8	p.Arg359Gln	c.1076G>A	missense_variant	5	1461878	3.42026e-06	29	0	33480	0	0	44724	0	0	26132	0	0	39700	0	0	53412	0	0	5768	0	5	1112010	4.49636e-06				0	86256	0
BCL9	chr1:147619232G>A	1	147619232	rs2101619405	G	A	gnomAD Exomes	ENST00000234739.8	p.Arg359Arg	c.1077G>A	synonymous_variant	2	833108	2.40065e-06	8.3	0	15786	0	0	984	0	0	5152	0	0	3630	0	0	276	0	0	1620	0	2	761902	2.62501e-06				0	16460	0
BCL9	chr1:147619235G>A	1	147619235		G	A	gnomAD Exomes	ENST00000234739.8	p.Glu360Glu	c.1080G>A	synonymous_variant	1	628766	1.59042e-06	6.96	0	17694	0	0	43740	0	0	20984	0	0	36070	0	1	53128	1.88225e-05	0	4148	0	0	350108	0				0	69796	0
BCL9	chr1:147619236C>T	1	147619236	rs782465178	C	T	gnomAD Exomes,gnomAD Genomes	ENST00000234739.8	p.Arg361Cys	c.1081C>T	missense_variant	25	1614034	1.54891e-05	27.5	0	74922	0	1	60008	1.66644e-05	0	29604	0	0	44884	0	0	64010	0	0	6084	0	14	1180040	1.1864e-05	0	910	0	9	91082	9.88121e-05
BCL9	chr1:147619237G>A	1	147619237	rs782661402	G	A	gnomAD Exomes,gnomAD Genomes	ENST00000234739.8	p.Arg361His	c.1082G>A	missense_variant	11	1614032	6.81523e-06	27.8	1	74920	1.33476e-05	0	60000	0	0	29608	0	1	44882	2.22806e-05	0	64022	0	0	6084	0	7	1180036	5.93202e-06	0	912	0	2	91080	2.19587e-05
BCL9	chr1:147619237G>T	1	147619237		G	T	gnomAD Exomes	ENST00000234739.8	p.Arg361Leu	c.1082G>T	missense_variant	1	1461872	6.84054e-07	27.1	0	33480	0	0	44724	0	0	26136	0	0	39700	0	0	53400	0	0	5768	0	1	1112010	8.99272e-07				0	86258	0
BCL9	chr1:147619238C>T	1	147619238	rs782248393	C	T	gnomAD Exomes	ENST00000234739.8	p.Arg361Arg	c.1083C>T	synonymous_variant	1	833110	1.20032e-06	7.89	0	15786	0	0	984	0	0	5152	0	0	3630	0	0	276	0	0	1620	0	0	761904	0				0	16460	0
BCL9	chr1:147619240C>T	1	147619240	rs1658467160	C	T	gnomAD Genomes	ENST00000234739.8	p.Ser362Phe	c.1085C>T	missense_variant	1	152142	6.57281e-06	25.5	0	41434	0	0	15274	0	0	3468	0	0	5174	0	0	10612	0	0	316	0	1	68040	1.46972e-05	0	912	0	0	4818	0
BCL9	chr1:147619241C>T	1	147619241	rs199786884	C	T	gnomAD Exomes,gnomAD Genomes	ENST00000234739.8	p.Ser362Ser	c.1086C>T	synonymous_variant	106	1614186	6.56678e-05	8.97	1	75052	1.33241e-05	0	60030	0	0	29606	0	0	44868	0	0	64024	0	1	6062	0.000164962	104	1180044	8.81323e-05	0	912	0	0	91076	0
BCL9	chr1:147619244A>G	1	147619244		A	G	gnomAD Exomes	ENST00000234739.8	p.Leu363Leu	c.1089A>G	synonymous_variant	1	833110	1.20032e-06	4.29	0	15786	0	0	984	0	0	5152	0	0	3630	0	0	276	0	0	1620	0	1	761904	1.3125e-06				0	16460	0
BCL9	chr1:147619245C>A	1	147619245		C	A	gnomAD Exomes	ENST00000234739.8	p.Gln364Lys	c.1090C>A	missense_variant	1	833110	1.20032e-06	24.5	0	15786	0	0	984	0	0	5152	0	0	3630	0	0	276	0	0	1620	0	1	761904	1.3125e-06				0	16460	0
BCL9	chr1:147619246A>G	1	147619246	rs1553204455	A	G	gnomAD Exomes	ENST00000234739.8	p.Gln364Arg	c.1091A>G	missense_variant	8	1461874	5.47243e-06	25.5	0	33480	0	0	44722	0	0	26136	0	0	39700	0	0	53402	0	0	5768	0	7	1112012	6.2949e-06				0	86258	0
BCL9	chr1:147619247A>G	1	147619247		A	G	gnomAD Exomes	ENST00000234739.8	p.Gln364Gln	c.1092A>G	synonymous_variant	1	833110	1.20032e-06	4.72	0	15786	0	0	984	0	0	5152	0	0	3630	0	0	276	0	0	1620	0	0	761904	0				1	16460	6.07533e-05
BCL9	chr1:147619250T>C	1	147619250		T	C	gnomAD Exomes	ENST00000234739.8	p.Thr365Thr	c.1095T>C	synonymous_variant	1	628756	1.59044e-06	6.48	0	17694	0	0	43740	0	0	20984	0	0	36070	0	0	53116	0	0	4148	0	1	350108	2.85626e-06				0	69798	0
BCL9	chr1:147619252T>G	1	147619252		T	G	gnomAD Exomes	ENST00000234739.8	p.Leu366Arg	c.1097T>G	missense_variant	1	833108	1.20032e-06	26.6	0	15786	0	0	984	0	0	5152	0	0	3630	0	0	276	0	0	1620	0	1	761902	1.3125e-06				0	16460	0
BCL9	chr1:147619253C>A	1	147619253		C	A	gnomAD Exomes	ENST00000234739.8	p.Leu366Leu	c.1098C>A	synonymous_variant	1	1461870	6.84055e-07	3.86	0	33480	0	0	44724	0	0	26136	0	0	39700	0	1	53396	1.8728e-05	0	5768	0	0	1112012	0				0	86258	0
BCL9	chr1:147619253C>G	1	147619253	rs1658467760	C	G	gnomAD Exomes	ENST00000234739.8	p.Leu366Leu	c.1098C>G	synonymous_variant	2	1461870	1.36811e-06	4.06	1	33480	2.98686e-05	0	44724	0	0	26136	0	0	39700	0	0	53396	0	0	5768	0	1	1112012	8.99271e-07				0	86258	0
BCL9	chr1:147619258A>G	1	147619258	rs1553204456	A	G	gnomAD Exomes	ENST00000234739.8	p.Asp368Gly	c.1103A>G	missense_variant	2	1461872	1.36811e-06	27.1	0	33480	0	0	44724	0	0	26136	0	0	39700	0	0	53398	0	0	5768	0	2	1112012	1.79854e-06				0	86258	0
BCL9	chr1:147619259T>A	1	147619259	rs1553204459	T	A	gnomAD Exomes	ENST00000234739.8	p.Asp368Glu	c.1104T>A	missense_variant	1	628764	1.59042e-06	14	0	17694	0	1	43740	2.28624e-05	0	20984	0	0	36070	0	0	53124	0	0	4148	0	0	350108	0				0	69798	0
BCL9	chr1:147619261T>C	1	147619261	rs1411274435	T	C	gnomAD Exomes	ENST00000234739.8	p.Ile369Thr	c.1106T>C	missense_variant	2	1461876	1.36811e-06	26.3	0	33480	0	0	44724	0	0	26136	0	0	39700	0	1	53402	1.87259e-05	0	5768	0	1	1112012	8.99271e-07				0	86258	0
BCL9	chr1:147619265G>C	1	147619265		G	C	gnomAD Exomes	ENST00000234739.8	p.Gln370His	c.1110G>C	missense_variant	1	628764	1.59042e-06	23.5	0	17694	0	0	43740	0	0	20984	0	0	36070	0	0	53124	0	0	4148	0	1	350108	2.85626e-06				0	69798	0
BCL9	chr1:147619266C>T	1	147619266	rs371893579	C	T	gnomAD Exomes,gnomAD Genomes	ENST00000234739.8	p.Arg371Cys	c.1111C>T	missense_variant	14	1614012	8.67404e-06	27.7	0	74900	0	0	60002	0	0	29606	0	0	44878	0	0	64018	0	0	6084	0	9	1180040	7.62686e-06	0	910	0	5	91090	5.48908e-05
BCL9	chr1:147619267G>A	1	147619267	rs868909161	G	A	gnomAD Exomes,gnomAD Genomes	ENST00000234739.8	p.Arg371His	c.1112G>A	missense_variant	12	1614048	7.43472e-06	29.2	0	74914	0	2	60008	3.33289e-05	0	29606	0	3	44876	6.68509e-05	0	64024	0	0	6084	0	6	1180052	5.08452e-06	0	912	0	1	91086	1.09786e-05
BCL9	chr1:147619267G>T	1	147619267	rs868909161	G	T	gnomAD Exomes,gnomAD Genomes	ENST00000234739.8	p.Arg371Leu	c.1112G>T	missense_variant	2	1614048	1.23912e-06	28.8	1	74914	1.33486e-05	0	60008	0	0	29606	0	0	44876	0	0	64024	0	0	6084	0	1	1180052	8.4742e-07	0	912	0	0	91086	0
BCL9	chr1:147619268C>G	1	147619268		C	G	gnomAD Exomes	ENST00000234739.8	p.Arg371Arg	c.1113C>G	synonymous_variant	1	628766	1.59042e-06	0.487	1	17694	5.65163e-05	0	43740	0	0	20984	0	0	36070	0	0	53126	0	0	4148	0	0	350108	0				0	69798	0
BCL9	chr1:147619268C>T	1	147619268	rs1658469365	C	T	gnomAD Exomes	ENST00000234739.8	p.Arg371Arg	c.1113C>T	synonymous_variant	1	628766	1.59042e-06	0.606	0	17694	0	0	43740	0	0	20984	0	0	36070	0	0	53126	0	0	4148	0	1	350108	2.85626e-06				0	69798	0
BCL9	chr1:147619269A>G	1	147619269		A	G	gnomAD Exomes	ENST00000234739.8	p.Met372Val	c.1114A>G	missense_variant	3	1461874	2.05216e-06	24.9	0	33480	0	0	44724	0	0	26136	0	0	39700	0	0	53400	0	0	5768	0	3	1112012	2.69781e-06				0	86258	0
BCL9	chr1:147619269A>T	1	147619269	rs782204122	A	T	gnomAD Exomes	ENST00000234739.8	p.Met372Leu	c.1114A>T	missense_variant	2	1461874	1.36811e-06	22.7	0	33480	0	0	44724	0	0	26136	0	0	39700	0	0	53400	0	0	5768	0	2	1112012	1.79854e-06				0	86258	0
BCL9	chr1:147619271G>A	1	147619271		G	A	gnomAD Exomes	ENST00000234739.8	p.Met372Ile	c.1116G>A	missense_variant	1	628766	1.59042e-06	26.3	0	17694	0	0	43740	0	0	20984	0	0	36070	0	0	53126	0	0	4148	0	0	350108	0				1	69798	1.43271e-05
BCL9	chr1:147619272C>G	1	147619272		C	G	gnomAD Exomes	ENST00000234739.8	p.Leu373Val	c.1117C>G	missense_variant	1	1461872	6.84054e-07	24.1	0	33480	0	0	44724	0	0	26136	0	0	39700	0	0	53398	0	0	5768	0	1	1112012	8.99271e-07				0	86258	0
BCL9	chr1:147619272C>T	1	147619272		C	T	gnomAD Exomes	ENST00000234739.8	p.Leu373Phe	c.1117C>T	missense_variant	1	1461872	6.84054e-07	23.4	0	33480	0	0	44724	0	0	26136	0	0	39700	0	0	53398	0	0	5768	0	1	1112012	8.99271e-07				0	86258	0
BCL9	chr1:147619277T>A	1	147619277		T	A	gnomAD Exomes	ENST00000234739.8	p.Phe374Leu	c.1122T>A	missense_variant	1	628768	1.59041e-06	12.6	0	17694	0	0	43740	0	0	20984	0	0	36070	0	0	53128	0	0	4148	0	1	350108	2.85626e-06				0	69798	0
BCL9	chr1:147619281G>A	1	147619281	rs548166957	G	A	gnomAD Exomes,gnomAD Genomes	ENST00000234739.8	p.Asp376Asn	c.1126G>A	missense_variant	7	1614130	4.3367e-06	28.1	0	75034	0	6	60018	9.997e-05	0	29608	0	0	44866	0	0	64014	0	0	6062	0	0	1180030	0	0	912	0	0	91078	0
BCL9	chr1:147619283T>A	1	147619283	rs377297765	T	A	gnomAD Exomes,gnomAD Genomes	ENST00000234739.8	p.Asp376Glu	c.1128T>A	missense_variant	4	1613958	2.47838e-06	18.8	4	74876	5.34217e-05	0	59998	0	0	29608	0	0	44878	0	0	64008	0	0	6084	0	0	1180034	0	0	912	0	0	91072	0
BCL9	chr1:147619283T>C	1	147619283		T	C	gnomAD Exomes	ENST00000234739.8	p.Asp376Asp	c.1128T>C	synonymous_variant	1	1461872	6.84054e-07	7.5	0	33480	0	0	44724	0	0	26136	0	0	39700	0	0	53398	0	0	5768	0	1	1112012	8.99271e-07				0	86258	0
BCL9	chr1:147619284G>A	1	147619284		G	A	gnomAD Exomes	ENST00000234739.8	p.Glu377Lys	c.1129G>A	missense_variant	1	833110	1.20032e-06	22.9	0	15786	0	0	984	0	0	5152	0	0	3630	0	0	276	0	0	1620	0	1	761904	1.3125e-06				0	16460	0
BCL9	chr1:147619285A>G	1	147619285	rs1465901650	A	G	gnomAD Exomes	ENST00000234739.8	p.Glu377Gly	c.1130A>G	missense_variant	6	1461864	4.10435e-06	23.2	1	33480	2.98686e-05	0	44724	0	0	26136	0	5	39700	0.000125945	0	53390	0	0	5768	0	0	1112012	0				0	86258	0
BCL9	chr1:147619293T>C	1	147619293	rs140064283	T	C	gnomAD Genomes	ENST00000234739.8	p.Phe380Leu	c.1138T>C	missense_variant	2	152048	1.31537e-05	19.8	2	41382	4.83302e-05	0	15278	0	0	3468	0	0	5172	0	0	10614	0	0	316	0	0	67996	0	0	912	0	0	4818	0
BCL9	chr1:147619295C>A	1	147619295		C	A	gnomAD Exomes	ENST00000234739.8	p.Phe380Leu	c.1140C>A	missense_variant	1	833110	1.20032e-06	16.1	0	15786	0	0	984	0	0	5152	0	0	3630	0	0	276	0	0	1620	0	1	761904	1.3125e-06				0	16460	0
BCL9	chr1:147619297C>T	1	147619297	rs782121507	C	T	gnomAD Exomes	ENST00000234739.8	p.Thr381Ile	c.1142C>T	missense_variant	4	1461852	2.73626e-06	18	0	33480	0	0	44724	0	1	26136	3.82614e-05	0	39700	0	0	53378	0	1	5768	0.00017337	2	1112012	1.79854e-06				0	86258	0
BCL9	chr1:147619298A>G	1	147619298	rs1658471089	A	G	gnomAD Genomes	ENST00000234739.8	p.Thr381Thr	c.1143A>G	synonymous_variant	1	152158	6.57212e-06	3.21	1	41442	2.41301e-05	0	15272	0	0	3472	0	0	5180	0	0	10618	0	0	316	0	0	68028	0	0	912	0	0	4828	0
BCL9	chr1:147619300G>T	1	147619300	rs1658471244	G	T	gnomAD Exomes,gnomAD Genomes	ENST00000234739.8	p.Gly382Val	c.1145G>T	missense_variant	3	780822	3.8421e-06	18.8	0	59094	0	1	59016	1.69446e-05	0	24456	0	0	41244	0	0	63704	0	0	4464	0	1	418124	2.39164e-06	0	912	0	0	74620	0
BCL9	chr1:147619302G>A	1	147619302	rs151299743	G	A	gnomAD Exomes,gnomAD Genomes	ENST00000234739.8	p.Ala383Thr	c.1147G>A	missense_variant	199	1614126	0.000123287	22	180	75044	0.00239859	11	60016	0.000183284	0	29608	0	0	44866	0	0	63990	0	0	6062	0	4	1180034	3.38973e-06	0	912	0	0	91084	0
BCL9	chr1:147619309G>A	1	147619309	rs1553204477	G	A	gnomAD Exomes	ENST00000234739.8	p.Ser385Asn	c.1154G>A	missense_variant	2	628736	3.18099e-06	16	0	17694	0	0	43740	0	0	20984	0	1	36070	2.77239e-05	0	53100	0	0	4148	0	1	350104	2.85629e-06				0	69798	0
BCL9	chr1:147619310T>A	1	147619310		T	A	gnomAD Exomes	ENST00000234739.8	p.Ser385Arg	c.1155T>A	missense_variant	1	628728	1.59051e-06	6.4	0	17694	0	0	43740	0	0	20984	0	0	36070	0	0	53090	0	0	4148	0	0	350106	0				1	69798	1.43271e-05
BCL9	chr1:147619311G>A	1	147619311		G	A	gnomAD Exomes	ENST00000234739.8	p.Gly386Arg	c.1156G>A	missense_variant	2	1461846	1.36813e-06	22.3	0	33480	0	0	44724	0	0	26136	0	0	39700	0	0	53372	0	0	5768	0	2	1112012	1.79854e-06				0	86258	0
BCL9	chr1:147619311G>C	1	147619311	rs937350546	G	C	gnomAD Exomes	ENST00000234739.8	p.Gly386Arg	c.1156G>C	missense_variant	1	1461846	6.84067e-07	22.2	0	33480	0	0	44724	0	0	26136	0	0	39700	0	0	53372	0	0	5768	0	1	1112012	8.99271e-07				0	86258	0
BCL9	chr1:147619313G>A	1	147619313	rs1056206945	G	A	gnomAD Exomes,gnomAD Genomes	ENST00000234739.8	p.Gly386Gly	c.1158G>A	synonymous_variant	6	1613974	3.71753e-06	4.58	0	74880	0	0	60000	0	0	29606	0	0	44880	0	0	63998	0	0	6084	0	6	1180040	5.08457e-06	0	912	0	0	91084	0
BCL9	chr1:147619316A>G	1	147619316	rs1658472116	A	G	gnomAD Exomes	ENST00000234739.8	p.Gly387Gly	c.1161A>G	synonymous_variant	1	833110	1.20032e-06	0.144	1	15786	6.33473e-05	0	984	0	0	5152	0	0	3630	0	0	276	0	0	1620	0	0	761904	0				0	16460	0
BCL9	chr1:147619317C>T	1	147619317	rs782220173	C	T	gnomAD Exomes	ENST00000234739.8	p.Pro388Ser	c.1162C>T	missense_variant	35	1461834	2.39425e-05	21.9	1	33480	2.98686e-05	0	44724	0	0	26136	0	0	39700	0	0	53364	0	0	5768	0	32	1112008	2.87768e-05				0	86258	0
BCL9	chr1:147619318C>T	1	147619318	rs587757712	C	T	gnomAD Exomes,gnomAD Genomes	ENST00000234739.8	p.Pro388Leu	c.1163C>T	missense_variant	85	1613998	5.26643e-05	23.8	5	74984	6.66809e-05	1	60014	1.66628e-05	0	29606	0	33	44866	0.000735524	0	63966	0	0	6062	0	9	1180004	7.62709e-06	0	912	0	28	91080	0.000307422
BCL9	chr1:147619318CGCA>C	1	147619318		CGCA	C	gnomAD Exomes	ENST00000234739.8	p.Gln390del	c.1168_1170del	inframe_deletion	2	1461846	1.36813e-06	13.4	0	33480	0	0	44724	0	0	26136	0	0	39700	0	0	53374	0	0	5768	0	2	1112010	1.79854e-06				0	86258	0
BCL9	chr1:147619319G>A	1	147619319	rs782144184	G	A	gnomAD Exomes,gnomAD Genomes	ENST00000234739.8	p.Pro388Pro	c.1164G>A	synonymous_variant	34	1614052	2.1065e-05	4.41	1	75022	1.33294e-05	3	60022	4.99817e-05	0	29606	0	0	44862	0	0	63964	0	0	6062	0	25	1180014	2.11862e-05	0	912	0	5	91078	5.4898e-05
BCL9	chr1:147619322G>A	1	147619322	rs782711634	G	A	gnomAD Exomes	ENST00000234739.8	p.Gln389Gln	c.1167G>A	synonymous_variant	2	1461828	1.36815e-06	1.73	0	33480	0	0	44724	0	0	26136	0	0	39700	0	0	53356	0	0	5768	0	1	1112010	8.99272e-07				1	86258	1.15931e-05
BCL9	chr1:147619324A>G	1	147619324		A	G	gnomAD Exomes	ENST00000234739.8	p.Gln390Arg	c.1169A>G	missense_variant	1	628724	1.59052e-06	11.8	0	17694	0	0	43740	0	0	20984	0	0	36070	0	0	53086	0	0	4148	0	1	350106	2.85628e-06				0	69798	0
BCL9	chr1:147619329C>T	1	147619329		C	T	gnomAD Exomes	ENST00000234739.8	p.Pro392Ser	c.1174C>T	missense_variant	1	628724	1.59052e-06	0.004	0	17694	0	0	43740	0	0	20984	0	1	36070	2.77239e-05	0	53086	0	0	4148	0	0	350106	0				0	69798	0
BCL9	chr1:147619330C>G	1	147619330		C	G	gnomAD Exomes	ENST00000234739.8	p.Pro392Arg	c.1175C>G	missense_variant	1	833110	1.20032e-06	20.9	0	15786	0	0	984	0	0	5152	0	0	3630	0	0	276	0	0	1620	0	0	761904	0				0	16460	0
BCL9	chr1:147619330C>T	1	147619330	rs1658473197	C	T	gnomAD Exomes,gnomAD Genomes	ENST00000234739.8	p.Pro392Leu	c.1175C>T	missense_variant	12	985198	1.21803e-05	21.6	0	57174	0	0	16264	0	0	8622	0	0	8812	0	0	10882	0	0	1936	0	12	829922	1.44592e-05	0	912	0	0	21282	0
BCL9	chr1:147619332G>A	1	147619332	rs1553204483	G	A	gnomAD Exomes	ENST00000234739.8	p.Gly393Arg	c.1177G>A	missense_variant	2	1461832	1.36815e-06	24.7	0	33480	0	0	44724	0	0	26136	0	0	39700	0	0	53362	0	0	5768	0	2	1112008	1.79855e-06				0	86258	0
BCL9	chr1:147619334G>A	1	147619334	rs1553204484	G	A	gnomAD Exomes	ENST00000234739.8	p.Gly393Gly	c.1179G>A	synonymous_variant	1	628720	1.59053e-06	8.02	0	17694	0	0	43740	0	0	20984	0	0	36070	0	0	53082	0	0	4148	0	1	350106	2.85628e-06				0	69798	0
BCL9	chr1:147619335G>A	1	147619335	rs781788822	G	A	gnomAD Exomes	ENST00000234739.8	p.Val394Ile	c.1180G>A	missense_variant	4	1461826	2.7363e-06	19	0	33480	0	0	44724	0	0	26136	0	2	39700	5.03778e-05	0	53354	0	1	5768	0.00017337	1	1112010	8.99272e-07				0	86258	0
BCL9	chr1:147619340A>C	1	147619340	rs374903206	A	C	gnomAD Exomes,gnomAD Genomes	ENST00000234739.8	p.Leu395Phe	c.1185A>C	missense_variant	19	1614012	1.17719e-05	15	0	74926	0	0	60006	0	0	29608	0	0	44880	0	0	63976	0	1	6082	0.00016442	0	1180042	0	0	912	0	17	91094	0.00018662
BCL9	chr1:147619340A>G	1	147619340	rs374903206	A	G	gnomAD Exomes,gnomAD Genomes	ENST00000234739.8	p.Leu395Leu	c.1185A>G	synonymous_variant	111	1614012	6.87727e-05	8.02	2	74926	2.6693e-05	0	60006	0	0	29608	0	0	44880	0	0	63976	0	0	6082	0	109	1180042	9.23696e-05	0	912	0	0	91094	0
BCL9	chr1:147619344G>A	1	147619344		G	A	gnomAD Exomes	ENST00000234739.8	p.Gly397Arg	c.1189G>A	missense_variant	1	628692	1.5906e-06	26.1	0	17688	0	0	43738	0	0	20982	0	0	36070	0	0	53068	0	0	4148	0	1	350102	2.85631e-06				0	69798	0
BCL9	chr1:147619346G>A	1	147619346	rs1553204492	G	A	gnomAD Exomes	ENST00000234739.8	p.Gly397Gly	c.1191G>A	synonymous_variant	3	1461788	2.05228e-06	6.99	0	33476	0	0	44722	0	0	26132	0	0	39700	0	0	53338	0	0	5768	0	1	1112006	8.99276e-07				2	86254	2.31873e-05
BCL9	chr1:147619347C>G	1	147619347	rs1553204493	C	G	gnomAD Genomes	ENST00000234739.8	p.Pro398Ala	c.1192C>G	missense_variant	1	152072	6.57583e-06	17.6	1	41404	2.41523e-05	0	15270	0	0	3472	0	0	5184	0	0	10610	0	0	316	0	0	67992	0	0	910	0	0	4826	0
BCL9	chr1:147619348C>T	1	147619348		C	T	gnomAD Exomes	ENST00000234739.8	p.Pro398Leu	c.1193C>T	missense_variant	1	628674	1.59065e-06	23.2	0	17688	0	0	43736	0	0	20984	0	0	36070	0	0	53068	0	0	4146	0	1	350096	2.85636e-06				0	69792	0
BCL9	chr1:147619352G>T	1	147619352		G	T	gnomAD Exomes	ENST00000234739.8	p.Gln399His	c.1197G>T	missense_variant	1	833110	1.20032e-06	22.3	0	15786	0	0	984	0	0	5152	0	0	3630	0	0	276	0	0	1620	0	1	761904	1.3125e-06				0	16460	0
BCL9	chr1:147619355A>G	1	147619355		A	G	gnomAD Exomes	ENST00000234739.8	p.Lys400Lys	c.1200A>G	synonymous_variant	4	833110	4.80129e-06	5.69	0	15786	0	0	984	0	0	5152	0	0	3630	0	0	276	0	0	1620	0	4	761904	5.25001e-06				0	16460	0
BCL9	chr1:147619358A>C	1	147619358		A	C	gnomAD Exomes	ENST00000234739.8	p.Lys401Asn	c.1203A>C	missense_variant	1	628696	1.59059e-06	21.9	0	17684	0	0	43740	0	0	20984	0	0	36070	0	0	53072	0	0	4148	0	0	350104	0				0	69796	0
BCL9	chr1:147619359C>A	1	147619359	rs781871288	C	A	gnomAD Exomes,gnomAD Genomes	ENST00000234739.8	p.Pro402Thr	c.1204C>A	missense_variant	10	1613900	6.19617e-06	11.2	0	74868	0	0	59994	0	0	29606	0	0	44888	0	0	63958	0	0	6084	0	10	1180036	8.47432e-06	0	912	0	0	91074	0
BCL9	chr1:147619359C>T	1	147619359	rs781871288	C	T	gnomAD Exomes	ENST00000234739.8	p.Pro402Ser	c.1204C>T	missense_variant	1	1461810	6.84083e-07	12.1	0	33472	0	0	44724	0	0	26136	0	0	39700	0	0	53344	0	0	5768	0	0	1112012	0				1	86258	1.15931e-05
BCL9	chr1:147619361A>G	1	147619361	rs1553204497	A	G	gnomAD Exomes	ENST00000234739.8	p.Pro402Pro	c.1206A>G	synonymous_variant	1	628698	1.59059e-06	7.91	0	17686	0	0	43740	0	0	20984	0	0	36070	0	0	53070	0	0	4148	0	0	350106	0				1	69798	1.43271e-05
BCL9	chr1:147619362G>A	1	147619362		G	A	gnomAD Exomes	ENST00000234739.8	p.Glu403Lys	c.1207G>A	missense_variant	1	833110	1.20032e-06	28	0	15786	0	0	984	0	0	5152	0	0	3630	0	0	276	0	0	1620	0	1	761904	1.3125e-06				0	16460	0
BCL9	chr1:147619364A>G	1	147619364	rs782519324	A	G	gnomAD Exomes,gnomAD Genomes	ENST00000234739.8	p.Glu403Glu	c.1209A>G	synonymous_variant	27	1613920	1.67295e-05	8.83	0	74872	0	0	60004	0	0	29604	0	0	44886	0	2	63964	3.12676e-05	0	6082	0	22	1180028	1.86436e-05	0	912	0	1	91080	1.09794e-05
BCL9	chr1:147619366G>A	1	147619366		G	A	gnomAD Exomes	ENST00000234739.8	p.Gly404Glu	c.1211G>A	missense_variant	6	833110	7.20193e-06	22.9	0	15786	0	0	984	0	0	5152	0	0	3630	0	0	276	0	0	1620	0	6	761904	7.87501e-06				0	16460	0
BCL9	chr1:147619367G>A	1	147619367		G	A	gnomAD Exomes	ENST00000234739.8	p.Gly404Gly	c.1212G>A	synonymous_variant	1	833110	1.20032e-06	9.31	1	15786	6.33473e-05	0	984	0	0	5152	0	0	3630	0	0	276	0	0	1620	0	0	761904	0				0	16460	0
BCL9	chr1:147619368C>A	1	147619368		C	A	gnomAD Exomes	ENST00000234739.8	p.Pro405Thr	c.1213C>A	missense_variant	1	833110	1.20032e-06	23	0	15786	0	0	984	0	0	5152	0	0	3630	0	0	276	0	0	1620	0	1	761904	1.3125e-06				0	16460	0
BCL9	chr1:147619370A>G	1	147619370	rs112236682	A	G	gnomAD Exomes,gnomAD Genomes	ENST00000234739.8	p.Pro405Pro	c.1215A>G	synonymous_variant	111	1614092	6.87693e-05	0.509	85	75028	0.00113291	2	60020	3.33222e-05	0	29604	0	1	44868	2.22876e-05	0	63974	0	1	6062	0.000164962	2	1180032	1.69487e-06	0	912	0	3	91082	3.29374e-05
BCL9	chr1:147619371A>G	1	147619371	rs781891523	A	G	gnomAD Exomes,gnomAD Genomes	ENST00000234739.8	p.Ile406Val	c.1216A>G	missense_variant	5	1613956	3.09798e-06	18.9	0	74888	0	0	59996	0	0	29606	0	0	44886	0	2	63970	3.12647e-05	0	6084	0	1	1180040	8.47429e-07	0	912	0	2	91086	2.19573e-05
BCL9	chr1:147619372T>C	1	147619372		T	C	gnomAD Exomes	ENST00000234739.8	p.Ile406Thr	c.1217T>C	missense_variant	1	628710	1.59056e-06	22.9	0	17694	0	0	43740	0	0	20984	0	0	36070	0	0	53070	0	0	4148	0	0	350108	0				0	69798	0
BCL9	chr1:147619375A>G	1	147619375	rs782458380	A	G	gnomAD Exomes	ENST00000234739.8	p.Gln407Arg	c.1220A>G	missense_variant	1	628704	1.59057e-06	23.5	0	17694	0	0	43738	0	0	20984	0	0	36070	0	0	53070	0	0	4146	0	0	350108	0				0	69798	0
BCL9	chr1:147619375A>T	1	147619375	rs782458380	A	T	gnomAD Exomes	ENST00000234739.8	p.Gln407Leu	c.1220A>T	missense_variant	4	628704	6.36229e-06	23.8	0	17694	0	4	43738	9.14537e-05	0	20984	0	0	36070	0	0	53070	0	0	4146	0	0	350108	0				0	69798	0
BCL9	chr1:147619376G>A	1	147619376		G	A	gnomAD Exomes	ENST00000234739.8	p.Gln407Gln	c.1221G>A	synonymous_variant	1	1461816	6.84081e-07	7.31	0	33476	0	0	44724	0	0	26136	0	0	39700	0	0	53346	0	0	5768	0	1	1112012	8.99271e-07				0	86258	0
BCL9	chr1:147619376G>C	1	147619376	rs1407505827	G	C	gnomAD Genomes	ENST00000234739.8	p.Gln407His	c.1221G>C	missense_variant	1	152172	6.57151e-06	23.2	1	41436	2.41336e-05	0	15284	0	0	3468	0	0	5196	0	0	10616	0	0	316	0	0	68022	0	0	912	0	0	4832	0
BCL9	chr1:147619378C>T	1	147619378	rs1553204515	C	T	gnomAD Exomes	ENST00000234739.8	p.Ala408Val	c.1223C>T	missense_variant	5	1461820	3.42039e-06	23.3	0	33478	0	0	44724	0	0	26136	0	0	39700	0	0	53350	0	0	5768	0	4	1112010	3.59709e-06				1	86258	1.15931e-05
BCL9	chr1:147619379C>T	1	147619379		C	T	gnomAD Exomes	ENST00000234739.8	p.Ala408Ala	c.1224C>T	synonymous_variant	1	628714	1.59055e-06	10.1	0	17694	0	0	43740	0	0	20984	0	0	36070	0	0	53076	0	0	4148	0	1	350108	2.85626e-06				0	69796	0
BCL9	chr1:147619381T>C	1	147619381	rs782210123	T	C	gnomAD Exomes,gnomAD Genomes	ENST00000234739.8	p.Met409Thr	c.1226T>C	missense_variant	7	780828	8.96484e-06	24.9	3	59118	5.0746e-05	3	59016	5.08337e-05	0	24450	0	0	41266	0	0	63678	0	0	4464	0	1	418112	2.3917e-06	0	912	0	0	74624	0
BCL9	chr1:147619382G>A	1	147619382	rs1553204521	G	A	gnomAD Genomes	ENST00000234739.8	p.Met409Ile	c.1227G>A	missense_variant	1	152182	6.57108e-06	22.6	0	41434	0	0	15278	0	0	3468	0	1	5196	0.000192456	0	10628	0	0	316	0	0	68024	0	0	912	0	0	4832	0
BCL9	chr1:147619384T>C	1	147619384		T	C	gnomAD Exomes	ENST00000234739.8	p.Met410Thr	c.1229T>C	missense_variant	1	1461828	6.84075e-07	23.3	0	33480	0	0	44724	0	0	26136	0	0	39700	0	0	53356	0	0	5768	0	0	1112010	0				1	86258	1.15931e-05
BCL9	chr1:147619384T>G	1	147619384	rs1658478214	T	G	gnomAD Exomes	ENST00000234739.8	p.Met410Arg	c.1229T>G	missense_variant	2	1461828	1.36815e-06	22.9	0	33480	0	0	44724	0	0	26136	0	0	39700	0	0	53356	0	0	5768	0	2	1112010	1.79854e-06				0	86258	0
BCL9	chr1:147619386G>A	1	147619386		G	A	gnomAD Exomes	ENST00000234739.8	p.Ala411Thr	c.1231G>A	missense_variant	1	1461826	6.84076e-07	24.4	0	33480	0	0	44724	0	0	26136	0	0	39700	0	0	53352	0	0	5768	0	0	1112012	0				1	86258	1.15931e-05
BCL9	chr1:147619386G>T	1	147619386	rs1414331560	G	T	gnomAD Exomes,gnomAD Genomes	ENST00000234739.8	p.Ala411Ser	c.1231G>T	missense_variant	6	1613976	3.71753e-06	15.8	1	74902	1.33508e-05	0	59992	0	0	29608	0	0	44894	0	0	63976	0	0	6084	0	4	1180038	3.38972e-06	0	912	0	0	91082	0
BCL9	chr1:147619387C>A	1	147619387	rs1658478887	C	A	gnomAD Exomes	ENST00000234739.8	p.Ala411Asp	c.1232C>A	missense_variant	2	628716	3.18109e-06	24.5	0	17694	0	0	43740	0	0	20984	0	2	36070	5.54477e-05	0	53082	0	0	4148	0	0	350104	0				0	69796	0
BCL9	chr1:147619388C>G	1	147619388	rs782383812	C	G	gnomAD Exomes	ENST00000234739.8	p.Ala411Ala	c.1233C>G	synonymous_variant	8	628726	1.27241e-05	5.8	0	17694	0	0	43740	0	0	20984	0	0	36070	0	0	53086	0	0	4148	0	8	350108	2.28501e-05				0	69798	0
BCL9	chr1:147619388C>T	1	147619388	rs782383812	C	T	gnomAD Exomes	ENST00000234739.8	p.Ala411Ala	c.1233C>T	synonymous_variant	1	628726	1.59052e-06	6.26	0	17694	0	0	43740	0	0	20984	0	0	36070	0	0	53086	0	0	4148	0	0	350108	0				1	69798	1.43271e-05
BCL9	chr1:147619391A>G	1	147619391	rs1553204533	A	G	gnomAD Exomes	ENST00000234739.8	p.Gln412Gln	c.1236A>G	synonymous_variant	16	1461844	1.09451e-05	6.53	0	33480	0	0	44724	0	0	26136	0	0	39700	0	1	53370	1.87371e-05	0	5768	0	15	1112012	1.34891e-05				0	86258	0
BCL9	chr1:147619393C>T	1	147619393		C	T	gnomAD Exomes	ENST00000234739.8	p.Ser413Phe	c.1238C>T	missense_variant	2	1461844	1.36814e-06	25.9	0	33480	0	0	44724	0	0	26136	0	0	39700	0	0	53370	0	0	5768	0	2	1112012	1.79854e-06				0	86258	0
BCL9	chr1:147619394C>G	1	147619394	rs1658479793	C	G	gnomAD Exomes,gnomAD Genomes	ENST00000234739.8	p.Ser413Ser	c.1239C>G	synonymous_variant	4	985206	4.06006e-06	8.9	1	57174	1.74905e-05	0	16256	0	0	8622	0	0	8822	0	0	10896	0	0	1936	0	3	829920	3.61481e-06	0	912	0	0	21280	0
BCL9	chr1:147619394C>T	1	147619394		C	T	gnomAD Exomes	ENST00000234739.8	p.Ser413Ser	c.1239C>T	synonymous_variant	4	833110	4.80129e-06	9.3	0	15786	0	0	984	0	0	5152	0	0	3630	0	0	276	0	0	1620	0	4	761904	5.25001e-06				0	16460	0
BCL9	chr1:147619399G>A	1	147619399		G	A	gnomAD Exomes	ENST00000234739.8	p.Ser415Asn	c.1244G>A	missense_variant	1	628734	1.5905e-06	21.9	0	17694	0	0	43740	0	0	20984	0	0	36070	0	0	53094	0	0	4148	0	1	350108	2.85626e-06				0	69798	0
BCL9	chr1:147619400C>A	1	147619400		C	A	gnomAD Exomes	ENST00000234739.8	p.Ser415Arg	c.1245C>A	missense_variant	9	1461842	6.15662e-06	22.7	0	33480	0	0	44724	0	0	26136	0	0	39700	0	0	53368	0	0	5768	0	9	1112012	8.09344e-06				0	86258	0
BCL9	chr1:147619400C>T	1	147619400		C	T	gnomAD Exomes	ENST00000234739.8	p.Ser415Ser	c.1245C>T	synonymous_variant	2	1461842	1.36814e-06	9.34	0	33480	0	0	44724	0	0	26136	0	0	39700	0	0	53368	0	0	5768	0	1	1112012	8.99271e-07				1	86258	1.15931e-05
BCL9	chr1:147619401C>T	1	147619401	rs1553204537	C	T	gnomAD Exomes	ENST00000234739.8	p.Leu416Leu	c.1246C>T	synonymous_variant	1	628734	1.5905e-06	8.52	0	17694	0	1	43740	2.28624e-05	0	20984	0	0	36070	0	0	53094	0	0	4148	0	0	350108	0				0	69798	0
BCL9	chr1:147619403A>C	1	147619403	rs1570915401	A	C	gnomAD Exomes	ENST00000234739.8	p.Leu416Leu	c.1248A>C	synonymous_variant	2	628734	3.181e-06	0.929	0	17694	0	0	43740	0	0	20984	0	0	36070	0	0	53094	0	0	4148	0	2	350108	5.71252e-06				0	69798	0
BCL9	chr1:147619403A>G	1	147619403		A	G	gnomAD Exomes	ENST00000234739.8	p.Leu416Leu	c.1248A>G	synonymous_variant	1	628734	1.5905e-06	1.07	0	17694	0	0	43740	0	0	20984	0	0	36070	0	0	53094	0	0	4148	0	1	350108	2.85626e-06				0	69798	0
BCL9	chr1:147619405G>A	1	147619405		G	A	gnomAD Exomes	ENST00000234739.8	p.Gly417Asp	c.1250G>A	missense_variant	1	628732	1.5905e-06	26.3	0	17694	0	0	43740	0	0	20984	0	0	36070	0	0	53094	0	0	4148	0	1	350106	2.85628e-06				0	69798	0
BCL9	chr1:147619408A>G	1	147619408		A	G	gnomAD Exomes	ENST00000234739.8	p.Lys418Arg	c.1253A>G	missense_variant	2	833110	2.40064e-06	23.2	0	15786	0	0	984	0	0	5152	0	0	3630	0	0	276	0	0	1620	0	2	761904	2.625e-06				0	16460	0
BCL9	chr1:147619409G>A	1	147619409	rs1161770146	G	A	gnomAD Exomes	ENST00000234739.8	p.Lys418Lys	c.1254G>A	synonymous_variant	3	1461840	2.05221e-06	7.24	0	33480	0	0	44724	0	0	26136	0	0	39700	0	0	53366	0	0	5768	0	0	1112012	0				3	86258	3.47794e-05
BCL9	chr1:147619410G>C	1	147619410		G	C	gnomAD Exomes	ENST00000234739.8	p.Gly419Arg	c.1255G>C	missense_variant	2	833110	2.40064e-06	22.9	0	15786	0	0	984	0	0	5152	0	0	3630	0	0	276	0	0	1620	0	2	761904	2.625e-06				0	16460	0
BCL9	chr1:147619411G>A	1	147619411	rs1032716539	G	A	gnomAD Exomes	ENST00000234739.8	p.Gly419Glu	c.1256G>A	missense_variant	1	628732	1.5905e-06	22.6	0	17694	0	0	43740	0	0	20984	0	0	36070	0	0	53092	0	0	4148	0	0	350108	0				0	69798	0
BCL9	chr1:147619412A>G	1	147619412	rs1457998890	A	G	gnomAD Exomes,gnomAD Genomes	ENST00000234739.8	p.Gly419Gly	c.1257A>G	synonymous_variant	3	985234	3.04496e-06	0.799	3	57214	5.24347e-05	0	16248	0	0	8618	0	0	8828	0	0	10890	0	0	1936	0	0	829912	0	0	912	0	0	21288	0
BCL9	chr1:147619414C>G	1	147619414	rs782417579	C	G	gnomAD Exomes	ENST00000234739.8	p.Pro420Arg	c.1259C>G	missense_variant	1	628730	1.59051e-06	21.7	0	17694	0	0	43740	0	0	20984	0	0	36070	0	0	53090	0	0	4148	0	0	350108	0				1	69798	1.43271e-05
BCL9	chr1:147619415T>A	1	147619415		T	A	gnomAD Exomes	ENST00000234739.8	p.Pro420Pro	c.1260T>A	synonymous_variant	1	833110	1.20032e-06	6.48	0	15786	0	0	984	0	0	5152	0	0	3630	0	0	276	0	0	1620	0	1	761904	1.3125e-06				0	16460	0
BCL9	chr1:147619419C>T	1	147619419	rs1411560840	C	T	gnomAD Exomes	ENST00000234739.8	p.Pro422Ser	c.1264C>T	missense_variant	2	1461842	1.36814e-06	19	0	33480	0	0	44724	0	0	26136	0	1	39700	2.51889e-05	0	53368	0	0	5768	0	0	1112012	0				0	86258	0
BCL9	chr1:147619420C>T	1	147619420	rs781931553	C	T	gnomAD Exomes	ENST00000234739.8	p.Pro422Leu	c.1265C>T	missense_variant	7	833110	8.40225e-06	21.9	0	15786	0	0	984	0	0	5152	0	0	3630	0	0	276	0	0	1620	0	7	761904	9.18751e-06				0	16460	0
BCL9	chr1:147619421C>T	1	147619421		C	T	gnomAD Exomes	ENST00000234739.8	p.Pro422Pro	c.1266C>T	synonymous_variant	1	833110	1.20032e-06	9.63	0	15786	0	0	984	0	0	5152	0	0	3630	0	0	276	0	0	1620	0	0	761904	0				1	16460	6.07533e-05
BCL9	chr1:147619422C>T	1	147619422	rs782395400	C	T	gnomAD Exomes,gnomAD Genomes	ENST00000234739.8	p.Arg423Trp	c.1267C>T	missense_variant	16	1613982	9.91337e-06	24.1	0	74902	0	0	59992	0	0	29604	0	1	44896	2.22737e-05	0	63990	0	0	6084	0	13	1180032	1.10167e-05	0	912	0	2	91082	2.19582e-05
BCL9	chr1:147619423G>A	1	147619423	rs368965248	G	A	gnomAD Exomes,gnomAD Genomes	ENST00000234739.8	p.Arg423Gln	c.1268G>A	missense_variant	17	1613952	1.05332e-05	22.5	9	74906	0.000120151	0	59982	0	0	29608	0	0	44902	0	0	63980	0	0	6084	0	3	1180020	2.54233e-06	0	912	0	3	91072	3.2941e-05
BCL9	chr1:147619425A>C	1	147619425		A	C	gnomAD Exomes	ENST00000234739.8	p.Thr424Pro	c.1270A>C	missense_variant	1	1461844	6.84068e-07	19.1	0	33480	0	0	44724	0	0	26136	0	0	39700	0	0	53370	0	0	5768	0	0	1112012	0				1	86258	1.15931e-05
BCL9	chr1:147619425A>G	1	147619425		A	G	gnomAD Exomes	ENST00000234739.8	p.Thr424Ala	c.1270A>G	missense_variant	1	1461844	6.84068e-07	16.3	0	33480	0	0	44724	0	0	26136	0	0	39700	0	0	53370	0	0	5768	0	1	1112012	8.99271e-07				0	86258	0
BCL9	chr1:147619426C>G	1	147619426	rs781959957	C	G	gnomAD Exomes	ENST00000234739.8	p.Thr424Arg	c.1271C>G	missense_variant	1	628734	1.5905e-06	18.7	0	17694	0	0	43740	0	0	20984	0	1	36070	2.77239e-05	0	53094	0	0	4148	0	0	350108	0				0	69798	0
BCL9	chr1:147619430C>T	1	147619430	rs201343865	C	T	gnomAD Exomes,gnomAD Genomes	ENST00000234739.8	p.Asp425Asp	c.1275C>T	synonymous_variant	37	1613984	2.29246e-05	2.87	8	74898	0.000106812	2	59998	3.33344e-05	0	29606	0	6	44900	0.00013363	0	63988	0	0	6084	0	13	1180034	1.10166e-05	0	912	0	5	91074	5.49004e-05
BCL9	chr1:147619431G>A	1	147619431	rs782764451	G	A	gnomAD Exomes,gnomAD Genomes	ENST00000234739.8	p.Val426Met	c.1276G>A	missense_variant	12	1613958	7.43514e-06	17.5	1	74902	1.33508e-05	1	60004	1.66656e-05	0	29606	0	0	44892	0	0	63970	0	1	6084	0.000164366	8	1180028	6.7795e-06	0	912	0	0	91072	0
BCL9	chr1:147619431G>C	1	147619431		G	C	gnomAD Exomes	ENST00000234739.8	p.Val426Leu	c.1276G>C	missense_variant	1	1461844	6.84068e-07	15.2	0	33480	0	0	44724	0	0	26136	0	0	39700	0	0	53370	0	0	5768	0	0	1112012	0				1	86258	1.15931e-05
BCL9	chr1:147619433G>A	1	147619433	rs1441722053	G	A	gnomAD Exomes	ENST00000234739.8	p.Val426Val	c.1278G>A	synonymous_variant	12	1461850	8.20878e-06	6.75	0	33480	0	0	44724	0	0	26136	0	10	39700	0.000251889	0	53376	0	0	5768	0	0	1112012	0				0	86258	0
BCL9	chr1:147619435G>A	1	147619435		G	A	gnomAD Exomes	ENST00000234739.8	p.Gly427Glu	c.1280G>A	missense_variant	1	628740	1.59048e-06	22.7	0	17694	0	0	43740	0	0	20984	0	1	36070	2.77239e-05	0	53100	0	0	4148	0	0	350108	0				0	69798	0
BCL9	chr1:147619437G>A	1	147619437	rs1553204565	G	A	gnomAD Genomes	ENST00000234739.8	p.Ala428Thr	c.1282G>A	missense_variant	1	152156	6.5722e-06	19.8	1	41422	2.41418e-05	0	15284	0	0	3470	0	0	5194	0	0	10618	0	0	316	0	0	68028	0	0	912	0	0	4820	0
BCL9	chr1:147619438C>G	1	147619438	rs1553204571	C	G	gnomAD Exomes	ENST00000234739.8	p.Ala428Gly	c.1283C>G	missense_variant	2	1461854	1.36813e-06	18.8	0	33480	0	2	44724	4.47187e-05	0	26136	0	0	39700	0	0	53380	0	0	5768	0	0	1112012	0				0	86258	0
BCL9	chr1:147619438C>T	1	147619438		C	T	gnomAD Exomes	ENST00000234739.8	p.Ala428Val	c.1283C>T	missense_variant	1	1461854	6.84063e-07	19.3	0	33480	0	0	44724	0	0	26136	0	0	39700	0	0	53380	0	0	5768	0	1	1112012	8.99271e-07				0	86258	0
BCL9	chr1:147619440C>T	1	147619440	rs1553204575	C	T	gnomAD Exomes	ENST00000234739.8	p.Pro429Ser	c.1285C>T	missense_variant	3	1461848	2.0522e-06	22.8	0	33480	0	0	44724	0	0	26136	0	0	39700	0	0	53374	0	0	5768	0	3	1112012	2.69781e-06				0	86258	0
BCL9	chr1:147619441C>T	1	147619441	rs868931551	C	T	gnomAD Exomes	ENST00000234739.8	p.Pro429Leu	c.1286C>T	missense_variant	1	628746	1.59047e-06	19	0	17694	0	0	43740	0	0	20984	0	0	36070	0	0	53106	0	0	4148	0	0	350108	0				1	69798	1.43271e-05
BCL9	chr1:147619442A>G	1	147619442	rs782039120	A	G	gnomAD Exomes	ENST00000234739.8	p.Pro429Pro	c.1287A>G	synonymous_variant	1	628748	1.59046e-06	3.01	0	17694	0	1	43740	2.28624e-05	0	20984	0	0	36070	0	0	53108	0	0	4148	0	0	350108	0				0	69798	0
BCL9	chr1:147619443T>C	1	147619443	rs782148406	T	C	gnomAD Exomes	ENST00000234739.8	p.Phe430Leu	c.1288T>C	missense_variant	32	1461858	2.189e-05	18.5	0	33480	0	0	44724	0	0	26136	0	0	39700	0	0	53384	0	0	5768	0	32	1112012	2.87767e-05				0	86258	0
BCL9	chr1:147619444T>G	1	147619444	rs587764737	T	G	gnomAD Exomes,gnomAD Genomes	ENST00000234739.8	p.Phe430Cys	c.1289T>G	missense_variant	111	1614006	6.8773e-05	24.2	2	75016	2.6661e-05	3	60010	4.99917e-05	0	29598	0	0	44864	0	0	63992	0	0	6062	0	1	1179980	8.47472e-07	0	912	0	98	91064	0.00107617
BCL9	chr1:147619446G>A	1	147619446	rs781795537	G	A	gnomAD Exomes	ENST00000234739.8	p.Gly431Ser	c.1291G>A	missense_variant	2	1461858	1.36812e-06	22.7	0	33480	0	0	44724	0	0	26136	0	0	39700	0	0	53384	0	0	5768	0	1	1112012	8.99271e-07				0	86258	0
BCL9	chr1:147619449C>T	1	147619449	rs1658485626	C	T	gnomAD Exomes	ENST00000234739.8	p.Pro432Ser	c.1294C>T	missense_variant	5	1461854	3.42031e-06	21.2	0	33480	0	0	44724	0	0	26136	0	0	39700	0	0	53380	0	0	5768	0	5	1112012	4.49635e-06				0	86258	0
BCL9	chr1:147619450C>T	1	147619450	rs1241072192	C	T	gnomAD Exomes	ENST00000234739.8	p.Pro432Leu	c.1295C>T	missense_variant	1	833110	1.20032e-06	21.9	0	15786	0	0	984	0	0	5152	0	0	3630	0	0	276	0	0	1620	0	1	761904	1.3125e-06				0	16460	0
BCL9	chr1:147619451T>C	1	147619451		T	C	gnomAD Exomes	ENST00000234739.8	p.Pro432Pro	c.1296T>C	synonymous_variant	1	628754	1.59045e-06	7.81	0	17694	0	0	43740	0	0	20984	0	0	36070	0	0	53114	0	0	4148	0	1	350108	2.85626e-06				0	69798	0
BCL9	chr1:147619451T>G	1	147619451	rs1553204581	T	G	gnomAD Exomes	ENST00000234739.8	p.Pro432Pro	c.1296T>G	synonymous_variant	1	628754	1.59045e-06	7.49	0	17694	0	0	43740	0	0	20984	0	0	36070	0	0	53114	0	0	4148	0	1	350108	2.85626e-06				0	69798	0
BCL9	chr1:147619452C>G	1	147619452	rs782462515	C	G	gnomAD Exomes	ENST00000234739.8	p.Gln433Glu	c.1297C>G	missense_variant	2	1461862	1.36812e-06	15	0	33480	0	0	44724	0	0	26136	0	0	39700	0	0	53388	0	0	5768	0	1	1112012	8.99271e-07				1	86258	1.15931e-05
BCL9	chr1:147619453A>C	1	147619453	rs1553204584	A	C	gnomAD Exomes	ENST00000234739.8	p.Gln433Pro	c.1298A>C	missense_variant	1	628754	1.59045e-06	17.9	0	17694	0	0	43740	0	0	20984	0	0	36070	0	0	53114	0	0	4148	0	1	350108	2.85626e-06				0	69798	0
BCL9	chr1:147619454A>G	1	147619454	rs782772023	A	G	gnomAD Exomes	ENST00000234739.8	p.Gln433Gln	c.1299A>G	synonymous_variant	7	1461868	4.78839e-06	5.34	0	33480	0	1	44724	2.23594e-05	0	26136	0	1	39700	2.51889e-05	0	53394	0	0	5768	0	4	1112012	3.59708e-06				1	86258	1.15931e-05
BCL9	chr1:147619455G>A	1	147619455	rs781854101	G	A	gnomAD Exomes	ENST00000234739.8	p.Gly434Arg	c.1300G>A	missense_variant	1	628760	1.59043e-06	22.8	1	17694	5.65163e-05	0	43740	0	0	20984	0	0	36070	0	0	53120	0	0	4148	0	0	350108	0				0	69798	0
BCL9	chr1:147619458C>T	1	147619458	rs1557859943	C	T	gnomAD Exomes	ENST00000234739.8	p.His435Tyr	c.1303C>T	missense_variant	2	628762	3.18085e-06	20.7	0	17694	0	0	43740	0	0	20984	0	0	36070	0	0	53122	0	0	4148	0	0	350108	0				0	69798	0
BCL9	chr1:147619458CAT>C	1	147619458	rs1557859962	CAT	C	gnomAD Exomes	ENST00000234739.8	p.His435GlnfsTer9	c.1305_1306del	frameshift_variant	1	628762	1.59043e-06	29.9	0	17694	0	0	43740	0	0	20984	0	0	36070	0	0	53122	0	0	4148	0	1	350108	2.85626e-06				0	69798	0
BCL9	chr1:147619459A>C	1	147619459	rs1553204587	A	C	gnomAD Exomes	ENST00000234739.8	p.His435Pro	c.1304A>C	missense_variant	1	628762	1.59043e-06	21.5	1	17694	5.65163e-05	0	43740	0	0	20984	0	0	36070	0	0	53124	0	0	4148	0	0	350106	0				0	69798	0
BCL9	chr1:147619460T>C	1	147619460	rs782547007	T	C	gnomAD Exomes	ENST00000234739.8	p.His435His	c.1305T>C	synonymous_variant	3	628760	4.7713e-06	6	0	17694	0	1	43740	2.28624e-05	0	20984	0	0	36070	0	0	53122	0	0	4148	0	2	350106	5.71256e-06				0	69798	0
BCL9	chr1:147619461A>G	1	147619461	rs782654430	A	G	gnomAD Exomes	ENST00000234739.8	p.Arg436Gly	c.1306A>G	missense_variant	4	1461874	2.73621e-06	21.8	0	33480	0	0	44724	0	0	26136	0	0	39700	0	0	53400	0	0	5768	0	0	1112012	0				4	86258	4.63725e-05
BCL9	chr1:147619465A>T	1	147619465		A	T	gnomAD Exomes	ENST00000234739.8	p.Asp437Val	c.1310A>T	missense_variant	1	833110	1.20032e-06	23.9	0	15786	0	0	984	0	0	5152	0	0	3630	0	0	276	0	0	1620	0	1	761904	1.3125e-06				0	16460	0
BCL9	chr1:147619466T>C	1	147619466	rs962532646	T	C	gnomAD Exomes	ENST00000234739.8	p.Asp437Asp	c.1311T>C	synonymous_variant	2	1461876	1.36811e-06	6.94	1	33480	2.98686e-05	0	44724	0	0	26136	0	0	39700	0	0	53402	0	0	5768	0	0	1112012	0				1	86258	1.15931e-05
BCL9	chr1:147619467G>A	1	147619467	rs1553204593	G	A	gnomAD Exomes,gnomAD Genomes	ENST00000234739.8	p.Val438Ile	c.1312G>A	missense_variant	4	1613974	2.47835e-06	18.8	1	74884	1.3354e-05	0	60006	0	0	29608	0	0	44878	0	0	64016	0	0	6084	0	3	1180026	2.54232e-06	0	912	0	0	91076	0
BCL9	chr1:147619468T>A	1	147619468		T	A	gnomAD Exomes	ENST00000234739.8	p.Val438Glu	c.1313T>A	missense_variant	2	1461876	1.36811e-06	23.8	0	33480	0	0	44724	0	0	26136	0	0	39700	0	0	53402	0	0	5768	0	2	1112012	1.79854e-06				0	86258	0
BCL9	chr1:147619468T>G	1	147619468	rs1553204596	T	G	gnomAD Exomes	ENST00000234739.8	p.Val438Gly	c.1313T>G	missense_variant	3	1461876	2.05216e-06	22.7	1	33480	2.98686e-05	1	44724	2.23594e-05	0	26136	0	0	39700	0	0	53402	0	0	5768	0	1	1112012	8.99271e-07				0	86258	0
BCL9	chr1:147619469A>T	1	147619469	rs1267162520	A	T	gnomAD Genomes	ENST00000234739.8	p.Val438Val	c.1314A>T	synonymous_variant	1	152056	6.57652e-06	6.56	0	41396	0	0	15272	0	0	3470	0	0	5172	0	0	10616	0	0	316	0	1	67994	1.47072e-05	0	912	0	0	4824	0
BCL9	chr1:147619470C>T	1	147619470		C	T	gnomAD Exomes	ENST00000234739.8	p.Pro439Ser	c.1315C>T	missense_variant	1	628770	1.59041e-06	23.2	0	17694	0	0	43740	0	0	20984	0	0	36070	0	0	53130	0	0	4148	0	0	350108	0				1	69798	1.43271e-05
BCL9	chr1:147619471C>A	1	147619471		C	A	gnomAD Exomes	ENST00000234739.8	p.Pro439His	c.1316C>A	missense_variant	1	1461882	6.8405e-07	24.9	0	33480	0	0	44724	0	0	26136	0	0	39700	0	0	53410	0	0	5768	0	1	1112012	8.99271e-07				0	86258	0
BCL9	chr1:147619471C>T	1	147619471	rs782190212	C	T	gnomAD Exomes,gnomAD Genomes	ENST00000234739.8	p.Pro439Leu	c.1316C>T	missense_variant	20	1613976	1.23918e-05	25.1	0	74878	0	0	60004	0	0	29604	0	20	44884	0.000445593	0	64026	0	0	6084	0	0	1180032	0	0	912	0	0	91072	0
BCL9	chr1:147619472C>T	1	147619472	rs782431075	C	T	gnomAD Exomes	ENST00000234739.8	p.Pro439Pro	c.1317C>T	synonymous_variant	2	628772	3.1808e-06	10.1	0	17694	0	0	43740	0	0	20984	0	0	36070	0	0	53134	0	0	4148	0	0	350106	0				2	69798	2.86541e-05
BCL9	chr1:147619475T>C	1	147619475	rs782623733	T	C	gnomAD Exomes	ENST00000234739.8	p.Phe440Phe	c.1320T>C	synonymous_variant	16	1461886	1.09448e-05	7.58	0	33480	0	0	44724	0	0	26136	0	0	39700	0	0	53412	0	0	5768	0	16	1112012	1.43883e-05				0	86258	0
BCL9	chr1:147619480C>T	1	147619480	rs782217395	C	T	gnomAD Exomes,gnomAD Genomes	ENST00000234739.8	p.Pro442Leu	c.1325C>T	missense_variant	13	1613982	8.05461e-06	23.1	0	74882	0	0	59996	0	0	29608	0	0	44882	0	0	64024	0	0	6084	0	13	1180044	1.10165e-05	0	912	0	0	91070	0
BCL9	chr1:147619481A>G	1	147619481		A	G	gnomAD Exomes	ENST00000234739.8	p.Pro442Pro	c.1326A>G	synonymous_variant	1	833110	1.20032e-06	5.3	0	15786	0	0	984	0	0	5152	0	0	3630	0	0	276	0	0	1620	0	0	761904	0				1	16460	6.07533e-05
BCL9	chr1:147619483A>G	1	147619483		A	G	gnomAD Exomes	ENST00000234739.8	p.Asp443Gly	c.1328A>G	missense_variant	1	833110	1.20032e-06	22.7	0	15786	0	0	984	0	0	5152	0	0	3630	0	0	276	0	0	1620	0	1	761904	1.3125e-06				0	16460	0
BCL9	chr1:147619484T>A	1	147619484	rs1553204606	T	A	gnomAD Exomes	ENST00000234739.8	p.Asp443Glu	c.1329T>A	missense_variant	1	628780	1.59038e-06	14.9	0	17694	0	0	43740	0	0	20984	0	0	36070	0	0	53140	0	0	4148	0	1	350108	2.85626e-06				0	69798	0
BCL9	chr1:147619484T>G	1	147619484		T	G	gnomAD Exomes	ENST00000234739.8	p.Asp443Glu	c.1329T>G	missense_variant	1	628780	1.59038e-06	15.1	0	17694	0	0	43740	0	0	20984	0	0	36070	0	0	53140	0	0	4148	0	1	350108	2.85626e-06				0	69798	0
BCL9	chr1:147619487A>G	1	147619487		A	G	gnomAD Exomes	ENST00000234739.8	p.Glu444Glu	c.1332A>G	synonymous_variant	1	628780	1.59038e-06	7.19	0	17694	0	0	43740	0	0	20984	0	0	36070	0	0	53140	0	0	4148	0	1	350108	2.85626e-06				0	69798	0
BCL9	chr1:147619490G>A	1	147619490	rs782396440	G	A	gnomAD Exomes	ENST00000234739.8	p.Met445Ile	c.1335G>A	missense_variant	3	1461888	2.05214e-06	21.6	0	33480	0	0	44724	0	0	26136	0	0	39700	0	0	53414	0	0	5768	0	0	1112012	0				3	86258	3.47794e-05
BCL9	chr1:147619490G>C	1	147619490	rs782396440	G	C	gnomAD Exomes	ENST00000234739.8	p.Met445Ile	c.1335G>C	missense_variant	1	1461888	6.84047e-07	21.3	0	33480	0	1	44724	2.23594e-05	0	26136	0	0	39700	0	0	53414	0	0	5768	0	0	1112012	0				0	86258	0
BCL9	chr1:147619491G>T	1	147619491	rs199804806	G	T	gnomAD Exomes	ENST00000234739.8	p.Val446Phe	c.1336G>T	missense_variant	2	1461890	1.36809e-06	22.3	0	33480	0	0	44724	0	0	26136	0	0	39700	0	0	53418	0	0	5768	0	2	1112010	1.79854e-06				0	86258	0
BCL9	chr1:147619494C>G	1	147619494	rs781991573	C	G	gnomAD Exomes	ENST00000234739.8	p.Pro447Ala	c.1339C>G	missense_variant	1	1461890	6.84046e-07	14	0	33480	0	0	44724	0	0	26136	0	0	39700	0	0	53416	0	0	5768	0	0	1112012	0				1	86258	1.15931e-05
BCL9	chr1:147619494C>T	1	147619494	rs781991573	C	T	gnomAD Exomes,gnomAD Genomes	ENST00000234739.8	p.Pro447Ser	c.1339C>T	missense_variant	69	1613972	4.27517e-05	17	0	74892	0	0	60002	0	0	29606	0	0	44882	0	1	64012	1.56221e-05	0	6084	0	68	1180014	5.76264e-05	0	910	0	0	91084	0
BCL9	chr1:147619495C>T	1	147619495	rs782411994	C	T	gnomAD Exomes	ENST00000234739.8	p.Pro447Leu	c.1340C>T	missense_variant	3	1461890	2.05214e-06	22.1	0	33480	0	0	44724	0	0	26136	0	0	39700	0	0	53418	0	0	5768	0	1	1112010	8.99272e-07				2	86258	2.31863e-05
BCL9	chr1:147619496A>G	1	147619496		A	G	gnomAD Exomes	ENST00000234739.8	p.Pro447Pro	c.1341A>G	synonymous_variant	3	833110	3.60097e-06	7.26	0	15786	0	0	984	0	0	5152	0	0	3630	0	0	276	0	0	1620	0	3	761904	3.9375e-06				0	16460	0
BCL9	chr1:147619497C>T	1	147619497	rs1553204622	C	T	gnomAD Exomes	ENST00000234739.8	p.Pro448Ser	c.1342C>T	missense_variant	1	628782	1.59038e-06	23.2	0	17694	0	0	43740	0	0	20984	0	0	36070	0	0	53142	0	0	4148	0	0	350108	0				0	69798	0
BCL9	chr1:147619498C>T	1	147619498	rs1447975011	C	T	gnomAD Exomes	ENST00000234739.8	p.Pro448Leu	c.1343C>T	missense_variant	2	628782	3.18075e-06	25.2	0	17694	0	1	43740	2.28624e-05	0	20984	0	0	36070	0	0	53142	0	0	4148	0	1	350108	2.85626e-06				0	69798	0
BCL9	chr1:147619499T>G	1	147619499	rs1658490152	T	G	gnomAD Exomes,gnomAD Genomes	ENST00000234739.8	p.Pro448Pro	c.1344T>G	synonymous_variant	2	780864	2.56127e-06	3.63	0	59112	0	1	59014	1.69451e-05	0	24454	0	0	41246	0	0	63760	0	0	4464	0	0	418102	0	0	910	0	0	74616	0
BCL9	chr1:147619501C>T	1	147619501		C	T	gnomAD Exomes	ENST00000234739.8	p.Ser449Phe	c.1346C>T	missense_variant	1	833110	1.20032e-06	16	0	15786	0	0	984	0	0	5152	0	0	3630	0	0	276	0	0	1620	0	0	761904	0				1	16460	6.07533e-05
BCL9	chr1:147619503A>G	1	147619503	rs372306642	A	G	gnomAD Exomes,gnomAD Genomes	ENST00000234739.8	p.Met450Val	c.1348A>G	missense_variant	73	1613972	4.523e-05	7.39	33	74882	0.000440693	7	59998	0.000116671	0	29606	0	3	44872	6.68568e-05	0	64028	0	0	6084	0	26	1180026	2.20334e-05	0	908	0	0	91086	0
BCL9	chr1:147619504T>C	1	147619504	rs1658490586	T	C	gnomAD Genomes	ENST00000234739.8	p.Met450Thr	c.1349T>C	missense_variant	1	152088	6.57514e-06	23	1	41406	2.41511e-05	0	15276	0	0	3472	0	0	5172	0	0	10614	0	0	316	0	0	68020	0	0	908	0	0	4818	0
BCL9	chr1:147619504T>G	1	147619504		T	G	gnomAD Exomes	ENST00000234739.8	p.Met450Arg	c.1349T>G	missense_variant	1	833110	1.20032e-06	23.4	0	15786	0	0	984	0	0	5152	0	0	3630	0	0	276	0	0	1620	0	1	761904	1.3125e-06				0	16460	0
BCL9	chr1:147619507A>G	1	147619507		A	G	gnomAD Exomes	ENST00000234739.8	p.Asn451Ser	c.1352A>G	missense_variant	1	1461892	6.84045e-07	17.4	0	33480	0	0	44724	0	0	26136	0	0	39700	0	0	53418	0	0	5768	0	1	1112012	8.99271e-07				0	86258	0
BCL9	chr1:147619507A>T	1	147619507	rs1553204630	A	T	gnomAD Exomes	ENST00000234739.8	p.Asn451Ile	c.1352A>T	missense_variant	1	1461892	6.84045e-07	23.8	0	33480	0	1	44724	2.23594e-05	0	26136	0	0	39700	0	0	53418	0	0	5768	0	0	1112012	0				0	86258	0
BCL9	chr1:147619509T>C	1	147619509		T	C	gnomAD Exomes	ENST00000234739.8	p.Ser452Pro	c.1354T>C	missense_variant	1	628780	1.59038e-06	17.3	0	17694	0	0	43740	0	0	20984	0	0	36070	0	0	53140	0	0	4148	0	1	350108	2.85626e-06				0	69798	0
BCL9	chr1:147619510C>G	1	147619510		C	G	gnomAD Exomes	ENST00000234739.8	p.Ser452Cys	c.1355C>G	missense_variant	1	1461890	6.84046e-07	22.4	0	33480	0	0	44724	0	0	26136	0	0	39700	0	0	53416	0	0	5768	0	1	1112012	8.99271e-07				0	86258	0
BCL9	chr1:147619510C>T	1	147619510	rs1658490824	C	T	gnomAD Exomes,gnomAD Genomes	ENST00000234739.8	p.Ser452Phe	c.1355C>T	missense_variant	3	1613956	1.85879e-06	21.7	2	74870	2.6713e-05	0	60000	0	0	29608	0	0	44870	0	0	64030	0	0	6084	0	1	1180026	8.47439e-07	0	908	0	0	91078	0
BCL9	chr1:147619511C>G	1	147619511		C	G	gnomAD Exomes	ENST00000234739.8	p.Ser452Ser	c.1356C>G	synonymous_variant	1	1461888	6.84047e-07	7.37	0	33480	0	0	44724	0	0	26136	0	0	39700	0	0	53416	0	0	5768	0	1	1112010	8.99272e-07				0	86258	0
BCL9	chr1:147619511C>T	1	147619511		C	T	gnomAD Exomes	ENST00000234739.8	p.Ser452Ser	c.1356C>T	synonymous_variant	1	1461888	6.84047e-07	7.8	0	33480	0	0	44724	0	0	26136	0	0	39700	0	0	53416	0	0	5768	0	0	1112010	0				1	86258	1.15931e-05
BCL9	chr1:147619512C>A	1	147619512	rs1553204631	C	A	gnomAD Genomes	ENST00000234739.8	p.Gln453Lys	c.1357C>A	missense_variant	1	152130	6.57333e-06	18.9	0	41414	0	0	15278	0	0	3472	0	0	5184	0	0	10614	0	0	316	0	1	68030	1.46994e-05	0	908	0	0	4822	0
BCL9	chr1:147619513A>T	1	147619513		A	T	gnomAD Exomes	ENST00000234739.8	p.Gln453Leu	c.1358A>T	missense_variant	2	628782	3.18075e-06	22.5	0	17694	0	0	43740	0	0	20984	0	0	36070	0	0	53142	0	0	4148	0	2	350108	5.71252e-06				0	69798	0
BCL9	chr1:147619514G>T	1	147619514		G	T	gnomAD Exomes	ENST00000234739.8	p.Gln453His	c.1359G>T	missense_variant	1	833110	1.20032e-06	20.6	0	15786	0	0	984	0	0	5152	0	0	3630	0	0	276	0	0	1620	0	1	761904	1.3125e-06				0	16460	0
BCL9	chr1:147619517T>C	1	147619517		T	C	gnomAD Exomes	ENST00000234739.8	p.Ser454Ser	c.1362T>C	synonymous_variant	2	833110	2.40064e-06	8.95	0	15786	0	0	984	0	0	5152	0	0	3630	0	0	276	0	0	1620	0	2	761904	2.625e-06				0	16460	0
BCL9	chr1:147619518G>A	1	147619518	rs1553204633	G	A	gnomAD Exomes,gnomAD Genomes	ENST00000234739.8	p.Gly455Arg	c.1363G>A	missense_variant	2	780870	2.56125e-06	22.9	0	59094	0	0	59026	0	0	24454	0	0	41250	0	0	63752	0	0	4464	0	2	418112	4.78341e-06	0	910	0	0	74622	0
BCL9	chr1:147619522C>T	1	147619522		C	T	gnomAD Exomes	ENST00000234739.8	p.Thr456Ile	c.1367C>T	missense_variant	1	628778	1.59039e-06	18.8	1	17694	5.65163e-05	0	43740	0	0	20984	0	0	36070	0	0	53138	0	0	4148	0	0	350108	0				0	69798	0
BCL9	chr1:147619523C>A	1	147619523		C	A	gnomAD Exomes	ENST00000234739.8	p.Thr456Thr	c.1368C>A	synonymous_variant	1	833110	1.20032e-06	8.31	0	15786	0	0	984	0	0	5152	0	0	3630	0	0	276	0	0	1620	0	1	761904	1.3125e-06				0	16460	0
BCL9	chr1:147619524A>G	1	147619524	rs782057413	A	G	gnomAD Exomes,gnomAD Genomes	ENST00000234739.8	p.Ile457Val	c.1369A>G	missense_variant	24	1614020	1.48697e-05	15.5	0	74890	0	0	60012	0	0	29608	0	0	44882	0	6	64038	9.36944e-05	0	6084	0	16	1180024	1.3559e-05	0	910	0	0	91084	0
BCL9	chr1:147619525T>C	1	147619525		T	C	gnomAD Exomes	ENST00000234739.8	p.Ile457Thr	c.1370T>C	missense_variant	5	1461892	3.42023e-06	22.7	0	33480	0	0	44724	0	0	26136	0	3	39700	7.55668e-05	0	53418	0	0	5768	0	2	1112012	1.79854e-06				0	86258	0
BCL9	chr1:147619527G>A	1	147619527	rs1553204639	G	A	gnomAD Exomes	ENST00000234739.8	p.Gly458Arg	c.1372G>A	missense_variant	4	628782	6.36151e-06	23.8	0	17694	0	0	43740	0	0	20984	0	4	36070	0.000110895	0	53142	0	0	4148	0	0	350108	0				0	69798	0
BCL9	chr1:147619530C>G	1	147619530		C	G	gnomAD Exomes	ENST00000234739.8	p.Pro459Ala	c.1375C>G	missense_variant	1	628772	1.5904e-06	14.1	0	17694	0	0	43740	0	0	20984	0	0	36070	0	0	53134	0	1	4148	0.00024108	0	350106	0				0	69798	0
BCL9	chr1:147619531C>G	1	147619531	rs782715277	C	G	gnomAD Exomes,gnomAD Genomes	ENST00000234739.8	p.Pro459Arg	c.1376C>G	missense_variant	8	780782	1.02461e-05	19.6	0	59042	0	8	59012	0.000135566	0	24456	0	0	41242	0	0	63730	0	0	4464	0	0	418110	0	0	912	0	0	74628	0
BCL9	chr1:147619532C>G	1	147619532		C	G	gnomAD Exomes	ENST00000234739.8	p.Pro459Pro	c.1377C>G	synonymous_variant	1	1461886	6.84048e-07	0.427	0	33480	0	0	44724	0	0	26136	0	0	39700	0	0	53412	0	1	5768	0.00017337	0	1112012	0				0	86258	0
BCL9	chr1:147619532C>T	1	147619532	rs781994676	C	T	gnomAD Exomes,gnomAD Genomes	ENST00000234739.8	p.Pro459Pro	c.1377C>T	synonymous_variant	18	1613998	1.11524e-05	0.527	3	74888	4.00598e-05	0	60002	0	0	29606	0	0	44870	0	0	64032	0	0	6084	0	10	1180036	8.47432e-06	0	912	0	3	91080	3.29381e-05
BCL9	chr1:147619533G>A	1	147619533	rs782112724	G	A	gnomAD Exomes,gnomAD Genomes	ENST00000234739.8	p.Asp460Asn	c.1378G>A	missense_variant	52	1613964	3.22188e-05	23.8	4	74888	5.34131e-05	3	59998	5.00017e-05	0	29608	0	1	44880	2.22816e-05	0	64028	0	0	6084	0	30	1180016	2.54234e-05	0	912	0	9	91066	9.88294e-05
BCL9	chr1:147619534A>G	1	147619534		A	G	gnomAD Exomes	ENST00000234739.8	p.Asp460Gly	c.1379A>G	missense_variant	2	833110	2.40064e-06	20.9	0	15786	0	0	984	0	0	5152	0	0	3630	0	0	276	0	0	1620	0	2	761904	2.625e-06				0	16460	0
BCL9	chr1:147619535C>G	1	147619535		C	G	gnomAD Exomes	ENST00000234739.8	p.Asp460Glu	c.1380C>G	missense_variant	1	1461886	6.84048e-07	9.66	0	33480	0	0	44724	0	0	26136	0	0	39700	0	0	53414	0	0	5768	0	1	1112010	8.99272e-07				0	86258	0
BCL9	chr1:147619535C>T	1	147619535	rs1553204645	C	T	gnomAD Exomes,gnomAD Genomes	ENST00000234739.8	p.Asp460Asp	c.1380C>T	synonymous_variant	3	1614018	1.85872e-06	4.8	2	74906	2.67001e-05	0	60002	0	0	29606	0	0	44870	0	0	64034	0	0	6084	0	1	1180026	8.47439e-07	0	912	0	0	91090	0
BCL9	chr1:147619539C>T	1	147619539	rs782805714	C	T	gnomAD Exomes	ENST00000234739.8	p.Leu462Phe	c.1384C>T	missense_variant	3	628782	4.77113e-06	20.9	0	17694	0	0	43740	0	0	20984	0	3	36070	8.31716e-05	0	53142	0	0	4148	0	0	350108	0				0	69798	0
BCL9	chr1:147619541T>C	1	147619541	rs781888975	T	C	gnomAD Exomes,gnomAD Genomes	ENST00000234739.8	p.Leu462Leu	c.1386T>C	synonymous_variant	13	1613904	8.055e-06	3.44	0	74856	0	0	59990	0	0	29602	0	0	44868	0	0	64030	0	0	6084	0	0	1179998	0	0	912	0	13	91084	0.000142725
BCL9	chr1:147619541T>G	1	147619541		T	G	gnomAD Exomes	ENST00000234739.8	p.Leu462Leu	c.1386T>G	synonymous_variant	2	1461888	1.36809e-06	3.08	0	33480	0	0	44724	0	0	26136	0	0	39700	0	0	53416	0	0	5768	0	2	1112010	1.79854e-06				0	86258	0
BCL9	chr1:147619542G>C	1	147619542	rs1553204651	G	C	gnomAD Exomes	ENST00000234739.8	p.Asp463His	c.1387G>C	missense_variant	1	628770	1.59041e-06	26.1	0	17694	0	0	43740	0	0	20982	0	0	36070	0	0	53134	0	0	4148	0	1	350108	2.85626e-06				0	69796	0
BCL9	chr1:147619544C>A	1	147619544		C	A	gnomAD Exomes	ENST00000234739.8	p.Asp463Glu	c.1389C>A	missense_variant	1	833110	1.20032e-06	16	0	15786	0	0	984	0	0	5152	0	0	3630	0	0	276	0	0	1620	0	1	761904	1.3125e-06				0	16460	0
BCL9	chr1:147619545C>T	1	147619545	rs1553204652	C	T	gnomAD Genomes	ENST00000234739.8	p.His464Tyr	c.1390C>T	missense_variant	1	152094	6.57488e-06	24.1	0	41382	0	0	15276	0	0	3472	0	0	5168	0	0	10626	0	0	316	0	1	68020	1.47016e-05	0	912	0	0	4830	0
BCL9	chr1:147619547T>C	1	147619547	rs1388347787	T	C	gnomAD Exomes	ENST00000234739.8	p.His464His	c.1392T>C	synonymous_variant	4	628780	6.36153e-06	1.29	0	17694	0	2	43740	4.57247e-05	0	20984	0	0	36070	0	0	53140	0	0	4148	0	1	350108	2.85626e-06				0	69798	0
BCL9	chr1:147619548A>G	1	147619548	rs1318865385	A	G	gnomAD Exomes,gnomAD Genomes	ENST00000234739.8	p.Met465Val	c.1393A>G	missense_variant	5	1614004	3.09789e-06	24	2	74898	2.6703e-05	2	60010	3.33278e-05	0	29608	0	0	44874	0	0	64030	0	0	6084	0	1	1180016	8.47446e-07	0	912	0	0	91086	0
BCL9	chr1:147619549T>C	1	147619549		T	C	gnomAD Exomes	ENST00000234739.8	p.Met465Thr	c.1394T>C	missense_variant	4	628776	6.36157e-06	24.7	0	17694	0	0	43740	0	0	20984	0	0	36070	0	0	53136	0	0	4148	0	4	350108	1.1425e-05				0	69798	0
BCL9	chr1:147619550G>A	1	147619550		G	A	gnomAD Exomes	ENST00000234739.8	p.Met465Ile	c.1395G>A	missense_variant	2	1461890	1.36809e-06	25.1	0	33480	0	0	44724	0	0	26136	0	0	39700	0	0	53416	0	0	5768	0	2	1112012	1.79854e-06				0	86258	0
BCL9	chr1:147619552C>G	1	147619552	rs1553204656	C	G	gnomAD Exomes	ENST00000234739.8	p.Thr466Ser	c.1397C>G	missense_variant	2	628778	3.18077e-06	21.7	0	17694	0	0	43740	0	0	20984	0	0	36070	0	0	53138	0	1	4148	0.00024108	1	350108	2.85626e-06				0	69798	0
BCL9	chr1:147619553T>A	1	147619553		T	A	gnomAD Exomes	ENST00000234739.8	p.Thr466Thr	c.1398T>A	synonymous_variant	1	628770	1.59041e-06	7.67	0	17694	0	0	43740	0	0	20984	0	0	36070	0	0	53130	0	0	4148	0	1	350108	2.85626e-06				0	69798	0
BCL9	chr1:147619554C>G	1	147619554		C	G	gnomAD Exomes	ENST00000234739.8	p.Pro467Ala	c.1399C>G	missense_variant	1	628778	1.59039e-06	24.1	0	17694	0	0	43740	0	1	20984	4.76554e-05	0	36070	0	0	53138	0	0	4148	0	0	350108	0				0	69798	0
BCL9	chr1:147619554C>T	1	147619554	rs1553204658	C	T	gnomAD Exomes	ENST00000234739.8	p.Pro467Ser	c.1399C>T	missense_variant	1	628778	1.59039e-06	24.7	0	17694	0	0	43740	0	0	20984	0	0	36070	0	0	53138	0	0	4148	0	1	350108	2.85626e-06				0	69798	0
BCL9	chr1:147619556C>T	1	147619556	rs141096605	C	T	gnomAD Exomes,gnomAD Genomes	ENST00000234739.8	p.Pro467Pro	c.1401C>T	synonymous_variant	311	1614040	0.000192684	0.217	11	74992	0.000146682	0	60006	0	0	29606	0	0	44860	0	0	64012	0	0	6062	0	277	1180018	0.000234742	0	912	0	14	91070	0.000153728
BCL9	chr1:147619557G>A	1	147619557	rs782706803	G	A	gnomAD Exomes	ENST00000234739.8	p.Glu468Lys	c.1402G>A	missense_variant	7	1461864	4.78841e-06	27.7	0	33480	0	1	44724	2.23594e-05	0	26136	0	0	39700	0	0	53394	0	1	5768	0.00017337	3	1112012	2.69781e-06				1	86254	1.15937e-05
BCL9	chr1:147619562G>A	1	147619562	rs1658493915	G	A	gnomAD Exomes,gnomAD Genomes	ENST00000234739.8	p.Gln469Gln	c.1407G>A	synonymous_variant	4	780902	5.12228e-06	6.39	0	59114	0	1	59026	1.69417e-05	0	24454	0	0	41244	0	0	63744	0	0	4464	0	2	418136	4.78313e-06	0	912	0	0	74620	0
BCL9	chr1:147619563A>G	1	147619563	rs781836474	A	G	gnomAD Exomes	ENST00000234739.8	p.Ile470Val	c.1408A>G	missense_variant	1	628776	1.59039e-06	14.1	0	17694	0	0	43740	0	0	20984	0	0	36070	0	0	53136	0	0	4148	0	1	350108	2.85626e-06				0	69798	0
BCL9	chr1:147619564T>C	1	147619564	rs782483527	T	C	gnomAD Exomes	ENST00000234739.8	p.Ile470Thr	c.1409T>C	missense_variant	2	1461884	1.3681e-06	23.5	0	33480	0	0	44724	0	0	26136	0	0	39700	0	0	53410	0	0	5768	0	2	1112012	1.79854e-06				0	86258	0
BCL9	chr1:147619567C>T	1	147619567	rs1658494304	C	T	gnomAD Exomes	ENST00000234739.8	p.Ala471Val	c.1412C>T	missense_variant	7	1461874	4.78837e-06	21.9	0	33480	0	1	44724	2.23594e-05	0	26136	0	0	39700	0	0	53400	0	0	5768	0	6	1112012	5.39563e-06				0	86258	0
BCL9	chr1:147619568G>A	1	147619568	rs782642114	G	A	gnomAD Exomes	ENST00000234739.8	p.Ala471Ala	c.1413G>A	synonymous_variant	70	1461876	4.78837e-05	0.368	0	33480	0	3	44724	6.70781e-05	0	26136	0	58	39700	0.00146096	0	53402	0	0	5768	0	2	1112012	1.79854e-06				6	86258	6.95588e-05
BCL9	chr1:147619568G>T	1	147619568		G	T	gnomAD Exomes	ENST00000234739.8	p.Ala471Ala	c.1413G>T	synonymous_variant	1	1461876	6.84053e-07	0.292	0	33480	0	0	44724	0	0	26136	0	0	39700	0	0	53402	0	0	5768	0	1	1112012	8.99271e-07				0	86258	0
BCL9	chr1:147619572C>T	1	147619572		C	T	gnomAD Exomes	ENST00000234739.8	p.Leu473Leu	c.1417C>T	synonymous_variant	1	628764	1.59042e-06	8.23	0	17694	0	0	43740	0	0	20984	0	0	36070	0	0	53126	0	0	4148	0	1	350106	2.85628e-06				0	69798	0
BCL9	chr1:147619577A>T	1	147619577		A	T	gnomAD Exomes	ENST00000234739.8	p.Lys474Asn	c.1422A>T	missense_variant	1	628762	1.59043e-06	22.4	1	17694	5.65163e-05	0	43740	0	0	20984	0	0	36070	0	0	53124	0	0	4148	0	0	350106	0				0	69798	0
BCL9	chr1:147619578C>A	1	147619578		C	A	gnomAD Exomes	ENST00000234739.8	p.Leu475Met	c.1423C>A	missense_variant	1	833110	1.20032e-06	23.2	0	15786	0	0	984	0	0	5152	0	0	3630	0	0	276	0	0	1620	0	1	761904	1.3125e-06				0	16460	0
BCL9	chr1:147619582A>C	1	147619582	rs1471833299	A	C	gnomAD Genomes	ENST00000234739.8	p.Gln476Pro	c.1427A>C	missense_variant	1	152092	6.57497e-06	26.1	1	41408	2.41499e-05	0	15278	0	0	3472	0	0	5172	0	0	10614	0	0	316	0	0	68008	0	0	912	0	0	4826	0
BCL9	chr1:147619584C>G	1	147619584		C	G	gnomAD Exomes	ENST00000234739.8	p.Gln477Glu	c.1429C>G	missense_variant	2	833110	2.40064e-06	20.9	0	15786	0	0	984	0	0	5152	0	0	3630	0	0	276	0	0	1620	0	1	761904	1.3125e-06				1	16460	6.07533e-05
BCL9	chr1:147619584CAGG>C	1	147619584		CAGG	C	gnomAD Exomes	ENST00000234739.8	p.Glu478del	c.1432_1434del	inframe_deletion	2	833110	2.40064e-06	19.4	0	15786	0	0	984	0	0	5152	0	0	3630	0	0	276	0	0	1620	0	2	761904	2.625e-06				0	16460	0
BCL9	chr1:147619587G>C	1	147619587	rs147571927	G	C	gnomAD Exomes,gnomAD Genomes	ENST00000234739.8	p.Glu478Gln	c.1432G>C	missense_variant	98	1613946	6.07207e-05	26.1	1	74876	1.33554e-05	0	60004	0	0	29608	0	0	44862	0	0	64020	0	0	6084	0	95	1180022	8.0507e-05	0	912	0	0	91076	0
BCL9	chr1:147619589G>A	1	147619589		G	A	gnomAD Exomes	ENST00000234739.8	p.Glu478Glu	c.1434G>A	synonymous_variant	1	833110	1.20032e-06	7.89	0	15786	0	0	984	0	0	5152	0	0	3630	0	0	276	0	0	1620	0	0	761904	0				0	16460	0
BCL9	chr1:147619592T>C	1	147619592	rs782555734	T	C	gnomAD Exomes,gnomAD Genomes	ENST00000234739.8	p.Phe479Phe	c.1437T>C	synonymous_variant	6	780566	7.68673e-06	3.6	0	59004	0	4	58992	6.78058e-05	0	24456	0	0	41208	0	1	63698	1.56991e-05	0	4464	0	1	418062	2.39199e-06	0	912	0	0	74592	0
BCL9	chr1:147619593T>C	1	147619593		T	C	gnomAD Exomes	ENST00000234739.8	p.Tyr480His	c.1438T>C	missense_variant	1	628762	1.59043e-06	26.2	0	17694	0	0	43740	0	0	20984	0	0	36070	0	0	53122	0	0	4148	0	1	350108	2.85626e-06				0	69798	0
BCL9	chr1:147619595T>C	1	147619595	rs782672030	T	C	gnomAD Exomes	ENST00000234739.8	p.Tyr480Tyr	c.1440T>C	synonymous_variant	5	1461870	3.42028e-06	0.352	0	33480	0	0	44724	0	0	26136	0	0	39700	0	0	53396	0	0	5768	0	3	1112012	2.69781e-06				1	86258	1.15931e-05
BCL9	chr1:147619598A>G	1	147619598	rs950106405	A	G	gnomAD Exomes	ENST00000234739.8	p.Glu481Glu	c.1443A>G	synonymous_variant	1	628770	1.59041e-06	5.28	0	17694	0	0	43740	0	0	20984	0	0	36070	0	0	53130	0	0	4148	0	0	350108	0				1	69798	1.43271e-05
BCL9	chr1:147619599G>A	1	147619599	rs779550434	G	A	gnomAD Exomes,gnomAD Genomes	ENST00000234739.8	p.Glu482Lys	c.1444G>A	missense_variant	356	1613970	0.000220574	24.4	3	74896	4.00555e-05	0	60004	0	1	29606	3.37769e-05	0	44866	0	0	64016	0	0	6084	0	345	1180024	0.000292367	0	912	0	0	91082	0
BCL9	chr1:147619601G>C	1	147619601	rs1213227160	G	C	gnomAD Genomes	ENST00000234739.8	p.Glu482Asp	c.1446G>C	missense_variant	1	152098	6.57471e-06	19.8	0	41434	0	0	15288	0	0	3468	0	0	5164	0	0	10596	0	0	316	0	1	68024	1.47007e-05	0	910	0	0	4820	0
BCL9	chr1:147619603A>G	1	147619603	rs1658496784	A	G	gnomAD Exomes	ENST00000234739.8	p.Lys483Arg	c.1448A>G	missense_variant	5	1461876	3.42026e-06	26.3	0	33480	0	0	44724	0	0	26136	0	0	39700	0	0	53402	0	0	5768	0	5	1112012	4.49635e-06				0	86258	0
BCL9	chr1:147619603AGAG>A	1	147619603	rs782097673	AGAG	A	gnomAD Exomes,gnomAD Genomes	ENST00000234739.8	p.Arg485del	c.1454_1456del	inframe_deletion	5	1613924	3.09804e-06	18.6	1	74904	1.33504e-05	1	59996	1.66678e-05	0	29604	0	0	44842	0	0	64016	0	0	6084	0	1	1180014	8.47448e-07	0	912	0	2	91076	2.19597e-05
BCL9	chr1:147619605A>C	1	147619605		A	C	gnomAD Exomes	ENST00000234739.8	p.Arg484Arg	c.1450A>C	synonymous_variant	2	833110	2.40064e-06	9.07	0	15786	0	0	984	0	0	5152	0	0	3630	0	0	276	0	0	1620	0	2	761904	2.625e-06				0	16460	0
BCL9	chr1:147619607G>A	1	147619607	rs1553204678	G	A	gnomAD Exomes	ENST00000234739.8	p.Arg484Arg	c.1452G>A	synonymous_variant	30	1461882	2.05215e-05	9.59	0	33480	0	2	44724	4.47187e-05	0	26136	0	1	39700	2.51889e-05	0	53408	0	0	5768	0	25	1112012	2.24818e-05				0	86258	0
BCL9	chr1:147619607G>T	1	147619607		G	T	gnomAD Exomes	ENST00000234739.8	p.Arg484Ser	c.1452G>T	missense_variant	1	1461882	6.8405e-07	23.2	1	33480	2.98686e-05	0	44724	0	0	26136	0	0	39700	0	0	53408	0	0	5768	0	0	1112012	0				0	86258	0
BCL9	chr1:147619609G>A	1	147619609	rs782313751	G	A	gnomAD Exomes,gnomAD Genomes	ENST00000234739.8	p.Arg485Lys	c.1454G>A	missense_variant	5	780850	6.40328e-06	22.5	0	59094	0	0	59020	0	0	24456	0	1	41232	2.4253e-05	0	63736	0	3	4464	0.000672043	1	418128	2.39161e-06	0	910	0	0	74622	0
BCL9	chr1:147619610G>A	1	147619610	rs80312516	G	A	gnomAD Exomes,gnomAD Genomes	ENST00000234739.8	p.Arg485Arg	c.1455G>A	synonymous_variant	20956	1614078	0.0129833	8.85	184	75026	0.00245248	325	60022	0.00541468	207	29606	0.00699183	0	44860	0	462	64000	0.00721875	7	6062	0.00115473	18876	1180010	0.0159965	24	912	0.0263158	208	91078	0.00228376
BCL9	chr1:147619616G>T	1	147619616	rs782251054	G	T	gnomAD Exomes	ENST00000234739.8	p.Gln487His	c.1461G>T	missense_variant	1	628768	1.59041e-06	24.2	0	17694	0	0	43740	0	0	20984	0	0	36070	0	0	53130	0	0	4148	0	1	350106	2.85628e-06				0	69798	0
BCL9	chr1:147619617G>A	1	147619617	rs782370388	G	A	gnomAD Exomes	ENST00000234739.8	p.Glu488Lys	c.1462G>A	missense_variant	2	628768	3.18082e-06	24.4	0	17694	0	0	43740	0	0	20984	0	0	36070	0	0	53130	0	0	4148	0	0	350106	0				2	69798	2.86541e-05
BCL9	chr1:147619618A>C	1	147619618	rs903480429	A	C	gnomAD Genomes	ENST00000234739.8	p.Glu488Ala	c.1463A>C	missense_variant	1	152100	6.57462e-06	24.1	1	41416	2.41453e-05	0	15280	0	0	3468	0	0	5160	0	0	10618	0	0	316	0	0	68018	0	0	912	0	0	4822	0
BCL9	chr1:147619622AGTG>A	1	147619622		AGTG	A	gnomAD Exomes	ENST00000234739.8	p.Val492del	c.1470_1472del	inframe_deletion	1	628768	1.59041e-06	18.8	0	17694	0	0	43740	0	0	20984	0	0	36070	0	0	53130	0	0	4148	0	1	350106	2.85628e-06				0	69798	0
BCL9	chr1:147619624T>C	1	147619624		T	C	gnomAD Exomes	ENST00000234739.8	p.Val490Ala	c.1469T>C	missense_variant	1	833108	1.20032e-06	17.3	0	15786	0	0	984	0	0	5152	0	0	3630	0	0	276	0	0	1620	0	1	761902	1.3125e-06				0	16460	0
BCL9	chr1:147619627T>C	1	147619627		T	C	gnomAD Exomes	ENST00000234739.8	p.Val491Ala	c.1472T>C	missense_variant	1	833108	1.20032e-06	15.3	0	15786	0	0	984	0	0	5152	0	0	3630	0	0	276	0	0	1620	0	1	761902	1.3125e-06				0	16460	0
BCL9	chr1:147619628T>C	1	147619628		T	C	gnomAD Exomes	ENST00000234739.8	p.Val491Val	c.1473T>C	synonymous_variant	1	628760	1.59043e-06	0.358	0	17694	0	0	43740	0	0	20984	0	0	36070	0	0	53122	0	0	4148	0	1	350106	2.85628e-06				0	69798	0
BCL9	chr1:147619629G>C	1	147619629	rs112747833	G	C	gnomAD Exomes	ENST00000234739.8	p.Val492Leu	c.1474G>C	missense_variant	1	1461860	6.8406e-07	19.2	0	33480	0	0	44724	0	0	26136	0	0	39700	0	0	53392	0	0	5768	0	1	1112006	8.99276e-07				0	86258	0
BCL9	chr1:147619629G>T	1	147619629		G	T	gnomAD Exomes	ENST00000234739.8	p.Val492Phe	c.1474G>T	missense_variant	1	1461860	6.8406e-07	22.7	0	33480	0	0	44724	0	0	26136	0	0	39700	0	0	53392	0	0	5768	0	1	1112006	8.99276e-07				0	86258	0
BCL9	chr1:147619631C>G	1	147619631		C	G	gnomAD Exomes	ENST00000234739.8	p.Val492Val	c.1476C>G	synonymous_variant	2	1461864	1.36812e-06	4.15	1	33480	2.98686e-05	0	44724	0	0	26136	0	0	39700	0	0	53396	0	0	5768	0	1	1112006	8.99276e-07				0	86258	0
BCL9	chr1:147619631C>T	1	147619631	rs782145710	C	T	gnomAD Exomes	ENST00000234739.8	p.Val492Val	c.1476C>T	synonymous_variant	1	1461864	6.84058e-07	4.65	0	33480	0	0	44724	0	0	26136	0	0	39700	0	0	53396	0	0	5768	0	1	1112006	8.99276e-07				0	86258	0
BCL9	chr1:147619636A>C	1	147619636	rs1658498985	A	C	gnomAD Exomes	ENST00000234739.8	p.Gln494Pro	c.1481A>C	missense_variant	1	628758	1.59044e-06	24	0	17694	0	0	43740	0	0	20984	0	0	36070	0	0	53120	0	0	4148	0	1	350106	2.85628e-06				0	69798	0
BCL9	chr1:147619637G>A	1	147619637	rs936139917	G	A	gnomAD Exomes	ENST00000234739.8	p.Gln494Gln	c.1482G>A	synonymous_variant	2	1461866	1.36811e-06	5.25	0	33480	0	0	44724	0	0	26136	0	0	39700	0	0	53394	0	0	5768	0	2	1112010	1.79854e-06				0	86258	0
BCL9	chr1:147619637G>T	1	147619637		G	T	gnomAD Exomes	ENST00000234739.8	p.Gln494His	c.1482G>T	missense_variant	1	1461866	6.84057e-07	14.3	0	33480	0	0	44724	0	0	26136	0	0	39700	0	0	53394	0	0	5768	0	1	1112010	8.99272e-07				0	86258	0
BCL9	chr1:147619638T>C	1	147619638	rs1553204683	T	C	gnomAD Exomes	ENST00000234739.8	p.Cys495Arg	c.1483T>C	missense_variant	1	628758	1.59044e-06	22.4	0	17694	0	0	43740	0	0	20984	0	1	36070	2.77239e-05	0	53120	0	0	4148	0	0	350106	0				0	69798	0
BCL9	chr1:147619642C>T	1	147619642		C	T	gnomAD Exomes	ENST00000234739.8	p.Ser496Phe	c.1487C>T	missense_variant	1	628760	1.59043e-06	23.4	0	17694	0	0	43740	0	0	20984	0	0	36070	0	0	53122	0	0	4148	0	1	350106	2.85628e-06				0	69798	0
BCL9	chr1:147619643C>T	1	147619643		C	T	gnomAD Exomes	ENST00000234739.8	p.Ser496Ser	c.1488C>T	synonymous_variant	2	833110	2.40064e-06	4.74	0	15786	0	0	984	0	0	5152	0	0	3630	0	0	276	0	0	1620	0	2	761904	2.625e-06				0	16460	0
BCL9	chr1:147619648A>G	1	147619648		A	G	gnomAD Exomes	ENST00000234739.8	p.Gln498Arg	c.1493A>G	missense_variant	1	628746	1.59047e-06	21	0	17694	0	0	43740	0	0	20984	0	0	36070	0	0	53108	0	0	4148	0	1	350106	2.85628e-06				0	69798	0
BCL9	chr1:147619650G>A	1	147619650		G	A	gnomAD Exomes	ENST00000234739.8	p.Asp499Asn	c.1495G>A	missense_variant	1	1461868	6.84056e-07	26.9	0	33480	0	0	44724	0	0	26136	0	0	39700	0	0	53396	0	0	5768	0	1	1112010	8.99272e-07				0	86258	0
BCL9	chr1:147619650G>C	1	147619650		G	C	gnomAD Exomes	ENST00000234739.8	p.Asp499His	c.1495G>C	missense_variant	1	1461868	6.84056e-07	26.7	0	33480	0	0	44724	0	0	26136	0	0	39700	0	0	53396	0	0	5768	0	1	1112010	8.99272e-07				0	86258	0
BCL9	chr1:147619651A>G	1	147619651	rs1553204684	A	G	gnomAD Exomes	ENST00000234739.8	p.Asp499Gly	c.1496A>G	missense_variant	2	628756	3.18088e-06	26.1	0	17694	0	0	43740	0	0	20984	0	0	36070	0	0	53118	0	0	4148	0	2	350106	5.71256e-06				0	69798	0
BCL9	chr1:147619652C>T	1	147619652		C	T	gnomAD Exomes	ENST00000234739.8	p.Asp499Asp	c.1497C>T	synonymous_variant	2	833110	2.40064e-06	4.81	0	15786	0	0	984	0	0	5152	0	0	3630	0	0	276	0	0	1620	0	2	761904	2.625e-06				0	16460	0
BCL9	chr1:147619652CATG>C	1	147619652		CATG	C	gnomAD Exomes	ENST00000234739.8	p.Met501del	c.1501_1503del	inframe_deletion	1	833110	1.20032e-06	19.3	0	15786	0	0	984	0	0	5152	0	0	3630	0	0	276	0	0	1620	0	0	761904	0				1	16460	6.07533e-05
BCL9	chr1:147619653A>G	1	147619653	rs1229782062	A	G	gnomAD Exomes,gnomAD Genomes	ENST00000234739.8	p.Met500Val	c.1498A>G	missense_variant	6	1613996	3.71748e-06	17.7	0	74926	0	0	60004	0	0	29602	0	0	44868	0	0	64008	0	0	6084	0	5	1180024	4.2372e-06	0	912	0	1	91084	1.09789e-05
BCL9	chr1:147619654T>C	1	147619654		T	C	gnomAD Exomes	ENST00000234739.8	p.Met500Thr	c.1499T>C	missense_variant	1	833108	1.20032e-06	23.2	1	15786	6.33473e-05	0	984	0	0	5152	0	0	3630	0	0	276	0	0	1620	0	0	761904	0				0	16458	0
BCL9	chr1:147619658G>A	1	147619658	rs1658499843	G	A	gnomAD Exomes	ENST00000234739.8	p.Met501Ile	c.1503G>A	missense_variant	3	1461858	2.05218e-06	21.1	3	33480	8.96057e-05	0	44722	0	0	26136	0	0	39700	0	0	53390	0	0	5768	0	0	1112010	0				0	86256	0
BCL9	chr1:147619659G>A	1	147619659	rs1553204685	G	A	gnomAD Exomes	ENST00000234739.8	p.Val502Ile	c.1504G>A	missense_variant	3	1461854	2.05219e-06	16.8	0	33480	0	0	44724	0	0	26136	0	0	39700	0	0	53382	0	0	5768	0	0	1112010	0				3	86258	3.47794e-05
BCL9	chr1:147619660T>C	1	147619660	rs376626753	T	C	gnomAD Exomes,gnomAD Genomes	ENST00000234739.8	p.Val502Ala	c.1505T>C	missense_variant	4	780786	5.12304e-06	19	1	59092	1.69228e-05	0	59004	0	0	24454	0	0	41236	0	0	63716	0	0	4464	0	3	418098	7.17535e-06	0	912	0	0	74622	0
BCL9	chr1:147619661C>A	1	147619661	rs1553204687	C	A	gnomAD Exomes	ENST00000234739.8	p.Val502Val	c.1506C>A	synonymous_variant	3	628754	4.77134e-06	6.14	0	17694	0	0	43740	0	0	20984	0	0	36070	0	0	53116	0	0	4148	0	0	350106	0				3	69798	4.29812e-05
BCL9	chr1:147619662C>A	1	147619662	rs782323332	C	A	gnomAD Exomes,gnomAD Genomes	ENST00000234739.8	p.His503Asn	c.1507C>A	missense_variant	21	1613978	1.30113e-05	17.3	2	74906	2.67001e-05	0	59998	0	0	29606	0	0	44878	0	0	64010	0	0	6084	0	19	1180022	1.61014e-05	0	910	0	0	91082	0
BCL9	chr1:147619663A>G	1	147619663		A	G	gnomAD Exomes	ENST00000234739.8	p.His503Arg	c.1508A>G	missense_variant	1	628750	1.59046e-06	21.6	0	17694	0	0	43740	0	0	20984	0	0	36070	0	0	53114	0	0	4148	0	1	350106	2.85628e-06				0	69798	0
BCL9	chr1:147619664T>A	1	147619664	rs781918086	T	A	gnomAD Exomes	ENST00000234739.8	p.His503Gln	c.1509T>A	missense_variant	3	1461862	2.05218e-06	16.5	0	33480	0	3	44724	6.70781e-05	0	26136	0	0	39700	0	0	53390	0	0	5768	0	0	1112010	0				0	86258	0
BCL9	chr1:147619664T>C	1	147619664	rs781918086	T	C	gnomAD Exomes	ENST00000234739.8	p.His503His	c.1509T>C	synonymous_variant	3	1461862	2.05218e-06	5.17	0	33480	0	0	44724	0	0	26136	0	0	39700	0	0	53390	0	0	5768	0	3	1112010	2.69782e-06				0	86258	0
BCL9	chr1:147619664T>G	1	147619664		T	G	gnomAD Exomes	ENST00000234739.8	p.His503Gln	c.1509T>G	missense_variant	3	1461862	2.05218e-06	16.6	0	33480	0	0	44724	0	0	26136	0	0	39700	0	0	53390	0	0	5768	0	0	1112010	0				3	86258	3.47794e-05
BCL9	chr1:147619665C>G	1	147619665	rs1658500668	C	G	gnomAD Genomes	ENST00000234739.8	p.Gln504Glu	c.1510C>G	missense_variant	1	152158	6.57212e-06	19.2	0	41442	0	0	15282	0	0	3472	0	0	5182	0	0	10616	0	0	316	0	1	68020	1.47016e-05	0	912	0	0	4830	0
BCL9	chr1:147619665C>T	1	147619665		C	T	gnomAD Exomes	ENST00000234739.8	p.Gln504Ter	c.1510C>T	stop_gained	1	833110	1.20032e-06	37	0	15786	0	0	984	0	0	5152	0	0	3630	0	0	276	0	0	1620	0	1	761904	1.3125e-06				0	16460	0
BCL9	chr1:147619667G>A	1	147619667	rs369573805	G	A	gnomAD Exomes,gnomAD Genomes	ENST00000234739.8	p.Gln504Gln	c.1512G>A	synonymous_variant	44	1614010	2.72613e-05	6.82	0	74914	0	0	60014	0	0	29608	0	0	44880	0	2	63996	3.1252e-05	0	6084	0	39	1180026	3.30501e-05	0	912	0	0	91090	0
BCL9	chr1:147619670C>T	1	147619670	rs782720985	C	T	gnomAD Exomes,gnomAD Genomes	ENST00000234739.8	p.His505His	c.1515C>T	synonymous_variant	22	1613960	1.36311e-05	0.646	7	74904	9.3453e-05	0	60010	0	0	29604	0	0	44880	0	0	63986	0	0	6084	0	10	1180010	8.4745e-06	0	912	0	4	91088	4.39136e-05
BCL9	chr1:147619671G>A	1	147619671	rs138146164	G	A	gnomAD Exomes,gnomAD Genomes	ENST00000234739.8	p.Gly506Arg	c.1516G>A	missense_variant	74	1613986	4.58492e-05	27	0	74918	0	0	60004	0	0	29606	0	0	44880	0	0	63980	0	3	6084	0.000493097	20	1180028	1.69488e-05	0	912	0	45	91088	0.000494028
BCL9	chr1:147619675C>G	1	147619675	rs1372476061	C	G	gnomAD Exomes,gnomAD Genomes	ENST00000234739.8	p.Pro507Arg	c.1520C>G	missense_variant	3	780864	3.8419e-06	23.8	2	59134	3.38215e-05	0	59022	0	0	24452	0	0	41240	0	0	63710	0	0	4464	0	0	418118	0	0	912	0	1	74626	1.34002e-05
BCL9	chr1:147619676T>G	1	147619676	rs1658501265	T	G	gnomAD Genomes	ENST00000234739.8	p.Pro507Pro	c.1521T>G	synonymous_variant	1	152076	6.57566e-06	0.882	0	41408	0	0	15280	0	0	3470	0	0	5174	0	0	10604	0	0	316	0	0	67992	0	0	912	0	1	4830	0.000207039
BCL9	chr1:147619677C>T	1	147619677	rs782111632	C	T	gnomAD Exomes,gnomAD Genomes	ENST00000234739.8	p.Arg508Trp	c.1522C>T	missense_variant	12	1613920	7.43531e-06	25.2	2	74902	2.67016e-05	0	59994	0	0	29606	0	0	44862	0	0	63966	0	0	6084	0	10	1180026	8.47439e-06	0	910	0	0	91086	0
BCL9	chr1:147619678G>A	1	147619678	rs1170414603	G	A	gnomAD Exomes	ENST00000234739.8	p.Arg508Gln	c.1523G>A	missense_variant	82	1461824	5.60943e-05	25.3	1	33480	2.98686e-05	0	44724	0	0	26136	0	0	39700	0	0	53354	0	1	5766	0.00017343	79	1112010	7.10425e-05				0	86258	0
BCL9	chr1:147619678G>C	1	147619678		G	C	gnomAD Exomes	ENST00000234739.8	p.Arg508Pro	c.1523G>C	missense_variant	1	1461824	6.84077e-07	25	0	33480	0	0	44724	0	0	26136	0	0	39700	0	0	53354	0	0	5766	0	1	1112010	8.99272e-07				0	86258	0
BCL9	chr1:147619684T>C	1	147619684	rs1054557337	T	C	gnomAD Exomes,gnomAD Genomes	ENST00000234739.8	p.Val510Ala	c.1529T>C	missense_variant	5	1613386	3.09907e-06	22.7	5	74688	6.69452e-05	0	59958	0	0	29602	0	0	44840	0	0	63874	0	0	6084	0	0	1179902	0	0	912	0	0	91058	0
BCL9	chr1:147619684T>G	1	147619684	rs1054557337	T	G	gnomAD Exomes	ENST00000234739.8	p.Val510Gly	c.1529T>G	missense_variant	11	1461810	7.52492e-06	22.9	0	33480	0	0	44724	0	0	26136	0	0	39700	0	0	53342	0	0	5768	0	10	1112008	8.99274e-06				0	86258	0
BCL9	chr1:147619685G>A	1	147619685		G	A	gnomAD Exomes	ENST00000234739.8	p.Val510Val	c.1530G>A	synonymous_variant	2	1461824	1.36815e-06	7.72	0	33480	0	0	44724	0	0	26136	0	0	39700	0	0	53356	0	1	5768	0.00017337	0	1112006	0				1	86258	1.15931e-05
BCL9	chr1:147619686G>A	1	147619686	rs1389340738	G	A	gnomAD Exomes	ENST00000234739.8	p.Val511Ile	c.1531G>A	missense_variant	4	1461806	2.73634e-06	17.9	0	33480	0	1	44724	2.23594e-05	0	26136	0	0	39700	0	0	53338	0	0	5768	0	2	1112008	1.79855e-06				0	86258	0
BCL9	chr1:147619690G>A	1	147619690	rs899560229	G	A	gnomAD Exomes,gnomAD Genomes	ENST00000234739.8	p.Arg512Gln	c.1535G>A	missense_variant	5	1613980	3.09793e-06	28.6	0	74996	0	0	60016	0	0	29606	0	0	44858	0	0	63928	0	0	6062	0	3	1180018	2.54233e-06	0	912	0	1	91080	1.09794e-05
BCL9	chr1:147619690G>T	1	147619690		G	T	gnomAD Exomes	ENST00000234739.8	p.Arg512Leu	c.1535G>T	missense_variant	4	1461796	2.73636e-06	28.2	0	33480	0	0	44724	0	0	26136	0	0	39700	0	0	53326	0	0	5768	0	4	1112008	3.5971e-06				0	86258	0
BCL9	chr1:147619693G>A	1	147619693		G	A	gnomAD Exomes	ENST00000234739.8	p.Gly513Glu	c.1538G>A	missense_variant	2	628674	3.1813e-06	26.7	0	17694	0	0	43740	0	0	20982	0	1	36070	2.77239e-05	0	53042	0	0	4148	0	1	350104	2.85629e-06				0	69796	0
BCL9	chr1:147619694A>AC	1	147619694	rs781994033	A	AC	gnomAD Exomes,gnomAD Genomes	ENST00000234739.8	p.Pro517SerfsTer7	c.1547dup	frameshift_variant	80	1609608	4.97015e-05	31	0	73632	0	0	59570	0	0	29564	0	0	44764	0	71	63070	0.00112573	0	6068	0	8	1178728	6.78698e-06	0	898	0	1	90910	1.09999e-05
BCL9	chr1:147619694A>ACCC	1	147619694		A	ACCC	gnomAD Exomes	ENST00000234739.8	p.Pro517dup	c.1545_1547dup	inframe_insertion	5	1461302	3.42161e-06	17.6	0	33476	0	0	44710	0	0	26130	0	0	39696	0	0	53054	0	0	5762	0	5	1111852	4.497e-06				0	86244	0
BCL9	chr1:147619694A>C	1	147619694	rs782819782	A	C	gnomAD Exomes	ENST00000234739.8	p.Gly513Gly	c.1539A>C	synonymous_variant	9	1461302	6.15889e-06	9.36	0	33476	0	0	44710	0	0	26130	0	0	39696	0	0	53054	0	0	5762	0	9	1111852	8.0946e-06				0	86244	0
BCL9	chr1:147619694AC>A	1	147619694	rs781994033	AC	A	gnomAD Exomes	ENST00000234739.8	p.Pro516LeufsTer5	c.1547del	frameshift_variant	4	1461248	2.73739e-06	31	0	33474	0	0	44710	0	0	26128	0	1	39696	2.51915e-05	2	53034	3.77117e-05	0	5762	0	1	1111828	8.9942e-07				0	86242	0
BCL9	chr1:147619695C>A	1	147619695	rs1553204707	C	A	gnomAD Exomes	ENST00000234739.8	p.Pro514Thr	c.1540C>A	missense_variant	1	1460260	6.8481e-07	24.5	0	33452	0	0	44648	0	0	26070	0	0	39692	0	0	52844	0	0	5760	0	1	1111314	8.99836e-07				0	86142	0
BCL9	chr1:147619695C>T	1	147619695	rs1553204707	C	T	gnomAD Exomes	ENST00000234739.8	p.Pro514Ser	c.1540C>T	missense_variant	1	1460260	6.8481e-07	24.8	0	33452	0	0	44648	0	0	26070	0	0	39692	0	0	52844	0	0	5760	0	1	1111314	8.99836e-07				0	86142	0
BCL9	chr1:147619696C>A	1	147619696	rs781892615	C	A	gnomAD Exomes	ENST00000234739.8	p.Pro514His	c.1541C>A	missense_variant	18	1461774	1.23138e-05	25.2	0	33480	0	0	44724	0	0	26134	0	0	39700	0	0	53314	0	0	5768	0	18	1112000	1.61871e-05				0	86258	0
BCL9	chr1:147619696C>G	1	147619696	rs781892615	C	G	gnomAD Exomes,gnomAD Genomes	ENST00000234739.8	p.Pro514Arg	c.1541C>G	missense_variant	16	1613794	9.91452e-06	25.2	0	74874	0	0	59992	0	0	29600	0	14	44862	0.000312068	0	63910	0	0	6084	0	2	1179998	1.69492e-06	0	912	0	0	91078	0
BCL9	chr1:147619696C>T	1	147619696	rs781892615	C	T	gnomAD Exomes	ENST00000234739.8	p.Pro514Leu	c.1541C>T	missense_variant	1	1461774	6.841e-07	25.6	0	33480	0	0	44724	0	0	26134	0	0	39700	0	0	53314	0	0	5768	0	1	1112000	8.99281e-07				0	86258	0
BCL9	chr1:147619697C>A	1	147619697	rs199517580	C	A	gnomAD Exomes,gnomAD Genomes	ENST00000234739.8	p.Pro514Pro	c.1542C>A	synonymous_variant	5	1613880	3.09812e-06	0.172	0	74886	0	0	60004	0	0	29600	0	0	44874	0	0	63936	0	0	6084	0	5	1180024	4.2372e-06	0	912	0	0	91080	0
BCL9	chr1:147619697C>G	1	147619697	rs199517580	C	G	gnomAD Exomes,gnomAD Genomes	ENST00000234739.8	p.Pro514Pro	c.1542C>G	synonymous_variant	26	1613880	1.61102e-05	0.187	0	74886	0	7	60004	0.000116659	0	29600	0	0	44874	0	1	63936	1.56406e-05	0	6084	0	15	1180024	1.27116e-05	0	912	0	3	91080	3.29381e-05
BCL9	chr1:147619697C>T	1	147619697	rs199517580	C	T	gnomAD Exomes,gnomAD Genomes	ENST00000234739.8	p.Pro514Pro	c.1542C>T	synonymous_variant	84	1613880	5.20485e-05	0.23	1	74886	1.33536e-05	0	60004	0	0	29600	0	0	44874	0	0	63936	0	0	6084	0	78	1180024	6.61004e-05	0	912	0	2	91080	2.19587e-05
BCL9	chr1:147619698C>A	1	147619698	rs1029443918	C	A	gnomAD Exomes	ENST00000234739.8	p.Pro515Thr	c.1543C>A	missense_variant	36	1461794	2.46273e-05	24.4	0	33480	0	0	44722	0	0	26136	0	0	39700	0	0	53328	0	0	5768	0	35	1112006	3.14747e-05				0	86258	0
BCL9	chr1:147619698C>G	1	147619698	rs1029443918	C	G	gnomAD Exomes	ENST00000234739.8	p.Pro515Ala	c.1543C>G	missense_variant	2	1461794	1.36818e-06	24	1	33480	2.98686e-05	0	44722	0	0	26136	0	0	39700	0	0	53328	0	0	5768	0	1	1112006	8.99276e-07				0	86258	0
BCL9	chr1:147619698C>T	1	147619698		C	T	gnomAD Exomes	ENST00000234739.8	p.Pro515Ser	c.1543C>T	missense_variant	2	1461794	1.36818e-06	24.6	0	33480	0	0	44722	0	0	26136	0	0	39700	0	0	53328	0	0	5768	0	0	1112006	0				2	86258	2.31863e-05
BCL9	chr1:147619699C>T	1	147619699		C	T	gnomAD Exomes	ENST00000234739.8	p.Pro515Leu	c.1544C>T	missense_variant	1	833110	1.20032e-06	23.5	0	15786	0	0	984	0	0	5152	0	0	3630	0	0	276	0	0	1620	0	1	761904	1.3125e-06				0	16460	0
BCL9	chr1:147619700C>A	1	147619700	rs781845317	C	A	gnomAD Exomes,gnomAD Genomes	ENST00000234739.8	p.Pro515Pro	c.1545C>A	synonymous_variant	18	1613918	1.1153e-05	5.79	1	74900	1.33511e-05	2	60000	3.33333e-05	0	29604	0	0	44868	0	0	63954	0	0	6084	0	14	1180022	1.18642e-05	0	912	0	0	91092	0
BCL9	chr1:147619700C>G	1	147619700	rs781845317	C	G	gnomAD Exomes	ENST00000234739.8	p.Pro515Pro	c.1545C>G	synonymous_variant	11	1461804	7.52495e-06	5.98	0	33480	0	0	44724	0	0	26136	0	1	39700	2.51889e-05	0	53336	0	0	5768	0	6	1112006	5.39565e-06				4	86258	4.63725e-05
BCL9	chr1:147619700C>T	1	147619700	rs781845317	C	T	gnomAD Exomes	ENST00000234739.8	p.Pro515Pro	c.1545C>T	synonymous_variant	3	1461804	2.05226e-06	6.43	0	33480	0	0	44724	0	0	26136	0	0	39700	0	0	53336	0	0	5768	0	2	1112006	1.79855e-06				0	86258	0
BCL9	chr1:147619700CCCT>C	1	147619700		CCCT	C	gnomAD Exomes	ENST00000234739.8	p.Pro517del	c.1548_1550del	inframe_deletion	1	1461804	6.84086e-07	17.5	1	33480	2.98686e-05	0	44724	0	0	26136	0	0	39700	0	0	53336	0	0	5768	0	0	1112006	0				0	86258	0
BCL9	chr1:147619701C>A	1	147619701	rs146055055	C	A	gnomAD Exomes	ENST00000234739.8	p.Pro516Thr	c.1546C>A	missense_variant	14	1461810	9.57717e-06	23	0	33478	0	0	44724	0	0	26136	0	0	39700	0	0	53346	0	0	5768	0	14	1112006	1.25899e-05				0	86256	0
BCL9	chr1:147619701C>G	1	147619701	rs146055055	C	G	gnomAD Exomes,gnomAD Genomes	ENST00000234739.8	p.Pro516Ala	c.1546C>G	missense_variant	51	1613960	3.15993e-05	22.7	11	74898	0.000146866	0	60006	0	0	29606	0	1	44876	2.22836e-05	0	63972	0	0	6084	0	34	1180034	2.88127e-05	0	912	0	2	91086	2.19573e-05
BCL9	chr1:147619701C>T	1	147619701	rs146055055	C	T	gnomAD Exomes,gnomAD Genomes	ENST00000234739.8	p.Pro516Ser	c.1546C>T	missense_variant	4	1614078	2.47819e-06	22.9	0	75020	0	0	60026	0	0	29606	0	1	44864	2.22896e-05	0	63972	0	0	6062	0	2	1180026	1.69488e-06	0	912	0	1	91082	1.09791e-05
BCL9	chr1:147619702C>A	1	147619702	rs1368731894	C	A	gnomAD Exomes,gnomAD Genomes	ENST00000234739.8	p.Pro516His	c.1547C>A	missense_variant	14	1613922	8.67452e-06	25	0	74904	0	1	60000	1.66667e-05	0	29600	0	0	44878	0	0	63952	0	0	6084	0	13	1180034	1.10166e-05	0	910	0	0	91076	0
BCL9	chr1:147619702C>T	1	147619702		C	T	gnomAD Exomes	ENST00000234739.8	p.Pro516Leu	c.1547C>T	missense_variant	3	1461778	2.0523e-06	23.3	2	33466	5.97621e-05	0	44722	0	0	26136	0	0	39700	0	0	53332	0	0	5768	0	1	1112008	8.99274e-07				0	86252	0
BCL9	chr1:147619702CT>C	1	147619702		CT	C	gnomAD Exomes	ENST00000234739.8	p.Pro517HisfsTer4	c.1548del	frameshift_variant	1	1461774	6.841e-07	24.1	0	33464	0	0	44722	0	0	26136	0	0	39700	0	0	53332	0	0	5768	0	1	1112008	8.99274e-07				0	86250	0
BCL9	chr1:147619703T>C	1	147619703	rs587773311	T	C	gnomAD Exomes,gnomAD Genomes	ENST00000234739.8	p.Pro516Pro	c.1548T>C	synonymous_variant	59	1613560	3.65651e-05	8.48	53	74888	0.000707724	0	59980	0	0	29598	0	0	44828	0	0	63826	0	0	6050	0	0	1179920	0	0	908	0	2	91066	2.19621e-05
BCL9	chr1:147619704C>A	1	147619704	rs782286134	C	A	gnomAD Genomes	ENST00000234739.8	p.Pro517Thr	c.1549C>A	missense_variant	1	152112	6.5741e-06	24.6	1	41434	2.41348e-05	0	15278	0	0	3468	0	0	5172	0	0	10618	0	0	316	0	0	68010	0	0	912	0	0	4818	0
BCL9	chr1:147619704C>T	1	147619704	rs782286134	C	T	gnomAD Exomes	ENST00000234739.8	p.Pro517Ser	c.1549C>T	missense_variant	4	1461776	2.7364e-06	24.9	0	33480	0	1	44724	2.23594e-05	0	26132	0	0	39700	0	0	53312	0	0	5768	0	3	1112006	2.69783e-06				0	86258	0
BCL9	chr1:147619706A>G	1	147619706		A	G	gnomAD Exomes	ENST00000234739.8	p.Pro517Pro	c.1551A>G	synonymous_variant	1	628676	1.59064e-06	0.738	0	17694	0	0	43740	0	0	20984	0	0	36070	0	0	53048	0	0	4144	0	1	350104	2.85629e-06				0	69796	0
BCL9	chr1:147619707T>C	1	147619707	rs1308661099	T	C	gnomAD Exomes,gnomAD Genomes	ENST00000234739.8	p.Tyr518His	c.1552T>C	missense_variant	2	780658	2.56194e-06	27.5	0	59072	0	0	58988	0	0	24448	0	0	41242	0	0	63654	0	0	4464	0	2	418068	4.78391e-06	0	912	0	0	74626	0
BCL9	chr1:147619712G>A	1	147619712	rs1557860448	G	A	gnomAD Exomes	ENST00000234739.8	p.Gln519Gln	c.1557G>A	synonymous_variant	2	628710	3.18112e-06	7.47	0	17694	0	0	43740	0	0	20984	0	0	36070	0	0	53074	0	0	4148	0	2	350104	5.71259e-06				0	69798	0
BCL9	chr1:147619712G>C	1	147619712	rs1557860448	G	C	gnomAD Exomes,gnomAD Genomes	ENST00000234739.8	p.Gln519His	c.1557G>C	missense_variant	3	780780	3.84231e-06	22.1	0	59104	0	3	59008	5.08406e-05	0	24446	0	0	41236	0	0	63676	0	0	4464	0	0	418120	0	0	912	0	0	74632	0
BCL9	chr1:147619713ATGACCCCTAG>A	1	147619713		ATGACCCCTAG	A	gnomAD Exomes	ENST00000234739.8	p.Thr521LysfsTer45	c.1562_1571del	frameshift_variant	1	833110	1.20032e-06	32	0	15786	0	0	984	0	0	5152	0	0	3630	0	0	276	0	0	1620	0	1	761904	1.3125e-06				0	16460	0
BCL9	chr1:147619715G>A	1	147619715		G	A	gnomAD Exomes	ENST00000234739.8	p.Met520Ile	c.1560G>A	missense_variant	3	833108	3.60097e-06	17.1	0	15786	0	0	984	0	0	5152	0	0	3630	0	0	276	0	0	1620	0	3	761902	3.93751e-06				0	16460	0
BCL9	chr1:147619718C>T	1	147619718	rs782396702	C	T	gnomAD Exomes	ENST00000234739.8	p.Thr521Thr	c.1563C>T	synonymous_variant	6	1461818	4.10448e-06	2.17	0	33480	0	1	44724	2.23594e-05	0	26134	0	0	39700	0	0	53354	0	0	5768	0	5	1112006	4.49638e-06				0	86258	0
BCL9	chr1:147619719C>G	1	147619719	rs782581434	C	G	gnomAD Exomes,gnomAD Genomes	ENST00000234739.8	p.Pro522Ala	c.1564C>G	missense_variant	2	1613966	1.23918e-06	22.1	0	74904	0	1	60004	1.66656e-05	0	29604	0	0	44878	0	0	63980	0	0	6082	0	1	1180026	8.47439e-07	0	912	0	0	91092	0
BCL9	chr1:147619719C>T	1	147619719		C	T	gnomAD Exomes	ENST00000234739.8	p.Pro522Ser	c.1564C>T	missense_variant	1	1461822	6.84078e-07	20.2	0	33478	0	0	44724	0	0	26136	0	0	39700	0	0	53356	0	0	5768	0	1	1112006	8.99276e-07				0	86258	0
BCL9	chr1:147619720C>G	1	147619720		C	G	gnomAD Exomes	ENST00000234739.8	p.Pro522Arg	c.1565C>G	missense_variant	1	1461816	6.84081e-07	23.2	0	33480	0	0	44724	0	0	26136	0	0	39700	0	0	53348	0	0	5768	0	1	1112006	8.99276e-07				0	86258	0
BCL9	chr1:147619720C>T	1	147619720	rs1553204720	C	T	gnomAD Exomes	ENST00000234739.8	p.Pro522Leu	c.1565C>T	missense_variant	3	1461816	2.05224e-06	23.3	0	33480	0	0	44724	0	0	26136	0	0	39700	0	0	53348	0	0	5768	0	3	1112006	2.69783e-06				0	86258	0
BCL9	chr1:147619722A>G	1	147619722	rs782178171	A	G	gnomAD Exomes	ENST00000234739.8	p.Ser523Gly	c.1567A>G	missense_variant	1	628710	1.59056e-06	0.617	0	17694	0	1	43740	2.28624e-05	0	20984	0	0	36070	0	0	53074	0	0	4148	0	0	350104	0				0	69798	0
BCL9	chr1:147619723G>T	1	147619723	rs587656042	G	T	gnomAD Genomes	ENST00000234739.8	p.Ser523Ile	c.1568G>T	missense_variant	1	152278	6.56694e-06	22.7	0	41556	0	0	15294	0	0	3470	0	1	5164	0.000193648	0	10632	0	0	294	0	0	68014	0	0	912	0	0	4826	0
BCL9	chr1:147619725G>A	1	147619725		G	A	gnomAD Exomes	ENST00000234739.8	p.Glu524Lys	c.1570G>A	missense_variant	1	628714	1.59055e-06	24.9	0	17694	0	0	43740	0	0	20984	0	0	36070	0	0	53080	0	0	4146	0	1	350104	2.85629e-06				0	69798	0
BCL9	chr1:147619736A>T	1	147619736	rs371752202	A	T	gnomAD Exomes,gnomAD Genomes	ENST00000234739.8	p.Ala527Ala	c.1581A>T	synonymous_variant	79	1613932	4.89488e-05	3.85	75	74986	0.00100019	1	60004	1.66656e-05	0	29604	0	0	44856	0	0	63944	0	0	6062	0	0	1179986	0	0	912	0	0	91072	0
BCL9	chr1:147619737C>T	1	147619737	rs587736034	C	T	gnomAD Exomes,gnomAD Genomes	ENST00000234739.8	p.Pro528Ser	c.1582C>T	missense_variant	36	1614082	2.23037e-05	22.9	0	75040	0	0	60022	0	0	29608	0	0	44864	0	0	63970	0	0	6060	0	1	1180016	8.47446e-07	0	912	0	34	91082	0.00037329
BCL9	chr1:147619738C>T	1	147619738		C	T	gnomAD Exomes	ENST00000234739.8	p.Pro528Leu	c.1583C>T	missense_variant	2	833110	2.40064e-06	23.9	0	15786	0	0	984	0	0	5152	0	0	3630	0	0	276	0	0	1620	0	2	761904	2.625e-06				0	16460	0
BCL9	chr1:147619739T>C	1	147619739	rs1553204730	T	C	gnomAD Exomes	ENST00000234739.8	p.Pro528Pro	c.1584T>C	synonymous_variant	1	628714	1.59055e-06	1.07	0	17694	0	0	43740	0	0	20984	0	1	36070	2.77239e-05	0	53078	0	0	4148	0	0	350104	0				0	69798	0
BCL9	chr1:147619740G>A	1	147619740	rs149364988	G	A	gnomAD Exomes,gnomAD Genomes	ENST00000234739.8	p.Gly529Arg	c.1585G>A	missense_variant	2	1613964	1.23919e-06	27.1	0	74922	0	1	60002	1.66661e-05	0	29606	0	0	44880	0	0	63970	0	0	6084	0	1	1180020	8.47443e-07	0	912	0	0	91082	0
BCL9	chr1:147619740G>C	1	147619740	rs149364988	G	C	gnomAD Exomes,gnomAD Genomes	ENST00000234739.8	p.Gly529Arg	c.1585G>C	missense_variant	330	1613964	0.000204466	26.8	5	74922	6.67361e-05	2	60002	3.33322e-05	1	29606	3.37769e-05	0	44880	0	49	63970	0.000765984	0	6084	0	253	1180020	0.000214403	0	912	0	0	91082	0
BCL9	chr1:147619742G>A	1	147619742	rs1553204732	G	A	gnomAD Exomes	ENST00000234739.8	p.Gly529Gly	c.1587G>A	synonymous_variant	1	628720	1.59053e-06	5.94	0	17694	0	0	43740	0	0	20984	0	0	36070	0	0	53084	0	0	4148	0	0	350104	0				1	69798	1.43271e-05
BCL9	chr1:147619743G>T	1	147619743	rs782034339	G	T	gnomAD Exomes	ENST00000234739.8	p.Gly530Cys	c.1588G>T	missense_variant	3	628718	4.77161e-06	24.7	0	17694	0	0	43740	0	0	20984	0	1	36070	2.77239e-05	0	53082	0	0	4148	0	2	350104	5.71259e-06				0	69798	0
BCL9	chr1:147619744G>A	1	147619744		G	A	gnomAD Exomes	ENST00000234739.8	p.Gly530Asp	c.1589G>A	missense_variant	5	1461836	3.42036e-06	21.6	0	33480	0	0	44724	0	0	26136	0	0	39700	0	0	53368	0	0	5768	0	5	1112008	4.49637e-06				0	86258	0
BCL9	chr1:147619744G>T	1	147619744	rs1553204733	G	T	gnomAD Exomes	ENST00000234739.8	p.Gly530Val	c.1589G>T	missense_variant	2	1461836	1.36814e-06	18.3	0	33480	0	0	44724	0	0	26136	0	0	39700	0	0	53368	0	0	5768	0	1	1112008	8.99274e-07				1	86258	1.15931e-05
BCL9	chr1:147619745T>C	1	147619745		T	C	gnomAD Exomes	ENST00000234739.8	p.Gly530Gly	c.1590T>C	synonymous_variant	1	833110	1.20032e-06	6.35	0	15786	0	0	984	0	0	5152	0	0	3630	0	0	276	0	0	1620	0	1	761904	1.3125e-06				0	16460	0
BCL9	chr1:147619747C>T	1	147619747	rs782147515	C	T	gnomAD Exomes,gnomAD Genomes	ENST00000234739.8	p.Thr531Ile	c.1592C>T	missense_variant	4	780806	5.12291e-06	17.1	0	59104	0	0	59016	0	0	24452	0	4	41236	9.70026e-05	0	63694	0	0	4464	0	0	418110	0	0	912	0	0	74630	0
BCL9	chr1:147619748A>G	1	147619748	rs782712233	A	G	gnomAD Exomes	ENST00000234739.8	p.Thr531Thr	c.1593A>G	synonymous_variant	1	628726	1.59052e-06	2.19	0	17694	0	0	43740	0	0	20984	0	0	36070	0	0	53088	0	0	4148	0	0	350106	0				0	69798	0
BCL9	chr1:147619749G>C	1	147619749	rs2101620268	G	C	gnomAD Exomes	ENST00000234739.8	p.Glu532Gln	c.1594G>C	missense_variant	1	628722	1.59053e-06	23.3	1	17694	5.65163e-05	0	43740	0	0	20984	0	0	36070	0	0	53084	0	0	4148	0	0	350106	0				0	69798	0
BCL9	chr1:147619750A>T	1	147619750		A	T	gnomAD Exomes	ENST00000234739.8	p.Glu532Val	c.1595A>T	missense_variant	2	1461844	1.36814e-06	23.8	0	33480	0	0	44724	0	0	26136	0	0	39700	0	0	53372	0	0	5768	0	2	1112010	1.79854e-06				0	86258	0
BCL9	chr1:147619751G>A	1	147619751	rs1190278143	G	A	gnomAD Exomes,gnomAD Genomes	ENST00000234739.8	p.Glu532Glu	c.1596G>A	synonymous_variant	4	1613928	2.47843e-06	4.09	4	74902	5.34031e-05	0	60002	0	0	29606	0	0	44868	0	0	63968	0	0	6084	0	0	1180016	0	0	912	0	0	91088	0
BCL9	chr1:147619751G>C	1	147619751		G	C	gnomAD Exomes	ENST00000234739.8	p.Glu532Asp	c.1596G>C	missense_variant	1	1461824	6.84077e-07	11.8	0	33478	0	0	44724	0	0	26136	0	0	39700	0	0	53356	0	0	5768	0	0	1112010	0				1	86258	1.15931e-05
BCL9	chr1:147619752C>G	1	147619752	rs148551214	C	G	gnomAD Exomes,gnomAD Genomes	ENST00000234739.8	p.Pro533Ala	c.1597C>G	missense_variant	3	1613920	1.85883e-06	15.2	0	74902	0	0	59994	0	0	29606	0	0	44864	0	0	63970	0	0	6084	0	3	1180020	2.54233e-06	0	912	0	0	91082	0
BCL9	chr1:147619753C>G	1	147619753	rs375516087	C	G	gnomAD Exomes	ENST00000234739.8	p.Pro533Arg	c.1598C>G	missense_variant	2	1461844	1.36814e-06	17.2	2	33480	5.97372e-05	0	44724	0	0	26136	0	0	39700	0	0	53374	0	0	5768	0	0	1112010	0				0	86258	0
BCL9	chr1:147619754A>T	1	147619754		A	T	gnomAD Exomes	ENST00000234739.8	p.Pro533Pro	c.1599A>T	synonymous_variant	1	628728	1.59051e-06	0.276	0	17694	0	0	43738	0	0	20984	0	0	36070	0	0	53094	0	0	4148	0	1	350106	2.85628e-06				0	69798	0
BCL9	chr1:147619757T>C	1	147619757		T	C	gnomAD Exomes	ENST00000234739.8	p.Phe534Phe	c.1602T>C	synonymous_variant	2	833110	2.40064e-06	7.88	0	15786	0	0	984	0	0	5152	0	0	3630	0	0	276	0	0	1620	0	2	761904	2.625e-06				0	16460	0
BCL9	chr1:147619758T>A	1	147619758		T	A	gnomAD Exomes	ENST00000234739.8	p.Ser535Thr	c.1603T>A	missense_variant	5	833110	6.00161e-06	14.2	0	15786	0	0	984	0	0	5152	0	0	3630	0	0	276	0	0	1620	0	5	761904	6.56251e-06				0	16460	0
BCL9	chr1:147619759C>T	1	147619759		C	T	gnomAD Exomes	ENST00000234739.8	p.Ser535Phe	c.1604C>T	missense_variant	1	628734	1.5905e-06	21.9	0	17694	0	0	43740	0	0	20984	0	0	36070	0	0	53098	0	0	4148	0	1	350106	2.85628e-06				0	69798	0
BCL9	chr1:147619761G>A	1	147619761		G	A	gnomAD Exomes	ENST00000234739.8	p.Asp536Asn	c.1606G>A	missense_variant	1	833110	1.20032e-06	23	0	15786	0	0	984	0	0	5152	0	0	3630	0	0	276	0	0	1620	0	1	761904	1.3125e-06				0	16460	0
BCL9	chr1:147619762A>C	1	147619762	rs1253374267	A	C	gnomAD Exomes	ENST00000234739.8	p.Asp536Ala	c.1607A>C	missense_variant	1	1461856	6.84062e-07	22.6	0	33480	0	0	44724	0	0	26136	0	1	39700	2.51889e-05	0	53386	0	0	5768	0	0	1112010	0				0	86258	0
BCL9	chr1:147619762A>G	1	147619762		A	G	gnomAD Exomes	ENST00000234739.8	p.Asp536Gly	c.1607A>G	missense_variant	1	1461856	6.84062e-07	22.9	0	33480	0	0	44724	0	0	26136	0	0	39700	0	0	53386	0	0	5768	0	1	1112010	8.99272e-07				0	86258	0
BCL9	chr1:147619762A>T	1	147619762		A	T	gnomAD Exomes	ENST00000234739.8	p.Asp536Val	c.1607A>T	missense_variant	1	1461856	6.84062e-07	23	0	33480	0	0	44724	0	0	26136	0	0	39700	0	0	53386	0	0	5768	0	1	1112010	8.99272e-07				0	86258	0
BCL9	chr1:147619763T>C	1	147619763		T	C	gnomAD Exomes	ENST00000234739.8	p.Asp536Asp	c.1608T>C	synonymous_variant	1	628740	1.59048e-06	3.61	1	17694	5.65163e-05	0	43740	0	0	20984	0	0	36070	0	0	53104	0	0	4148	0	0	350106	0				0	69798	0
BCL9	chr1:147619763T>G	1	147619763		T	G	gnomAD Exomes	ENST00000234739.8	p.Asp536Glu	c.1608T>G	missense_variant	1	628740	1.59048e-06	2.1	0	17694	0	0	43740	0	0	20984	0	0	36070	0	0	53104	0	0	4148	0	1	350106	2.85628e-06				0	69798	0
BCL9	chr1:147619765G>T	1	147619765		G	T	gnomAD Exomes	ENST00000234739.8	p.Gly537Val	c.1610G>T	missense_variant	2	833110	2.40064e-06	22.2	0	15786	0	0	984	0	0	5152	0	0	3630	0	0	276	0	0	1620	0	2	761904	2.625e-06				0	16460	0
BCL9	chr1:147619766T>C	1	147619766	rs781799236	T	C	gnomAD Exomes,gnomAD Genomes	ENST00000234739.8	p.Gly537Gly	c.1611T>C	synonymous_variant	12	1613878	7.43551e-06	7.12	0	74876	0	2	59988	3.334e-05	0	29604	0	0	44868	0	0	63976	0	0	6084	0	10	1180008	8.47452e-06	0	912	0	0	91080	0
BCL9	chr1:147619767A>G	1	147619767		A	G	gnomAD Exomes	ENST00000234739.8	p.Ile538Val	c.1612A>G	missense_variant	1	628760	1.59043e-06	16	1	17694	5.65163e-05	0	43740	0	0	20984	0	0	36070	0	0	53124	0	0	4148	0	0	350106	0				0	69798	0
BCL9	chr1:147619769C>T	1	147619769	rs1553204746	C	T	gnomAD Exomes	ENST00000234739.8	p.Ile538Ile	c.1614C>T	synonymous_variant	1	628744	1.59047e-06	9.12	0	17694	0	0	43738	0	0	20984	0	0	36070	0	1	53116	1.88267e-05	0	4148	0	0	350106	0				0	69790	0
BCL9	chr1:147619770A>C	1	147619770	rs782109955	A	C	gnomAD Exomes,gnomAD Genomes	ENST00000234739.8	p.Asn539His	c.1615A>C	missense_variant	13	780904	1.66474e-05	22.2	0	59128	0	10	59016	0.000169446	0	24454	0	0	41246	0	0	63750	0	0	4464	0	1	418122	2.39165e-06	0	910	0	0	74630	0
BCL9	chr1:147619771A>G	1	147619771		A	G	gnomAD Exomes	ENST00000234739.8	p.Asn539Ser	c.1616A>G	missense_variant	3	1461864	2.05217e-06	12.5	0	33480	0	0	44722	0	0	26136	0	0	39700	0	0	53398	0	0	5768	0	3	1112008	2.69782e-06				0	86256	0
BCL9	chr1:147619771A>T	1	147619771		A	T	gnomAD Exomes	ENST00000234739.8	p.Asn539Ile	c.1616A>T	missense_variant	1	1461864	6.84058e-07	19.6	0	33480	0	0	44722	0	0	26136	0	0	39700	0	0	53398	0	0	5768	0	1	1112008	8.99274e-07				0	86256	0
BCL9	chr1:147619772C>T	1	147619772	rs201616787	C	T	gnomAD Exomes	ENST00000234739.8	p.Asn539Asn	c.1617C>T	synonymous_variant	2	1461860	1.36812e-06	7.92	0	33480	0	0	44722	0	0	26136	0	0	39700	0	0	53396	0	1	5768	0.00017337	1	1112008	8.99274e-07				0	86256	0
BCL9	chr1:147619773A>G	1	147619773	rs1482429025	A	G	gnomAD Exomes	ENST00000234739.8	p.Met540Val	c.1618A>G	missense_variant	2	1461860	1.36812e-06	12.7	0	33480	0	0	44722	0	0	26136	0	0	39700	0	0	53398	0	0	5768	0	1	1112006	8.99276e-07				0	86256	0
BCL9	chr1:147619773A>T	1	147619773	rs1482429025	A	T	gnomAD Exomes,gnomAD Genomes	ENST00000234739.8	p.Met540Leu	c.1618A>T	missense_variant	2	1613956	1.23919e-06	16.9	1	74874	1.33558e-05	0	60000	0	0	29606	0	0	44870	0	0	64004	0	0	6084	0	1	1180034	8.47433e-07	0	912	0	0	91090	0
BCL9	chr1:147619776C>G	1	147619776	rs781849328	C	G	gnomAD Exomes	ENST00000234739.8	p.Pro541Ala	c.1621C>G	missense_variant	2	628750	3.18091e-06	16.6	0	17694	0	1	43738	2.28634e-05	0	20984	0	0	36070	0	0	53116	0	0	4148	0	0	350104	0				0	69798	0
BCL9	chr1:147619778A>T	1	147619778	rs2101620312	A	T	gnomAD Exomes	ENST00000234739.8	p.Pro541Pro	c.1623A>T	synonymous_variant	1	628762	1.59043e-06	1.94	0	17694	0	0	43738	0	0	20984	0	1	36070	2.77239e-05	0	53128	0	0	4148	0	0	350104	0				0	69798	0
BCL9	chr1:147619779C>T	1	147619779	rs1553204756	C	T	gnomAD Exomes,gnomAD Genomes	ENST00000234739.8	p.His542Tyr	c.1624C>T	missense_variant	2	780926	2.56106e-06	22.1	0	59118	0	0	59024	0	0	24454	0	1	41246	2.42448e-05	0	63750	0	0	4464	0	1	418132	2.39159e-06	0	912	0	0	74634	0
BCL9	chr1:147619780A>G	1	147619780	rs782537631	A	G	gnomAD Exomes,gnomAD Genomes	ENST00000234739.8	p.His542Arg	c.1625A>G	missense_variant	8	1613916	4.95689e-06	20.2	0	74876	0	0	60002	0	0	29606	0	6	44858	0.000133755	0	64008	0	0	6084	0	2	1180004	1.69491e-06	0	910	0	0	91084	0
BCL9	chr1:147619783C>A	1	147619783	rs1313150157	C	A	gnomAD Exomes,gnomAD Genomes	ENST00000234739.8	p.Ser543Tyr	c.1628C>A	missense_variant	3	985280	3.04482e-06	22.9	0	57238	0	0	16268	0	0	8622	0	0	8800	0	0	10892	0	0	1936	0	0	829932	0	0	912	0	3	21288	0.000140924
BCL9	chr1:147619788C>T	1	147619788	rs1278284883	C	T	gnomAD Exomes,gnomAD Genomes	ENST00000234739.8	p.Pro545Ser	c.1633C>T	missense_variant	55	1614020	3.40764e-05	18.9	2	74918	2.66959e-05	0	60012	0	0	29604	0	0	44868	0	0	64016	0	0	6084	0	51	1180028	4.32193e-05	0	912	0	0	91090	0
BCL9	chr1:147619791C>T	1	147619791		C	T	gnomAD Exomes	ENST00000234739.8	p.Pro546Ser	c.1636C>T	missense_variant	1	628774	1.5904e-06	23	0	17694	0	0	43738	0	0	20984	0	0	36070	0	0	53138	0	0	4148	0	0	350106	0				1	69798	1.43271e-05
BCL9	chr1:147619792C>G	1	147619792	rs782671101	C	G	gnomAD Exomes	ENST00000234739.8	p.Pro546Arg	c.1637C>G	missense_variant	8	1461874	5.47243e-06	24.5	0	33480	0	0	44722	0	0	26136	0	0	39700	0	0	53416	0	0	5766	0	8	1112002	7.19423e-06				0	86256	0
BCL9	chr1:147619792C>T	1	147619792	rs782671101	C	T	gnomAD Exomes	ENST00000234739.8	p.Pro546Leu	c.1637C>T	missense_variant	16	1461874	1.09449e-05	21.5	0	33480	0	1	44722	2.23604e-05	0	26136	0	0	39700	0	0	53416	0	2	5766	0.000346861	12	1112002	1.07913e-05				1	86256	1.15934e-05
BCL9	chr1:147619792CGAGGGGCATGGCTCCCCACCCCAACATGCCAGG>C	1	147619792		CGAGGGGCATGGCTCCCCACCCCAACATGCCAGG	C	gnomAD Exomes	ENST00000234739.8	p.Arg547_Gly557del	c.1641_1673del	inframe_deletion	1	1461874	6.84053e-07	18.2	0	33480	0	0	44722	0	0	26136	0	0	39700	0	0	53416	0	0	5766	0	1	1112002	8.99279e-07				0	86256	0
BCL9	chr1:147619793G>A	1	147619793	rs1553204760	G	A	gnomAD Exomes	ENST00000234739.8	p.Pro546Pro	c.1638G>A	synonymous_variant	6	1461874	4.10432e-06	1.44	0	33480	0	0	44722	0	0	26136	0	1	39700	2.51889e-05	0	53414	0	0	5766	0	4	1112004	3.59711e-06				0	86256	0
BCL9	chr1:147619795G>A	1	147619795		G	A	gnomAD Exomes	ENST00000234739.8	p.Arg547Lys	c.1640G>A	missense_variant	3	833106	3.60098e-06	22.4	0	15786	0	0	984	0	0	5152	0	0	3630	0	0	276	0	0	1620	0	3	761900	3.93752e-06				0	16460	0
BCL9	chr1:147619796G>A	1	147619796	rs1221932769	G	A	gnomAD Genomes	ENST00000234739.8	p.Arg547Arg	c.1641G>A	synonymous_variant	1	152128	6.57341e-06	9.03	1	41434	2.41348e-05	0	15278	0	0	3472	0	0	5178	0	0	10620	0	0	316	0	0	68006	0	0	912	0	0	4820	0
BCL9	chr1:147619796G>T	1	147619796	rs1221932769	G	T	gnomAD Exomes	ENST00000234739.8	p.Arg547Ser	c.1641G>T	missense_variant	1	628776	1.59039e-06	22.8	0	17694	0	1	43738	2.28634e-05	0	20984	0	0	36070	0	0	53140	0	0	4148	0	0	350106	0				0	69798	0
BCL9	chr1:147619797G>A	1	147619797	rs1352515504	G	A	gnomAD Exomes	ENST00000234739.8	p.Gly548Ser	c.1642G>A	missense_variant	1	628772	1.5904e-06	22.5	0	17694	0	0	43738	0	0	20984	0	0	36070	0	0	53138	0	0	4148	0	0	350104	0				1	69798	1.43271e-05
BCL9	chr1:147619797G>T	1	147619797	rs1352515504	G	T	gnomAD Genomes	ENST00000234739.8	p.Gly548Cys	c.1642G>T	missense_variant	2	152112	1.31482e-05	24.7	0	41416	0	0	15278	0	0	3468	0	0	5182	0	0	10610	0	0	316	0	2	68012	2.94066e-05	0	912	0	0	4824	0
BCL9	chr1:147619798G>T	1	147619798	rs781802325	G	T	gnomAD Exomes	ENST00000234739.8	p.Gly548Val	c.1643G>T	missense_variant	3	628776	4.77117e-06	20	0	17694	0	1	43738	2.28634e-05	0	20984	0	0	36070	0	0	53140	0	0	4148	0	2	350106	5.71256e-06				0	69798	0
BCL9	chr1:147619799C>T	1	147619799	rs1553204765	C	T	gnomAD Exomes,gnomAD Genomes	ENST00000234739.8	p.Gly548Gly	c.1644C>T	synonymous_variant	3	780952	3.84147e-06	8.91	0	59138	0	1	59026	1.69417e-05	0	24452	0	0	41248	0	0	63766	0	0	4464	0	0	418126	0	0	912	0	0	74628	0
BCL9	chr1:147619800A>G	1	147619800	rs782447873	A	G	gnomAD Exomes	ENST00000234739.8	p.Met549Val	c.1645A>G	missense_variant	2	1461882	1.3681e-06	19.4	0	33480	0	0	44722	0	0	26136	0	0	39700	0	0	53416	0	0	5768	0	1	1112006	8.99276e-07				1	86258	1.15931e-05
BCL9	chr1:147619802G>A	1	147619802	rs1553204767	G	A	gnomAD Exomes	ENST00000234739.8	p.Met549Ile	c.1647G>A	missense_variant	1	628774	1.5904e-06	21.6	0	17694	0	0	43738	0	0	20984	0	0	36070	0	0	53140	0	0	4148	0	0	350106	0				1	69796	1.43275e-05
BCL9	chr1:147619804C>T	1	147619804	rs781945699	C	T	gnomAD Exomes	ENST00000234739.8	p.Ala550Val	c.1649C>T	missense_variant	2	628774	3.18079e-06	19.2	0	17694	0	0	43738	0	0	20984	0	0	36070	0	2	53138	3.76378e-05	0	4148	0	0	350106	0				0	69798	0
BCL9	chr1:147619806C>A	1	147619806	rs782214311	C	A	gnomAD Exomes	ENST00000234739.8	p.Pro551Thr	c.1651C>A	missense_variant	3	628776	4.77117e-06	22.5	0	17694	0	3	43738	6.85902e-05	0	20984	0	0	36070	0	0	53140	0	0	4148	0	0	350106	0				0	69798	0
BCL9	chr1:147619806C>T	1	147619806		C	T	gnomAD Exomes	ENST00000234739.8	p.Pro551Ser	c.1651C>T	missense_variant	1	628776	1.59039e-06	22.6	0	17694	0	0	43738	0	0	20984	0	0	36070	0	0	53140	0	0	4148	0	1	350106	2.85628e-06				0	69798	0
BCL9	chr1:147619807C>G	1	147619807		C	G	gnomAD Exomes	ENST00000234739.8	p.Pro551Arg	c.1652C>G	missense_variant	1	628774	1.5904e-06	24.6	0	17694	0	0	43738	0	0	20984	0	0	36070	0	0	53138	0	0	4148	0	1	350106	2.85628e-06				0	69798	0
BCL9	chr1:147619808C>T	1	147619808	rs782389552	C	T	gnomAD Exomes	ENST00000234739.8	p.Pro551Pro	c.1653C>T	synonymous_variant	2	1461876	1.36811e-06	8.18	0	33480	0	0	44722	0	0	26136	0	0	39700	0	0	53416	0	0	5768	0	0	1112006	0				1	86252	1.15939e-05
BCL9	chr1:147619809C>T	1	147619809	rs373041629	C	T	gnomAD Exomes,gnomAD Genomes	ENST00000234739.8	p.His552Tyr	c.1654C>T	missense_variant	16	780946	2.0488e-05	16.1	1	59142	1.69085e-05	6	59018	0.000101664	0	24452	0	0	41246	0	0	63762	0	0	4464	0	9	418132	2.15243e-05	0	912	0	0	74628	0
BCL9	chr1:147619810A>C	1	147619810	rs1371265033	A	C	gnomAD Genomes	ENST00000234739.8	p.His552Pro	c.1655A>C	missense_variant	1	151954	6.58094e-06	21.6	0	41356	0	1	15266	6.5505e-05	0	3466	0	0	5166	0	0	10604	0	0	316	0	0	67968	0	0	910	0	0	4818	0
BCL9	chr1:147619811C>G	1	147619811	rs1553204771	C	G	gnomAD Genomes	ENST00000234739.8	p.His552Gln	c.1656C>G	missense_variant	1	152164	6.57186e-06	14.4	0	41438	0	0	15280	0	0	3468	0	1	5186	0.000192827	0	10622	0	0	316	0	0	68026	0	0	912	0	0	4828	0
BCL9	chr1:147619811C>T	1	147619811		C	T	gnomAD Exomes	ENST00000234739.8	p.His552His	c.1656C>T	synonymous_variant	1	628774	1.5904e-06	5.97	0	17694	0	0	43738	0	0	20984	0	0	36070	0	0	53140	0	0	4148	0	1	350104	2.85629e-06				0	69798	0
BCL9	chr1:147619812C>A	1	147619812		C	A	gnomAD Exomes	ENST00000234739.8	p.Pro553Thr	c.1657C>A	missense_variant	1	628778	1.59039e-06	22.6	0	17694	0	0	43736	0	0	20984	0	1	36070	2.77239e-05	0	53144	0	0	4148	0	0	350106	0				0	69798	0
BCL9	chr1:147619814C>G	1	147619814		C	G	gnomAD Exomes	ENST00000234739.8	p.Pro553Pro	c.1659C>G	synonymous_variant	1	628778	1.59039e-06	8.05	0	17694	0	0	43738	0	0	20984	0	0	36070	0	0	53144	0	0	4148	0	0	350106	0				0	69796	0
BCL9	chr1:147619815A>C	1	147619815	rs782406247	A	C	gnomAD Exomes	ENST00000234739.8	p.Asn554His	c.1660A>C	missense_variant	2	1461888	1.36809e-06	20.7	0	33480	0	0	44722	0	0	26136	0	0	39700	0	0	53420	0	0	5768	0	2	1112008	1.79855e-06				0	86258	0
BCL9	chr1:147619816A>G	1	147619816	rs781945777	A	G	gnomAD Exomes	ENST00000234739.8	p.Asn554Ser	c.1661A>G	missense_variant	6	1461886	4.10429e-06	16.7	0	33480	0	0	44722	0	0	26136	0	4	39700	0.000100756	0	53420	0	0	5768	0	0	1112008	0				2	86256	2.31868e-05
BCL9	chr1:147619819T>A	1	147619819		T	A	gnomAD Exomes	ENST00000234739.8	p.Met555Lys	c.1664T>A	missense_variant	2	833108	2.40065e-06	23.6	0	15786	0	0	984	0	0	5152	0	0	3630	0	0	276	0	0	1620	0	2	761902	2.62501e-06				0	16460	0
BCL9	chr1:147619819T>C	1	147619819		T	C	gnomAD Exomes	ENST00000234739.8	p.Met555Thr	c.1664T>C	missense_variant	6	833108	7.20195e-06	22.2	0	15786	0	0	984	0	0	5152	0	0	3630	0	0	276	0	0	1620	0	6	761902	7.87503e-06				0	16460	0
BCL9	chr1:147619820G>A	1	147619820	rs1658512777	G	A	gnomAD Exomes	ENST00000234739.8	p.Met555Ile	c.1665G>A	missense_variant	1	833108	1.20032e-06	17.5	0	15786	0	0	984	0	0	5152	0	0	3630	0	0	276	0	0	1620	0	0	761902	0				0	16460	0
BCL9	chr1:147619821C>G	1	147619821		C	G	gnomAD Exomes	ENST00000234739.8	p.Pro556Ala	c.1666C>G	missense_variant	1	628774	1.5904e-06	15.3	0	17694	0	0	43738	0	0	20984	0	1	36070	2.77239e-05	0	53138	0	0	4148	0	0	350106	0				0	69798	0
BCL9	chr1:147619822C>A	1	147619822		C	A	gnomAD Exomes	ENST00000234739.8	p.Pro556Gln	c.1667C>A	missense_variant	1	628780	1.59038e-06	22.9	0	17694	0	0	43736	0	0	20984	0	1	36070	2.77239e-05	0	53144	0	0	4148	0	0	350108	0				0	69798	0
BCL9	chr1:147619824G>A	1	147619824	rs782180435	G	A	gnomAD Exomes	ENST00000234739.8	p.Gly557Arg	c.1669G>A	missense_variant	25	1461884	1.71012e-05	23.7	0	33480	0	0	44722	0	0	26136	0	0	39700	0	0	53416	0	0	5768	0	25	1112010	2.24818e-05				0	86256	0
BCL9	chr1:147619825G>A	1	147619825	rs782367701	G	A	gnomAD Exomes	ENST00000234739.8	p.Gly557Glu	c.1670G>A	missense_variant	4	628780	6.36153e-06	23.6	0	17694	0	0	43738	0	0	20984	0	0	36070	0	0	53142	0	0	4148	0	4	350108	1.1425e-05				0	69798	0
BCL9	chr1:147619826G>A	1	147619826		G	A	gnomAD Exomes	ENST00000234739.8	p.Gly557Gly	c.1671G>A	synonymous_variant	1	833110	1.20032e-06	6.56	0	15786	0	0	984	0	0	5152	0	0	3630	0	0	276	0	0	1620	0	1	761904	1.3125e-06				0	16460	0
BCL9	chr1:147619827A>G	1	147619827		A	G	gnomAD Exomes	ENST00000234739.8	p.Ser558Gly	c.1672A>G	missense_variant	4	1461888	2.73619e-06	15.3	1	33480	2.98686e-05	0	44722	0	0	26136	0	0	39700	0	0	53416	0	0	5768	0	2	1112012	1.79854e-06				0	86258	0
BCL9	chr1:147619828G>A	1	147619828		G	A	gnomAD Exomes	ENST00000234739.8	p.Ser558Asn	c.1673G>A	missense_variant	1	833110	1.20032e-06	15.9	0	15786	0	0	984	0	0	5152	0	0	3630	0	0	276	0	0	1620	0	1	761904	1.3125e-06				0	16460	0
BCL9	chr1:147619829C>G	1	147619829	rs1553204772	C	G	gnomAD Exomes,gnomAD Genomes	ENST00000234739.8	p.Ser558Arg	c.1674C>G	missense_variant	3	780930	3.84157e-06	23	2	59136	3.38203e-05	0	59020	0	0	24454	0	0	41240	0	0	63754	0	0	4464	0	0	418136	0	0	910	0	0	74628	0
BCL9	chr1:147619831A>G	1	147619831	rs1553204775	A	G	gnomAD Exomes	ENST00000234739.8	p.Gln559Arg	c.1676A>G	missense_variant	6	1461892	4.10427e-06	23.3	0	33480	0	0	44722	0	0	26136	0	0	39700	0	0	53420	0	0	5768	0	6	1112012	5.39563e-06				0	86258	0
BCL9	chr1:147619832G>C	1	147619832	rs1296449689	G	C	gnomAD Exomes	ENST00000234739.8	p.Gln559His	c.1677G>C	missense_variant	1	1461886	6.84048e-07	23.4	0	33480	0	0	44722	0	0	26136	0	0	39700	0	0	53420	0	0	5768	0	1	1112010	8.99272e-07				0	86254	0
BCL9	chr1:147619832G>T	1	147619832		G	T	gnomAD Exomes	ENST00000234739.8	p.Gln559His	c.1677G>T	missense_variant	1	1461886	6.84048e-07	23.3	0	33480	0	1	44722	2.23604e-05	0	26136	0	0	39700	0	0	53420	0	0	5768	0	0	1112010	0				0	86254	0
BCL9	chr1:147619834T>A	1	147619834		T	A	gnomAD Exomes	ENST00000234739.8	p.Met560Lys	c.1679T>A	missense_variant	1	628782	1.59038e-06	25.4	0	17694	0	0	43738	0	0	20984	0	0	36070	0	0	53144	0	0	4148	0	1	350108	2.85626e-06				0	69798	0
BCL9	chr1:147619835G>A	1	147619835	rs1553204776	G	A	gnomAD Exomes	ENST00000234739.8	p.Met560Ile	c.1680G>A	missense_variant	1	628784	1.59037e-06	23.6	0	17694	0	0	43740	0	0	20984	0	0	36070	0	0	53144	0	0	4148	0	1	350108	2.85626e-06				0	69798	0
BCL9	chr1:147619836C>G	1	147619836	rs375006061	C	G	gnomAD Exomes	ENST00000234739.8	p.Arg561Gly	c.1681C>G	missense_variant	10	1461880	6.84051e-06	24	0	33480	0	1	44724	2.23594e-05	0	26134	0	0	39700	0	0	53410	0	0	5768	0	9	1112010	8.09345e-06				0	86258	0
BCL9	chr1:147619836C>T	1	147619836	rs375006061	C	T	gnomAD Exomes,gnomAD Genomes	ENST00000234739.8	p.Arg561Cys	c.1681C>T	missense_variant	27	1614022	1.67284e-05	27.3	1	74904	1.33504e-05	0	60008	0	0	29606	0	0	44882	0	0	64014	0	0	6084	0	26	1180042	2.20331e-05	0	912	0	0	91084	0
BCL9	chr1:147619837G>A	1	147619837	rs369189038	G	A	gnomAD Exomes,gnomAD Genomes	ENST00000234739.8	p.Arg561His	c.1682G>A	missense_variant	15	1614022	9.29355e-06	27.4	2	74900	2.67023e-05	1	60008	1.66644e-05	0	29608	0	2	44880	4.45633e-05	0	64018	0	0	6084	0	8	1180040	6.77943e-06	0	912	0	1	91086	1.09786e-05
BCL9	chr1:147619838C>T	1	147619838	rs782010384	C	T	gnomAD Exomes	ENST00000234739.8	p.Arg561Arg	c.1683C>T	synonymous_variant	3	628780	4.77114e-06	9.32	0	17694	0	0	43740	0	0	20984	0	0	36070	0	0	53142	0	0	4148	0	2	350106	5.71256e-06				0	69798	0
BCL9	chr1:147619840T>A	1	147619840	rs1553204778	T	A	gnomAD Exomes	ENST00000234739.8	p.Leu562His	c.1685T>A	missense_variant	4	1461890	2.73618e-06	26	0	33480	0	0	44724	0	0	26136	0	0	39700	0	0	53418	0	0	5768	0	4	1112010	3.59709e-06				0	86258	0
BCL9	chr1:147619842C>A	1	147619842		C	A	gnomAD Exomes	ENST00000234739.8	p.Pro563Thr	c.1687C>A	missense_variant	1	1461892	6.84045e-07	23.9	0	33480	0	0	44724	0	0	26136	0	0	39700	0	0	53418	0	0	5768	0	1	1112012	8.99271e-07				0	86258	0
[truncated: 274,078+ more rows]

## Sheet: ST_5
Supplementary Table 5. Oncogenic variome of gastric cancer and its CADD deleteriousness scores
[truncated: 13,543 more rows]

## Sheet: ST_6
Supplementary Table 6. Functional enrichment analysis of gastric cancer driver genes with oncogenic variants
[truncated: 912 more rows]

## Sheet: ST_7
Supplementary Table 7. Current pharmacogenetics clinical guidelines for gastric cancer
[truncated: 13 more rows]

[truncated: 2 more sheets: ST_8, ST_9]
